# Supplementary material for: Identification of the transcription factor Miz1 as an essential regulator of diphthamide biosynthesis using a CRISPR-mediated genome-wide screen
Source: PLoS Genet. 2020 Oct 15;16(10):e1009068. doi: 10.1371/journal.pgen.1009068 (PMC7591051; doi:10.1371/journal.pgen.1009068)
Supplement: S1 Data — (XLSX) [file pgen.1009068.s004.xlsx]

## Sheet: E1_C1_lib_A_b.sgrna_summary
sgrna	Gene	control_count	treatment_count	control_mean	treat_mean	LFC	control_var	adj_var	score	p.low	p.high	p.twosided	FDR	high_in_treatment
HGLibA_13853	DPH7	2574/2467.4/2536.9	1.1597e+07/1.0736e+07/5.81e+06	2525.7	8976800	11.795	2931.1	5314	123110	1	0	0	0	TRUE
HGLibA_13837	DPH1	4659.2/4647.4/4775.7	1.1566e+07/1.4855e+07/2.3674e+07	4693.7	15963000	11.731	5029.3	9916.1	160260	1	0	0	0	TRUE
HGLibA_13604	DNAJC24 (Dph4)	956/950.31/937.34	2.4457e+06/2.36e+06/2.0471e+06	947.85	2277600	11.229	91.463	1981.4	51147	1	0	0	0	TRUE
HGLibA_13836	DPH1	696.2/694.99/670.35	1.9518e+06/1.9357e+06/1.1935e+06	687.08	1652100	11.229	212.77	1433.2	43621	1	0	0	0	TRUE
HGLibA_47236	ST3GAL1	1621.4/1522.8/1563.8	3.8101e+06/3.7558e+06/3.7408e+06	1568.8	3768800	11.229	2456.4	3290.3	65675	1	0	0	0	TRUE
HGLibA_13842	DPH3	2155.8/2024.3/2007.6	5.1686e+06/5.3155e+06/4.1649e+06	2061.5	4854900	11.201	6595.4	4331.5	73735	1	0	0	0	TRUE
HGLibA_13855	DPH7	2574/2508.6/2565.8	6.728e+06/6.2311e+06/4.8303e+06	2549.3	5872300	11.169	1270.6	5364	80145	1	0	0	0	TRUE
HGLibA_49997	TMEM150C	3.4184/0/1.1558	3323.3/3823.8/3242.8	0.66164	3454	11.022	4.1407	1.3198	3006	1	0	0	0	TRUE
HGLibA_13835	DPH1	812.43/739.64/763.97	1.5055e+06/1.6922e+06/1.3103e+06	771.43	1494500	10.918	1373.5	1610.4	37222	1	0	0	0	TRUE
HGLibA_13603	DNAJC24 (Dph4)	1925.7/2001.4/1900.1	3.4095e+06/3.5162e+06/3.7896e+06	1941.9	3568200	10.843	2774.1	4078.6	55842	1	0	0	0	TRUE
HGLibA_43123	SDF2	1545.1/1536.5/1596.1	2.4126e+06/2.5891e+06/2.4273e+06	1559	2475100	10.632	1038.7	3269.7	43257	1	0	0	0	TRUE
HGLibA_54199	WDR85 (Dph7)	2134.2/2109/2079.3	3.5346e+06/3.3989e+06/3.1131e+06	2107.4	3344200	10.631	756.27	4428.5	50221	1	0	0	0	TRUE
HGLibA_13848	DPH5	2335.9/2374.6/2399.4	3.7036e+06/3.4336e+06/3.4935e+06	2369.8	3541700	10.545	1025.5	4983.9	50134	1	0	0	0	TRUE
HGLibA_13849	DPH5	1468.8/1506.8/1432	2.1789e+06/1.7967e+06/1.643e+06	1468.9	1859700	10.305	1397	3079.3	33487	1	0	0	0	TRUE
HGLibA_61438	hsa-mir-5009	1799.2/1735.8/1785.7	2.3889e+06/1.9652e+06/2.1669e+06	1773.3	2166800	10.254	1116.8	3722.3	35486	1	0	0	0	TRUE
HGLibA_13852	DPH6	1858.4/1790.7/1875.8	1.7749e+06/1.6225e+06/1.5771e+06	1841.3	1656000	9.812	2023	3865.9	26605	1	0	0	0	TRUE
HGLibA_13839	DPH2	1155.4/1155.3/1087.6	7.1952e+05/7.6112e+05/9.3402e+05	1132.3	799740	9.4629	1529.9	2369.7	16405	1	0	0	0	TRUE
HGLibA_47433	STEAP4	774.83/866.73/781.31	5.0333e+05/4.2277e+05/4.709e+05	806.56	464470	9.1678	2632.6	1684.2	11298	1	0	0	0	TRUE
HGLibA_53791	VPS41	2383.7/2444.5/2474.5	1.4624e+06/1.3369e+06/1.324e+06	2434	1373000	9.1393	2139.9	5119.7	19155	1	0	0	0	TRUE
HGLibA_46730	SPN	327.02/317.15/365.23	1.9997e+05/2.0865e+05/1.5141e+05	335.84	184860	9.1002	645.29	697.27	6988.1	1	0	0	0	TRUE
HGLibA_58068	hsa-mir-192	1044.9/1041.9/1046	3.9061e+05/2.7945e+05/2.8708e+05	1044.3	315270	8.2366	4.4374	2184.3	6723.4	1	0	0	0	TRUE
HGLibA_15310	EPHB1	1210.1/1197.6/1240.2	3.7993e+05/3.1075e+05/2.7049e+05	1215.8	317270	8.0264	478.04	2545.7	6264	1	0	0	0	TRUE
HGLibA_27665	LY6G6C	1386.7/1354.5/1333.8	3.6079e+05/3.3554e+05/3.6372e+05	1358.1	353120	8.0213	711.69	2845.8	6594	1	0	0	0	TRUE
HGLibA_50574	TMEM99	2490.8/2648.3/2625.9	6.948e+05/6.0603e+05/6.9882e+05	2587.4	665130	8.0054	7258	5444.6	8979.1	1	0	0	0	TRUE
HGLibA_63943	hsa-mir-7702	189.15/192.35/176.83	59401/54657/33137	185.99	47561	7.9907	67.138	384.66	2415.5	1	0	0	0	TRUE
HGLibA_03803	ATPBD4 (Dph6)	1180.5/1212.5/1225.1	3.267e+05/2.8606e+05/2.3721e+05	1205.9	280920	7.8627	530.07	2524.8	5566.8	1	0	0	0	TRUE
HGLibA_13840	DPH2	549.21/571.33/581.36	1.2757e+05/1.1379e+05/74646	567.14	102710	7.4981	270.53	1181.5	2971.6	1	0	0	0	TRUE
HGLibA_45433	SLC9B1	2714.2/2673.5/2616.7	5.296e+05/4.411e+05/4.2847e+05	2667.8	464300	7.4427	2397.1	5615	6160.6	1	0	0	0	TRUE
HGLibA_04662	BNIPL	569.73/562.17/601.01	1.1935e+05/1.0388e+05/72658	577.39	96579	7.3835	424.03	1203	2767.8	1	0	0	0	TRUE
HGLibA_11241	CRY1	569.73/543.85/499.3	1.066e+05/87063/68145	536.83	85838	7.3183	1270	1118	2551.2	1	0	0	0	TRUE
HGLibA_56586	ZNF705A	799.89/879.33/876.08	1.6418e+05/1.2817e+05/1.0168e+05	850.96	128860	7.2408	2021.8	1777.6	3036.2	1	0	0	0	TRUE
HGLibA_54828	ZBTB17 (Miz1)	493.38/522.1/480.81	84678/72017/67081	498.47	74234	7.2156	448.14	1037.6	2289.1	1	0	0	0	TRUE
HGLibA_05646	C19orf26	717.85/824.37/726.99	1.4615e+05/1.0898e+05/82374	754.91	109480	7.1782	3488.6	1575.7	2738.9	1	0	0	0	TRUE
HGLibA_44352	SLC11A1	2584.3/2616.2/2542.7	3.6474e+05/3.428e+05/3.9063e+05	2580.9	365530	7.1454	1358.3	5430.8	4925.1	1	0	0	0	TRUE
HGLibA_24305	KCNK15	1696.6/1710.6/1645.8	1.8995e+05/3.2019e+05/1.8346e+05	1684.1	223460	7.051	1160.9	3533.8	3730.7	1	0	0	0	TRUE
HGLibA_54829	ZBTB17 (Miz1)	162.94/172.89/183.77	28031/24288/13774	172.99	21088	6.9213	108.59	357.61	1106	1	0	0	0	TRUE
HGLibA_32828	NT5E	0/0/0	35.565/33.295/1260.5	0.13142	114.41	6.6724	0	0.25953	224.32	1	0	0	0	TRUE
HGLibA_20614	GTPBP5	4018.8/3995.9/4025.6	3.3317e+05/3.3252e+05/3.8506e+05	4013.4	349410	6.4436	242.34	8470	3753	1	0	0	0	TRUE
HGLibA_32933	NUDT10	3021.8/3085.7/2988.9	2.1455e+05/2.2466e+05/3.1019e+05	3031.8	246350	6.3439	2422.1	6386.6	3044.7	1	0	0	0	TRUE
HGLibA_13847	DPH5	3787.5/3631.8/3713.5	2.825e+05/3.2221e+05/2.8887e+05	3710.4	297360	6.3241	6068.6	7826.4	3319.3	1	0	0	0	TRUE
HGLibA_18929	GEN1	3418.4/3415.4/3275.5	2.9793e+05/2.2495e+05/2.7946e+05	3369.1	265570	6.3002	6666.3	7101.9	3111.3	1	0	0	0	TRUE
HGLibA_56312	ZNF582	554.91/500.35/532.82	51495/36877/36122	528.88	40935	6.2716	753.69	1101.3	1217.6	1	0	0	0	TRUE
HGLibA_59873	hsa-mir-4290	34.184/42.363/40.452	6037.4/2686.8/1504.1	38.838	2900.4	6.1865	18.349	79.512	320.91	1	0	0	0	TRUE
HGLibA_15978	FAM102A	6065.3/6033.9/5921.1	4.1148e+05/3.9629e+05/4.5136e+05	6006.4	419080	6.1243	5752.8	12710	3663.9	1	0	0	0	TRUE
HGLibA_42683	SAMD4A	1555.3/1632.7/1613.5	1.1094e+05/1.2021e+05/1.0154e+05	1600.2	110630	6.1105	1622.2	3356.5	1882	1	0	0	0	TRUE
HGLibA_42525	RYR2	979.93/1022.4/970.86	77201/68811/55478	990.82	66548	6.0682	758.65	2071.8	1440.3	1	0	0	0	TRUE
HGLibA_15333	EPHX4	526.43/520.95/555.93	35672/24185/40702	534.22	32746	5.9351	354.05	1112.5	965.75	1	0	0	0	TRUE
HGLibA_17255	FDPS	364.62/306.85/367.54	27894/21572/15045	345.16	20842	5.9119	1173.7	716.75	765.59	1	0	0	0	TRUE
HGLibA_31203	NBAS	2244.7/2168.5/2152.1	1.4174e+05/1.2539e+05/95617	2188.1	119340	5.7686	2443.1	4599.2	1727.4	1	0	0	0	TRUE
HGLibA_52316	TUBGCP4	2215.1/2244.1/2268.8	1.2569e+05/97688/1.3227e+05	2242.6	117540	5.7113	722.8	4714.5	1679.2	1	0	0	0	TRUE
HGLibA_03804	ATPBD4 (Dph6)	2299.4/2322/2242.2	1.2602e+05/1.0423e+05/1.2427e+05	2287.6	117740	5.685	1690.1	4809.9	1664.7	1	0	0	0	TRUE
HGLibA_26141	LCE3E	191.43/188.92/173.37	12149/10250/5219.3	184.39	8662.1	5.5462	95.76	381.34	434.13	1	0	0	0	TRUE
HGLibA_44060	SHMT1	51.275/56.103/63.568	4334.3/2558.6/1736.3	56.761	2680.3	5.5367	38.432	116.49	243.08	1	0	0	0	TRUE
HGLibA_33532	OR10K2	873.96/857.57/901.51	49025/37983/30596	877.49	38479	5.4529	493.1	1833.4	878.18	1	0	0	0	TRUE
HGLibA_29778	MPRIP	2116/2201.7/2167.1	95343/78412/1.1047e+05	2161.3	93821	5.4393	1862.8	4542.6	1360	1	0	0	0	TRUE
HGLibA_44690	SLC25A27	880.79/859.86/956.99	54198/27108/36168	898.26	37595	5.3857	2614.2	1877	847.02	1	0	0	0	TRUE
HGLibA_19647	GOLGA8O	82.04/83.582/87.84	3933.8/4085.2/2689.1	84.452	3509.2	5.3603	9.0242	173.77	259.81	1	0	0	0	TRUE
HGLibA_36584	PIGS	315.63/328.6/262.36	17789/9118.7/11363	300.78	12261	5.3445	1235.2	624.03	478.78	1	0	0	0	TRUE
HGLibA_36203	PGAM5	132.18/111.06/138.69	4425.8/6027.3/3818.1	126.74	4670.1	5.1924	209.14	261.48	280.97	1	0	0	0	TRUE
HGLibA_16619	FAM47E-STBD1	740.64/746.51/769.75	29124/27056/18916	752.2	24610	5.0301	237	1570	602.12	1	0	0	0	TRUE
HGLibA_27732	LYPD6B	2572.9/2409/2456	87661/69984/86652	2478.4	81008	5.0301	7122.3	5213.7	1087.6	1	0	0	0	TRUE
HGLibA_13843	DPH3	638.09/658.35/655.33	26504/20747/15731	650.53	20528	4.9777	119.44	1356.5	539.69	1	0	0	0	TRUE
HGLibA_15898	FA2H	2096.6/2202.9/2123.2	70524/73909/50738	2140.4	64188	4.9057	3060.9	4498.4	925.12	1	0	0	0	TRUE
HGLibA_21881	HOOK3	3449.1/3306.6/3409.6	97743/99896/1.0388e+05	3387.9	100470	4.8899	5410.5	7141.9	1148.8	1	0	0	0	TRUE
HGLibA_40971	RFX4	1746.8/1920.1/1786.8	46713/64802/48258	1816.4	52666	4.8569	8236.3	3813.3	823.45	1	0	0	0	TRUE
HGLibA_57574	hsa-mir-128-1	1090.5/1177/1086.4	39321/27068/30562	1117.2	31922	4.8353	2619.8	2337.9	637.09	1	0	0	0	TRUE
HGLibA_49750	TMC2	413.62/380.13/410.3	12338/12503/6804.7	401.06	10163	4.6599	340.73	833.65	338.09	1	0	0	0	TRUE
HGLibA_09841	CLCNKA	520.73/551.87/560.55	21885/14652/7824.9	544.11	13588	4.6398	438.65	1133.3	387.49	1	0	0	0	TRUE
HGLibA_24578	KHNYN	6.8367/11.45/8.0905	497.24/130.15/202.46	8.5898	235.77	4.6258	5.7504	17.416	54.436	1	0	0	0	TRUE
HGLibA_49448	TICAM2	1595.2/1573.2/1651.6	36692/38320/43525	1606.3	39408	4.6158	1636.7	3369.5	651.21	1	0	0	0	TRUE
HGLibA_22753	IFT20	1759.3/1766.7/1752.2	45129/48631/36446	1759.4	43087	4.6133	52.561	3692.8	680.08	1	0	0	0	TRUE
HGLibA_44138	SIGLEC15	1787.8/1663.6/1837.7	38317/51860/34422	1761.5	40897	4.5363	8038.8	3697.3	643.62	1	0	0	0	TRUE
HGLibA_16021	FAM110D	491.1/453.4/464.62	14628/12060/7328.5	469.45	10894	4.5335	374.83	976.8	333.54	1	0	0	0	TRUE
HGLibA_34327	OR5M1	3218.9/3213.9/3217.7	67541/75448/75475	3216.8	72723	4.4983	6.9394	6778.9	844.19	1	0	0	0	TRUE
HGLibA_03701	ATP6AP2	0/0/0	8.5618/5.0446/331.71	0.13142	24.444	4.4911	0	0.25953	47.725	1	0	0	0	TRUE
HGLibA_25732	KRTAP26-1	2703.9/2746.7/2724.2	52377/54194/56702	2724.9	54396	4.3187	459.12	5735.9	682.25	1	0	0	0	TRUE
HGLibA_14345	EBAG9	1271.6/1220.5/1236.7	25604/25053/18117	1242.8	22651	4.1868	682.32	2602.5	419.65	1	0	0	0	TRUE
HGLibA_05080	C10orf55	558.33/580.49/612.56	12961/7907/11446	583.37	10546	4.1738	743.8	1215.6	285.76	1	0	0	0	TRUE
HGLibA_42697	SAMD9	1718.3/1693.4/1781.1	20693/19056/63886	1730.5	29315	4.0816	2041.3	3631.8	457.71	1	0	0	0	TRUE
HGLibA_47979	SYNE2	615.3/636.6/599.85	14324/7918.1/10037	617.07	10442	4.0786	340.42	1286.3	273.93	1	0	0	0	TRUE
HGLibA_29803	MR1	3024.1/2986/2961.1	54161/45794/44231	2990.3	47871	4.0003	1006.1	6298.5	565.51	1	0	0	0	TRUE
HGLibA_26198	LCP1	363.48/377.84/396.43	6855.4/7281.4/4321.4	379.01	5997.3	3.9804	273	787.52	200.2	1	0	0	0	TRUE
HGLibA_18735	GBP3	3399/3460.1/3355.2	37545/59196/65942	3404.5	52723	3.9525	2771.8	7177.1	582.15	1	0	0	0	TRUE
HGLibA_65185	NonTargetingControlGuideForHuman_0802	639.23/598.81/573.27	11940/10929/6187	603.16	9311.4	3.9461	1106.8	1257.1	245.61	1	0	0	0	TRUE
HGLibA_01506	AKT1	1718.3/1718.6/1709.4	28454/23963/24947	1715.4	25718	3.9054	27.21	3599.9	400.05	1	0	0	0	TRUE
HGLibA_13838	DPH2	3322.6/3387.9/3438.5	50111/47004/46787	3382.7	47944	3.8247	3371.8	7130.8	527.7	1	0	0	0	TRUE
HGLibA_55888	ZNF382	1585/1777/1667.8	26822/24363/18305	1674.7	22870	3.7706	9278.5	3514	357.54	1	0	0	0	TRUE
HGLibA_29689	MOSPD3	708.74/650.33/659.95	9096/11600/7112.3	672.53	9087.3	3.7542	980.93	1402.7	224.68	1	0	0	0	TRUE
HGLibA_59179	hsa-mir-3658	0/1.145/8.0905	219.31/7.0625/6.863	0.90652	22.101	3.599	26.244	1.8119	15.746	1	4.9167e-56	9.8335e-56	1.4623e-55	TRUE
HGLibA_42049	RPRD2	1024.4/1104.9/1021.7	11857/10786/14399	1049.6	12257	3.5444	2235.3	2195.6	239.19	1	0	0	0	TRUE
HGLibA_39817	RAB15	1487/1432.3/1516.4	21542/19423/11843	1478.2	17049	3.5269	1819.4	3099	279.7	1	0	0	0	TRUE
HGLibA_56844	ZNF837	2827/2785.7/2829.4	27589/32386/36217	2813.9	31867	3.5009	603.21	5924.6	377.45	1	0	0	0	TRUE
HGLibA_21750	HMOX2	2281.2/2433/2408.7	12541/20310/25012	2373.3	18538	2.965	6651.7	4991.3	228.8	1	0	0	0	TRUE
HGLibA_25863	KSR1	3058.3/2968.9/2984.2	29281/42113/30856	3003.5	33634	3.4848	2285.9	6326.6	385.1	1	0	0	0	TRUE
HGLibA_07398	CBLB	322.46/287.38/343.27	3738.9/4387.8/2618.2	316.85	3502.1	3.4622	798.82	657.6	124.21	1	0	0	0	TRUE
HGLibA_06739	C9orf50	3927.7/3920.3/4165.4	17092/30523/27079	4002.9	24174	2.5941	19448	8447.6	219.47	1	0	0	0	TRUE
HGLibA_61384	hsa-mir-496	4858.6/4718.4/4674	30608/22012/24702	4749.7	25531	2.4261	9288.6	10035	207.45	1	0	0	0	TRUE
HGLibA_03865	AUH	1630.6/1690/1641.2	15706/20360/18131	1653.7	17965	3.4406	1003.1	3469.6	276.92	1	0	0	0	TRUE
HGLibA_53675	VIT	523.01/629.73/562.87	8165.3/7264.3/3950.8	570.19	6165.3	3.4323	2912.1	1187.9	162.33	1	0	0	0	TRUE
HGLibA_14332	E4F1	2146.7/2269.3/2041.1	8182.5/20382/17631	2150.4	14326	2.7355	13048	4519.4	181.12	1	0	0	0	TRUE
HGLibA_10011	CLECL1	1476.7/1551.4/1582.3	10904/10660/11086	1536.2	10882	2.8238	2945.4	3221.4	164.67	1	0	0	0	TRUE
HGLibA_62081	hsa-mir-548x-2	1826.5/1694.5/1799.6	24011/10889/23264	1772.6	18254	3.3636	4865	3720.8	270.2	1	0	0	0	TRUE
HGLibA_07484	CC2D2B	1064.2/1091.1/1108.4	9584/10888/12368	1087.8	10888	3.3221	495.08	2275.9	205.42	1	0	0	0	TRUE
HGLibA_25514	KRT6A	1664.7/1502.2/1452.8	13817/16013/15033	1537.3	14927	3.2786	12305	3223.8	235.83	1	0	0	0	TRUE
HGLibA_63846	hsa-mir-7154	1319.5/1297.2/1259.8	8750.2/11170/6244.2	1291.9	8482.3	2.714	909.71	2706.2	138.22	1	0	0	0	TRUE
HGLibA_23687	IST1	1136/1207.9/1225.1	6551.8/12126/6415.7	1189.1	7988.1	2.747	2234.5	2489.3	136.27	1	0	0	0	TRUE
HGLibA_13521	DNAJB1	1398.1/1377.4/1296.8	12540/9745.2/4541	1356.7	8217.6	2.5977	2865.7	2842.7	128.68	1	0	0	0	TRUE
HGLibA_12981	DEPDC4	2270.9/2230.4/2206.4	25865/16308/22968	2235.7	21318	3.2527	1064.1	4700.1	278.34	1	0	0	0	TRUE
HGLibA_25035	KLC4	1455.1/1423.2/1469	8892.4/5597.5/10839	1449	8140.8	2.4893	551.83	3037.4	121.42	1	0	0	0	TRUE
HGLibA_30212	MSL1	6023.1/6226.3/5946.5	10991/23010/27431	6064.2	19072	1.6529	20903	12833	114.83	1	0	0	0	TRUE
HGLibA_53219	USP17L11	26918/27067/27050	63.226/29.259/773.23	27012	112.77	-7.8914	6601.8	57736	111.95	0	1	0	0	FALSE
HGLibA_50935	TOB1	1152/1108.3/1145.4	8335.9/5688.3/5791.2	1135.1	6499.8	2.5166	554.07	2375.5	110.07	1	0	0	0	TRUE
HGLibA_18432	GAGE1	25526/25788/25876	34.906/2.0179/4.5753	25729	6.9245	-11.665	33098	54978	109.7	0	1	0	0	FALSE
HGLibA_52880	UGT1A10	25459/25403/24981	77.056/32.286/1460.7	25280	153.87	-7.3509	68225	54011	108.11	0	1	0	0	FALSE
HGLibA_58730	hsa-mir-3163	503.64/483.17/538.59	4884.2/3709.8/2865.3	507.96	3730.5	2.8742	785.84	1057.5	99.099	1	0	0	0	TRUE
HGLibA_18430	GAGE1	20630/20639/20787	66.519/1498.3/170.43	20685	257.14	-6.3244	7763.3	44134	97.238	0	1	0	0	FALSE
HGLibA_26639	LITAF	48751/48907/48489	14507/29403/12336	48715	17393	-1.4858	44686	104540	96.873	0	1	0	0	FALSE
HGLibA_34286	OR5F1	16982/17447/17459	90.887/3.0268/3.4315	17295	9.9156	-10.63	73888	36857	90.034	0	1	0	0	FALSE
HGLibA_46472	SPATA31A2	17056/16579/16739	26.344/1.0089/1.1438	16790	3.2164	-11.959	59051	35775	88.754	0	1	0	0	FALSE
HGLibA_40218	RANGRF	16785/17035/16649	46.761/15.134/663.42	16822	77.852	-7.7371	38240	35843	88.444	0	1	0	0	FALSE
HGLibA_38294	PRAMEF15	16587/16452/16465	38.858/0/1.1438	16501	1.5922	-12.636	5540.6	35155	88	0	1	0	0	FALSE
HGLibA_51353	TREM1	2384.9/2451.3/2518.5	7326.9/11455/7953.1	2451	8739.5	1.8338	4461.6	5155.6	87.582	1	0	0	0	TRUE
HGLibA_22853	IGFN1	16254/16460/16637	35.565/319.83/19.445	16450	60.542	-8.0624	36785	35044	87.549	0	1	0	0	FALSE
HGLibA_47720	SUGP2	3149.4/3199/3357.5	11203/10776/9441.2	3234.1	10446	1.6912	11819	6815.6	87.357	1	0	0	0	TRUE
HGLibA_36742	PITPNA	15604/15729/15639	27.661/1.0089/1.1438	15657	3.2706	-11.84	4208.7	33345	85.726	0	1	0	0	FALSE
HGLibA_61306	hsa-mir-4800	15225/15379/15426	27.003/0/1.1438	15343	1.3994	-12.643	11036	32672	84.878	0	1	0	0	FALSE
HGLibA_35423	PCDHA1	15021/14895/14815	18.441/2.0179/11.438	14910	7.5805	-10.763	10847	31743	83.644	0	1	0	0	FALSE
HGLibA_63004	hsa-mir-668	14797/15068/15158	56.64/41.366/1575.1	15007	154.65	-6.5912	35323	31950	83.09	0	1	0	0	FALSE
HGLibA_01280	AGXT2L2	14681/14608/14473	17.782/3.0268/2.2877	14587	5.0109	-11.245	11149	31051	82.753	0	1	0	0	FALSE
HGLibA_46378	SPANXA1	14478/14653/14585	17.782/0/1.1438	14572	1.2054	-12.69	7806	31018	82.731	0	1	0	0	FALSE
HGLibA_32846	NTM	14013/14288/13777	28.32/2.0179/8.0068	14024	7.7727	-10.643	65402	29845	81.134	0	1	0	0	FALSE
HGLibA_59872	hsa-mir-4290	13847/13970/14071	15.806/3.0268/38.89	13962	12.37	-10.028	12574	29711	80.928	0	1	0	0	FALSE
HGLibA_27035	LOXHD1	778.24/779.71/806.74	6038.1/3440.4/3115.8	788.12	4015.1	2.3475	257.37	1645.5	79.551	1	0	0	0	TRUE
HGLibA_55532	ZNF177	13790/13622/13775	88.253/56.5/2543.9	13728	233.34	-5.8725	8652.5	29211	78.959	0	1	0	0	FALSE
HGLibA_50839	TNIP2	12941/12922/13255	15.806/1.0089/1.1438	13038	2.6995	-11.783	34902	27733	78.276	0	1	0	0	FALSE
HGLibA_36723	PIP5KL1	33344/33176/32800	10233/22003/8781.2	33106	12551	-1.3992	77552	70860	77.217	0	1	0	0	FALSE
HGLibA_37728	POTEE	12637/12519/12478	17.124/1.0089/1.1438	12544	2.7747	-11.698	6781	26675	76.788	0	1	0	0	FALSE
HGLibA_26821	LOC100287399	12881/13046/12946	1761.1/66.589/78.924	12958	210.06	-5.9401	6839.1	27560	76.786	0	1	0	0	FALSE
HGLibA_56797	ZNF808	12254/12741/12221	70.47/2.0179/2.2877	12403	6.993	-10.6	84813	26373	76.331	0	1	0	0	FALSE
HGLibA_52327	TUFT1	1587.3/1593.8/1497.9	5430.2/6320.9/6009.7	1559	5908.6	1.9215	2870.8	3269.6	76.067	1	0	0	0	TRUE
HGLibA_54466	XAGE1A	12197/12366/12265	23.71/20.179/569.63	12276	64.936	-7.5406	7211.8	26100	75.582	0	1	0	0	FALSE
HGLibA_32104	NLRP11	12129/11954/12255	46.102/1.0089/4.5753	12112	6.1105	-10.734	22749	25751	75.442	0	1	0	0	FALSE
HGLibA_29871	MROH2B	1629.4/1694.5/1658.5	5210.9/3345.6/13031	1660.6	6101.7	1.8769	1064.1	3484.2	75.238	1	0	0	0	TRUE
HGLibA_33487	OR10G2	12004/11928/12076	81.667/4.0357/4.5753	12002	11.55	-9.9016	5438.8	25516	75.067	0	1	0	0	FALSE
HGLibA_07693	CCDC171	12113/11824/11992	23.71/1.0089/1.1438	11976	3.1024	-11.512	21146	25459	75.037	0	1	0	0	FALSE
HGLibA_33129	NXF2	11670/12000/11929	19.758/2.0179/0	11866	1.5142	-12.205	30150	25223	74.703	0	1	0	0	FALSE
HGLibA_25785	KRTAP5-10	5436.3/5368.7/5418.3	21057/10794/10570	5407.7	13393	1.3083	1226.4	11435	74.676	1	0	0	0	TRUE
HGLibA_36884	PLA2G2A	12322/12374/12078	94.839/2331.6/52.616	12257	226.72	-5.7503	24936	26061	74.522	0	1	0	0	FALSE
HGLibA_47339	STAMBPL1	11834/11792/11560	15.148/1.0089/0	11728	1.0913	-12.453	21782	24929	74.274	0	1	0	0	FALSE
HGLibA_11515	CT47A1	11968/11559/11475	13.831/0/1.1438	11665	1.1011	-12.439	69487	24794	74.076	0	1	0	0	FALSE
HGLibA_64492	NonTargetingControlGuideForHuman_0109	11677/11541/11534	12.513/1.0089/4.5753	11584	3.9289	-11.199	6522.6	24620	73.8	0	1	0	0	FALSE
HGLibA_46842	SPRY3_X	11151/11254/11382	23.71/3.0268/1.1438	11262	4.4242	-11.02	13451	23931	72.771	0	1	0	0	FALSE
HGLibA_53769	VPS35	11226/11222/11316	18.441/1.0089/0	11255	1.1716	-12.34	2855.5	23916	72.768	0	1	0	0	FALSE
HGLibA_21522	HIST2H2AA3	11255/11111/11359	22.392/0/1.1438	11241	1.3091	-12.249	15566	23887	72.725	0	1	0	0	FALSE
HGLibA_21455	HIST1H3A	432.99/424.78/419.55	2423/3130.7/2241.9	425.74	2571.6	2.5918	45.914	885.28	72.121	1	0	0	0	TRUE
HGLibA_14767	EIF3C	11338/11352/11123	45.444/33.295/1324.6	11271	126.2	-6.4694	16427	23950	72.012	0	1	0	0	FALSE
HGLibA_19261	GLIPR1L1	11073/11057/10990	45.444/19.17/849.87	11040	90.592	-6.9134	1925.1	23457	71.492	0	1	0	0	FALSE
HGLibA_24337	KCNK9	12509/12608/12541	1603.7/3108.5/142.98	12553	893.4	-3.811	2566.7	26694	71.363	0	1	0	0	FALSE
HGLibA_16912	FAT1	10637/10603/10660	16.465/2.0179/0	10633	1.4195	-12.102	802.8	22587	70.743	0	1	0	0	FALSE
HGLibA_10858	COX7A1	10421/10769/10483	13.831/1.0089/1.1438	10557	2.5784	-11.527	34502	22423	70.482	0	1	0	0	FALSE
HGLibA_49028	TESK1	10636/10472/10432	18.441/0/2.2877	10513	1.542	-12.014	11642	22329	70.343	0	1	0	0	FALSE
HGLibA_42044	RPRD1A	10604/10505/10323	16.465/2.0179/2.2877	10477	4.2754	-10.956	20209	22252	70.204	0	1	0	0	FALSE
HGLibA_40977	RFX6	762.29/769.41/757.04	5250.4/2440.6/3531	762.9	3563.4	2.2222	38.558	1592.5	70.178	1	0	0	0	TRUE
HGLibA_23125	IL2RG	10502/10559/10315	12.513/0/1.1438	10458	1.062	-12.308	16232	22213	70.164	0	1	0	0	FALSE
HGLibA_37854	PPBP	10399/10579/10372	15.806/1.0089/0	10450	1.1083	-12.275	12733	22194	70.135	0	1	0	0	FALSE
HGLibA_38775	PRR13	10230/10512/10555	19.099/0/1.1438	10431	1.2366	-12.187	31110	22155	70.073	0	1	0	0	FALSE
HGLibA_12791	DEFA1	10529/10844/10573	1107.8/44.393/41.178	10648	126.62	-6.3827	29127	22617	69.958	0	1	0	0	FALSE
HGLibA_10539	COL21A1	10175/10396/10396	10.538/0/1.1438	10322	0.99783	-12.335	16272	21921	69.709	0	1	0	0	FALSE
HGLibA_51054	TP53BP1	10304/10471/10281	13.172/7.0625/237.92	10351	28.184	-8.4706	10728	21984	69.624	0	1	0	0	FALSE
HGLibA_14949	ELMSAN1	10244/10340/10225	19.099/1.0089/1.1438	10270	2.8807	-11.37	3806.3	21809	69.52	0	1	0	0	FALSE
HGLibA_28051	MAMLD1	10060/10450/10164	12.513/0/3.4315	10223	1.5454	-11.972	40759	21710	69.374	0	1	0	0	FALSE
HGLibA_33740	OR2A5	10321/10172/10105	11.196/1.0089/1.1438	10199	2.3977	-11.552	12246	21658	69.285	0	1	0	0	FALSE
HGLibA_36902	PLA2G4B	10211/10160/10199	13.831/1.0089/0	10190	1.056	-12.275	689.64	21639	69.264	0	1	0	0	FALSE
HGLibA_04582	BLZF1	10207/10357/9979	52.03/5.0446/1.1438	10180	6.8353	-10.344	36276	21618	69.191	0	1	0	0	FALSE
HGLibA_42830	SCAF8	10190/9962.3/10311	20.417/0/11.438	10153	2.7713	-11.395	31319	21561	69.129	0	1	0	0	FALSE
HGLibA_01888	ANAPC7	9941.7/10373/10055	32.93/0/3.4315	10122	2.1679	-11.642	50053	21493	69.026	0	1	0	0	FALSE
HGLibA_44446	SLC16A6	10172/10095/10018	9.2204/0/0	10095	0.3534	-12.865	5894	21436	68.947	0	1	0	0	FALSE
HGLibA_53504	VAMP7_X	10125/10197/9962.8	18.441/6.0536/257.36	10095	30.755	-8.3125	14386	21435	68.738	0	1	0	0	FALSE
HGLibA_39623	PVRL1	9909.8/10060/10070	15.148/1.0089/0	10013	1.0913	-12.225	8054	21261	68.664	0	1	0	0	FALSE
HGLibA_61805	hsa-mir-532	10163/10144/10075	42.151/29.259/991.7	10127	107.05	-6.5505	2142.9	21505	68.329	0	1	0	0	FALSE
HGLibA_20073	GPR65	9897.3/9660/9949	11.196/1.0089/24.02	9834.6	6.6103	-10.336	23749	20879	68.015	0	1	0	0	FALSE
HGLibA_10777	CORO1B	9978.2/9973.7/10111	39.516/29.259/865.88	10021	100.14	-6.6306	6066.9	21277	68.011	0	1	0	0	FALSE
HGLibA_16345	FAM188A	9831.2/9822.6/9892.3	11.855/5.0446/83.5	9848.6	17.16	-9.0832	1447.4	20909	67.991	0	1	0	0	FALSE
HGLibA_19810	GPIHBP1	9970.2/9515.7/9915.5	17.782/0/1.1438	9798.3	1.2054	-12.117	61560	20802	67.928	0	1	0	0	FALSE
HGLibA_62064	hsa-mir-548s	10204/10097/10217	1582/74.661/60.623	10173	192.84	-5.7138	4307.4	21602	67.901	0	1	0	0	FALSE
HGLibA_28089	MANBAL	10004/10007/10025	1264.5/47.42/54.904	10012	148.86	-6.0621	129.93	21259	67.648	0	1	0	0	FALSE
HGLibA_09326	CGREF1	9907.5/9671.4/9478.6	14.489/0/2.2877	9684.3	1.4159	-11.969	46157	20558	67.532	0	1	0	0	FALSE
HGLibA_36254	PGLYRP3	9676.2/9665.7/9624.2	17.124/0/2.2877	9655.4	1.5021	-11.914	756.29	20496	67.431	0	1	0	0	FALSE
HGLibA_44529	SLC20A1	9705.8/9623.4/9594.2	8.5618/2.0179/0	9641	1.1242	-12.148	3354.8	20466	67.384	0	1	0	0	FALSE
HGLibA_51402	TRIM10	1410.6/1444.9/1325.7	10182/2795.7/4433.5	1392.8	5016	1.8478	3770.3	2919	67.062	1	0	0	0	TRUE
HGLibA_32585	NR1H4	9431.2/9556.9/9329.5	19.099/3.0268/0	9438.8	1.7174	-11.762	12983	20033	66.674	0	1	0	0	FALSE
HGLibA_64982	NonTargetingControlGuideForHuman_0599	9378.8/9282.2/9486.7	17.782/0/1.1438	9382.2	1.2054	-12.055	10467	19913	66.479	0	1	0	0	FALSE
HGLibA_25509	KRT5	9301.3/9378.3/9472.8	11.196/1.0089/3.4315	9383.9	3.4367	-11.047	7375.7	19916	66.469	0	1	0	0	FALSE
HGLibA_39776	R3HDM2	9655.7/10029/9626.5	1717/90.804/62.911	9768.6	214.15	-5.5049	50284	20738	66.347	0	1	0	0	FALSE
HGLibA_42863	SCARA3	9900.7/9874.1/9921.2	96.814/2715/100.66	9898.7	298.08	-5.0488	558.69	21016	66.225	0	1	0	0	FALSE
HGLibA_52875	UGT1A1	9392.5/9135.6/9335.3	14.489/0/0	9287.1	0.42643	-12.669	18189	19710	66.149	0	1	0	0	FALSE
HGLibA_49336	THEGL	9125.9/9191.7/9538.7	9.2204/1.0089/0	9283.7	0.91107	-12.246	49196	19702	66.133	0	1	0	0	FALSE
HGLibA_52424	TXNDC5	9349.2/9305.1/9157.3	25.685/0/0	9270.1	0.53649	-12.559	10104	19673	66.088	0	1	0	0	FALSE
HGLibA_00444	ACKR2	10297/10269/10050	162.67/130.15/5233	10205	480.42	-4.4059	18392	21670	66.058	0	1	0	0	FALSE
HGLibA_38031	PPP1R13L	9233/9313.1/9194.3	22.392/1.0089/1.1438	9246.6	3.0422	-11.16	3672	19623	65.987	0	1	0	0	FALSE
HGLibA_19365	GLUD2	9260.3/9311.9/9131.8	15.148/1.0089/2.2877	9234.4	3.3305	-11.058	8599.8	19597	65.941	0	1	0	0	FALSE
HGLibA_43610	SERTAD3	9488.2/9336/9645	51.371/1260.2/36.603	9488.9	133.43	-6.1415	23880	20141	65.922	0	1	0	0	FALSE
HGLibA_20336	GRK6	9218.2/9025.7/9386.1	11.196/2.0179/0	9208.8	1.2374	-12.007	32529	19542	65.866	0	1	0	0	FALSE
HGLibA_18297	G2E3	9253.5/9218/9144.6	17.782/0/1.1438	9205.2	1.2054	-12.027	3086.5	19535	65.853	0	1	0	0	FALSE
HGLibA_10434	CNTNAP5	859.15/830.09/891.11	3887.1/2741.3/4559.3	859.75	3648.9	2.0842	931.64	1796.1	65.812	1	0	0	0	TRUE
HGLibA_00773	ADAM32	9309.3/9078.4/9196.6	13.831/0/4.5753	9194.3	1.7675	-11.698	13338	19511	65.81	0	1	0	0	FALSE
HGLibA_14728	EIF2AK3	9325.3/9018.8/9220.8	15.806/0/0	9187.4	0.44182	-12.638	24272	19497	65.795	0	1	0	0	FALSE
HGLibA_55475	ZNF136	9563.4/9486/9449.7	62.567/44.393/1710	9499.6	168.21	-5.8111	3374.5	20163	65.715	0	1	0	0	FALSE
HGLibA_47675	STXBP5	9130.4/9257/9098.3	17.124/2.0179/0	9161.6	1.4394	-11.875	7035.5	19441	65.696	0	1	0	0	FALSE
HGLibA_52133	TTC39A	9079.1/9231.8/9138.8	16.465/0/1.1438	9149.7	1.1725	-12.04	5917.4	19416	65.656	0	1	0	0	FALSE
HGLibA_62284	hsa-mir-5691	9459.7/9358.9/9428.9	56.64/1302.5/35.459	9415.7	137.9	-6.0831	2670.5	19984	65.63	0	1	0	0	FALSE
HGLibA_08073	CCND1	9596.4/9484.8/9553.7	780.44/38.339/465.54	9544.9	240.75	-5.3033	3172.7	20260	65.366	0	1	0	0	FALSE
HGLibA_61955	hsa-mir-548c	8941.3/9045.1/9165.4	14.489/0/2.2877	9050.1	1.4159	-11.871	12577	19203	65.298	0	1	0	0	FALSE
HGLibA_40310	RASAL1	9130.4/9053.2/8963.1	13.172/1.0089/1.1438	9048.6	2.5355	-11.322	7012.5	19200	65.284	0	1	0	0	FALSE
HGLibA_44756	SLC25A47	8977.7/8914.6/8961.9	11.855/2.0179/3.4315	8951.4	4.3716	-10.703	1078.4	18992	64.922	0	1	0	0	FALSE
HGLibA_04791	BRDT	8807.9/8924.9/8982.7	11.196/0/0	8904.9	0.38341	-12.652	7930.2	18893	64.783	0	1	0	0	FALSE
HGLibA_56691	ZNF765	8882/8825.3/8985.1	12.513/1.0089/0	8897.2	1.0184	-12.106	6558.3	18877	64.75	0	1	0	0	FALSE
HGLibA_59098	hsa-mir-3617	8876.3/8726.9/8801.3	29.637/0/1.1438	8801.3	1.4465	-11.813	5585.1	18672	64.399	0	1	0	0	FALSE
HGLibA_01434	AKAP4	8806.8/8852.8/8730.8	9.879/1.0089/2.2877	8796.7	2.8784	-11.147	3796.9	18662	64.372	0	1	0	0	FALSE
HGLibA_63245	hsa-mir-6770-1	8683.7/8763.5/8897.2	11.196/0/0	8781	0.38341	-12.632	11635	18629	64.334	0	1	0	0	FALSE
HGLibA_44603	SLC22A9	1596.4/1585.8/1563.8	5266.2/5594.5/5013.4	1581.9	5286	1.7399	276.41	3318	64.306	1	0	0	0	TRUE
HGLibA_14430	EDA	8874/8536.8/8906.5	14.489/2.0179/1.1438	8770.8	3.2747	-11.003	41912	18607	64.275	0	1	0	0	FALSE
HGLibA_18317	GAA	8977.7/8974.2/9153.8	59.933/1431.7/30.883	9034.8	138.51	-6.0172	10548	19171	64.253	0	1	0	0	FALSE
HGLibA_60327	hsa-mir-4478	8708.8/8730.3/8805.9	11.855/2.0179/0	8748.2	1.263	-11.917	2601.2	18558	64.208	0	1	0	0	FALSE
HGLibA_16368	FAM194A	8815.9/8796.7/8824.4	684.29/16.143/18.301	8812.3	58.821	-7.2029	201.6	18695	64.02	0	1	0	0	FALSE
HGLibA_44689	SLC25A27	8982.3/9048.6/9060.2	1448.3/64.571/58.335	9030.3	176.13	-5.672	1766.3	19161	63.965	0	1	0	0	FALSE
HGLibA_40610	RBMY1A1	8785.2/8513.9/8737.7	13.172/1.0089/0	8678.1	1.0375	-12.057	20991	18409	63.953	0	1	0	0	FALSE
HGLibA_00272	ABHD2	8807.9/8693.6/8551.6	15.806/3.0268/3.4315	8683.8	5.5003	-10.384	16488	18421	63.941	0	1	0	0	FALSE
HGLibA_64093	hsa-mir-8064	4125.9/4025.7/3987.5	7344.7/16183/8279	4045.9	9946.6	1.2975	5116.7	8539.1	63.855	1	0	0	0	TRUE
HGLibA_24647	KIAA0586	8572.1/8654.7/8596.7	17.124/1.0089/1.1438	8607.8	2.7747	-11.155	1800	18259	63.682	0	1	0	0	FALSE
HGLibA_64136	hsa-mir-8073	9230.7/9036/9000.1	83.642/2547.5/76.637	9088.4	253.82	-5.1566	15396	19285	63.617	0	1	0	0	FALSE
HGLibA_30418	MTMR12	8462.7/8579.2/8718.1	13.831/0/1.1438	8586	1.1011	-11.997	16347	18212	63.615	0	1	0	0	FALSE
HGLibA_23160	IL3RA_X	8545.9/8630.7/8559.7	15.148/0/1.1438	8578.7	1.1378	-11.971	2069.3	18196	63.587	0	1	0	0	FALSE
HGLibA_55467	ZNF134	8482.1/8536.8/8658	18.441/0/0	8558.6	0.47022	-12.507	8103.8	18154	63.518	0	1	0	0	FALSE
HGLibA_44623	SLC24A4	8431.9/8480.7/8749.3	11.196/2.0179/0	8552.8	1.2374	-11.901	29206	18141	63.491	0	1	0	0	FALSE
HGLibA_32327	NOS2	8386.4/8641/8559.7	13.831/1.0089/1.1438	8528.4	2.5784	-11.219	16917	18089	63.391	0	1	0	0	FALSE
HGLibA_46479	SPATA31A5	8425.1/8645.6/8547	12.513/2.0179/38.89	8538.7	10.037	-9.5957	12197	18111	63.374	0	1	0	0	FALSE
HGLibA_16044	FAM117B	8447.9/8606.6/8467.3	9.2204/0/0	8507	0.3534	-12.618	7499.9	18043	63.328	0	1	0	0	FALSE
HGLibA_23815	ITIH4	8492.3/8229.9/8533.1	16.465/0/2.2877	8417.4	1.4814	-11.728	27076	17852	62.988	0	1	0	0	FALSE
HGLibA_35211	PARP1	8385.2/8349/8447.6	13.831/0/0	8393.9	0.41839	-12.531	2487.9	17802	62.908	0	1	0	0	FALSE
HGLibA_57138	hsa-let-7i	1455.1/1478.1/1395	5841.8/4760.1/4229.9	1442.3	4899.6	1.7636	1841	3023.3	62.878	1	0	0	0	TRUE
HGLibA_50195	TMEM206	8473/8375.3/8314.7	15.148/0/3.4315	8387.4	1.6528	-11.627	6374.5	17788	62.875	0	1	0	0	FALSE
HGLibA_43835	SGMS1	8389.8/8347.9/8291.6	13.831/3.0268/0	8343	1.5331	-11.686	2427.3	17693	62.71	0	1	0	0	FALSE
HGLibA_20997	HDAC1	8333.9/8431.5/8189.9	27.661/2.0179/2.2877	8317.8	5.0972	-10.414	14771	17639	62.589	0	1	0	0	FALSE
HGLibA_56865	ZNF846	8292.9/8220.8/8401.4	9.2204/0/3.4315	8304.7	1.3875	-11.764	8264.8	17611	62.568	0	1	0	0	FALSE
HGLibA_51420	TRIM16L	8471.8/8707.4/8462.6	1212.5/39.348/45.753	8546.5	129.83	-6.0298	19247	18128	62.513	0	1	0	0	FALSE
HGLibA_62339	hsa-mir-5701-1	8241.6/8264.3/8320.5	17.782/0/1.1438	8275.4	1.2054	-11.874	1647.7	17549	62.46	0	1	0	0	FALSE
HGLibA_60023	hsa-mir-4325	8402.3/8430.3/8495	35.565/19.17/940.23	8442.5	86.356	-6.5948	2260.5	17906	62.447	0	1	0	0	FALSE
HGLibA_08304	CD24	8396.6/8758.9/8715.8	63.226/1884.7/53.76	8622.2	185.84	-5.5284	39167	18289	62.382	0	1	0	0	FALSE
HGLibA_04648	BNC2	8291.8/8191/8244.2	10.538/1.0089/0	8242.2	0.95661	-12.041	2541.1	17478	62.337	0	1	0	0	FALSE
HGLibA_56641	ZNF729	8173.3/8365/8189.9	16.465/1.0089/0	8242.3	1.1247	-11.922	11289	17478	62.336	0	1	0	0	FALSE
HGLibA_13373	DLX1	8186.9/8311.2/8187.6	31.613/1.0089/4.5753	8228.4	5.3784	-10.333	5123.4	17449	62.252	0	1	0	0	FALSE
HGLibA_56868	ZNF85	8173.3/8262/8210.7	11.855/1.0089/1.1438	8215.2	2.4453	-11.22	1984.1	17420	62.224	0	1	0	0	FALSE
HGLibA_28861	MEI1	8213.2/8059.3/8159.8	14.489/0/0	8143.9	0.42643	-12.479	6100.1	17268	61.971	0	1	0	0	FALSE
HGLibA_53454	UTP6	8042.2/8221.9/8124	11.196/0/0	8129.1	0.38341	-12.521	8093.8	17236	61.915	0	1	0	0	FALSE
HGLibA_09777	CKMT1A	8183.5/8019.3/8189.9	7.2446/0/2.2877	8130.5	1.1059	-11.915	9355.2	17240	61.915	0	1	0	0	FALSE
HGLibA_32515	NPR3	8184.7/8370.8/8347.1	36.223/20.179/964.25	8300.4	89.125	-6.5253	10261	17602	61.891	0	1	0	0	FALSE
HGLibA_14777	EIF3E	8384.1/8036.4/7920.6	11.196/0/1.1438	8111.3	1.02	-11.972	58191	17199	61.843	0	1	0	0	FALSE
HGLibA_05384	C15orf32	8173.3/8050.2/8073.1	17.782/1.0089/0	8098.7	1.1563	-11.875	4284.3	17172	61.794	0	1	0	0	FALSE
HGLibA_33184	NYAP2	8099.2/8082.2/7993.4	10.538/1.0089/0	8058.1	0.95661	-12.008	3229.8	17085	61.642	0	1	0	0	FALSE
HGLibA_23772	ITGB1BP1	8030.8/8082.2/8062.7	9.2204/0/2.2877	8058.6	1.2056	-11.835	673.21	17086	61.641	0	1	0	0	FALSE
HGLibA_12792	DEFA1	7918/8046.7/8199.1	16.465/2.0179/3.4315	8053.8	4.8852	-10.419	19800	17076	61.595	0	1	0	0	FALSE
HGLibA_00220	ABCG4	7991/7960.9/8163.3	11.855/0/1.1438	8037.9	1.0414	-11.943	11930	17042	61.564	0	1	0	0	FALSE
HGLibA_24400	KCNU1	8188.1/7905.9/8006.1	10.538/0/0	8032.5	0.37382	-12.514	20464	17030	61.549	0	1	0	0	FALSE
HGLibA_34570	OR9G4	7880.4/8071.9/8147.1	16.465/0/3.4315	8032.4	1.7018	-11.538	18908	17030	61.538	0	1	0	0	FALSE
HGLibA_16168	FAM153A	8047.9/7998.7/8011.9	10.538/0/1.1438	8019.5	0.99783	-11.971	650.45	17003	61.494	0	1	0	0	FALSE
HGLibA_24411	KCTD1	8034.3/7992.9/8001.5	12.513/2.0179/1.1438	8009.5	3.1149	-10.927	475.92	16981	61.44	0	1	0	0	FALSE
HGLibA_64535	NonTargetingControlGuideForHuman_0152	7908.9/8012.4/8090.5	11.196/5.0446/0	8003.6	1.6979	-11.535	8294.7	16969	61.428	0	1	0	0	FALSE
HGLibA_24799	KIAA1671	7947.7/8069.6/7976.1	21.075/2.0179/0	7997.6	1.5491	-11.616	4074.1	16956	61.407	0	1	0	0	FALSE
HGLibA_35265	PASD1	7902.1/7997.5/8066.2	11.196/0/0	7988.3	0.38341	-12.496	6793.8	16936	61.38	0	1	0	0	FALSE
HGLibA_01421	AKAP17A_X	8753.3/8505.9/8345.9	95.497/2735.2/88.075	8533.4	284.52	-4.9016	42124	18100	61.314	0	1	0	0	FALSE
HGLibA_21023	HDAC8	8040/7887.6/7954.1	13.831/0/0	7960.3	0.41839	-12.455	5834.8	16876	61.273	0	1	0	0	FALSE
HGLibA_63722	hsa-mir-6884	7972.7/8145.2/7712.5	5.9274/0/1.1438	7941.5	0.80844	-12.101	47449	16836	61.198	0	1	0	0	FALSE
HGLibA_17159	FBXW9	7976.2/7867/7896.3	20.417/1.0089/1.1438	7913	2.9474	-10.969	3191.8	16775	61.072	0	1	0	0	FALSE
HGLibA_56298	ZNF578	7914.6/7859/7882.4	9.879/0/0	7885.3	0.36383	-12.497	780.45	16716	60.986	0	1	0	0	FALSE
HGLibA_30775	MYL7	7951.1/7905.9/7795.8	13.831/0/0	7884	0.41839	-12.441	6383.7	16713	60.98	0	1	0	0	FALSE
HGLibA_20051	GPR52	8234.8/8304.4/8305.5	1593.2/73.652/72.061	8281.5	203.82	-5.3377	1638.5	17562	60.954	0	1	0	0	FALSE
HGLibA_30072	MRPS24	7789.3/8071.9/7790	8.5618/2.0179/2.2877	7882.6	3.425	-10.799	26568	16711	60.952	0	1	0	0	FALSE
HGLibA_23809	ITIH2	7806.4/8051.3/7705.6	16.465/0/0	7853.1	0.4492	-12.404	31616	16648	60.861	0	1	0	0	FALSE
HGLibA_09856	CLDN12	8248.5/8125.7/8139	1505.6/55.491/49.185	8170.9	160.28	-5.663	4536.6	17326	60.858	0	1	0	0	FALSE
HGLibA_27870	MAF1	7667.4/7864.7/7966.8	9.879/0/0	7832	0.36383	-12.488	23175	16602	60.781	0	1	0	0	FALSE
HGLibA_06889	CACNA1F	7579.6/7805.2/8113.6	12.513/0/0	7829.7	0.40151	-12.448	71869	16598	60.772	0	1	0	0	FALSE
HGLibA_59395	hsa-mir-374b	7749.4/7946/7807.3	13.172/3.0268/1.1438	7833.8	3.6233	-10.727	10206	16606	60.762	0	1	0	0	FALSE
HGLibA_39811	RAB13	7747.1/7792.6/7916	7.2446/3.0268/0	7818.2	1.2193	-11.783	7632.9	16573	60.721	0	1	0	0	FALSE
HGLibA_50876	TNNI3	2203.7/2228.1/2249.2	12946/2491/8041.1	2226.9	6377	1.5174	517.51	4681.4	60.655	1	0	0	0	TRUE
HGLibA_05604	C17orf99	7732.3/7759.4/7892.8	15.148/1.0089/0	7794.5	1.0913	-11.864	7386.7	16523	60.63	0	1	0	0	FALSE
HGLibA_07960	CCL1	7712.9/7792.6/7843.1	11.855/0/1.1438	7782.7	1.0414	-11.897	4308.8	16497	60.585	0	1	0	0	FALSE
HGLibA_09455	CHIT1	7635.5/7878.4/7872	10.538/19.17/4.5753	7794.5	9.7592	-9.5009	19177	16522	60.563	0	1	0	0	FALSE
HGLibA_48447	TATDN3	7871.3/7737.6/7721.8	14.489/2.0179/2.2877	7776.6	4.0941	-10.576	6748.5	16484	60.538	0	1	0	0	FALSE
HGLibA_35600	PCGF5	7813.2/7702.1/7794.6	17.782/3.0268/1.1438	7769.8	4.0124	-10.598	3540.3	16470	60.512	0	1	0	0	FALSE
HGLibA_56082	ZNF486	7830.3/8029.6/7892.8	32.93/20.179/774.37	7917.1	80.25	-6.6067	10386	16784	60.491	0	1	0	0	FALSE
HGLibA_48297	TANGO2	7772.2/7806.3/7633.9	19.758/0/0	7737.1	0.48342	-12.349	8330.7	16400	60.413	0	1	0	0	FALSE
HGLibA_19061	GIF	7756.2/7766.2/7695.2	11.855/0/6.863	7739.2	1.9267	-11.369	1478.4	16404	60.41	0	1	0	0	FALSE
HGLibA_52661	UBE2T	7747.1/7689.5/7772.6	10.538/2.0179/0	7736.3	1.2109	-11.773	1813	16398	60.404	0	1	0	0	FALSE
HGLibA_58502	hsa-mir-3116-1	7559.1/7742.2/7875.5	17.124/0/2.2877	7724.5	1.5021	-11.592	25234	16373	60.356	0	1	0	0	FALSE
HGLibA_46383	SPANXB1	7760.8/7618.5/7788.8	17.782/2.0179/0	7722.4	1.4587	-11.617	8337.1	16369	60.348	0	1	0	0	FALSE
HGLibA_51557	TRIM6	7730/7636.9/7770.3	11.196/1.0089/0	7712.2	0.97798	-11.929	4687	16347	60.312	0	1	0	0	FALSE
HGLibA_39497	PTPRD	7719.8/7676.9/7673.2	8.5618/1.0089/0	7690	0.88667	-11.993	669.11	16299	60.227	0	1	0	0	FALSE
HGLibA_42277	RRP36	7633.2/7636.9/7792.3	15.148/0/0	7687.1	0.43424	-12.388	8248.6	16293	60.219	0	1	0	0	FALSE
HGLibA_33936	OR4B1	7543.2/7743.3/7755.3	15.806/1.0089/1.1438	7680	2.6995	-11.02	14204	16278	60.173	0	1	0	0	FALSE
HGLibA_13857	DPM1	7746/7864.7/7437.5	13.831/2.0179/2.2877	7680.6	4.03	-10.577	48641	16279	60.165	0	1	0	0	FALSE
HGLibA_03574	ATP13A4	7658.2/7559/7803.8	17.782/1.0089/0	7673	1.1563	-11.797	15168	16263	60.159	0	1	0	0	FALSE
HGLibA_46274	SOX7	7687.9/7496/7799.2	13.831/0/1.1438	7660	1.1011	-11.832	23524	16236	60.108	0	1	0	0	FALSE
HGLibA_46398	SPANXF1	7733.4/7617.4/7616.6	13.172/0/1.1438	7655.6	1.0819	-11.845	4520.3	16226	60.091	0	1	0	0	FALSE
HGLibA_46346	SPAG11A	7629.8/7846.4/7488.3	5.9274/0/0	7653.4	0.29208	-12.532	32526	16221	60.089	0	1	0	0	FALSE
HGLibA_10463	COBLL1	8001.2/7611.7/7766.9	31.613/18.161/662.28	7791.6	72.559	-6.7271	38464	16516	60.063	0	1	0	0	FALSE
HGLibA_56539	ZNF687	7523.8/7657.5/7724.1	8.5618/0/1.1438	7634.7	0.92516	-11.954	10406	16181	60.011	0	1	0	0	FALSE
HGLibA_11150	CRIP1	7658.2/7684.9/7531.1	8.5618/1.0089/1.1438	7624.5	2.1861	-11.225	6759.4	16160	59.961	0	1	0	0	FALSE
HGLibA_37702	POPDC3	7728.9/7526.9/7607.4	13.831/0/3.4315	7620.6	1.6008	-11.517	10337	16151	59.95	0	1	0	0	FALSE
HGLibA_04820	BRIP1	7523.8/7738.8/7571.5	11.196/0/2.2877	7610.8	1.292	-11.697	12742	16131	59.915	0	1	0	0	FALSE
HGLibA_40475	RBM11	7580.8/7562.4/7673.2	10.538/0/0	7605.3	0.37382	-12.435	3528.1	16119	59.9	0	1	0	0	FALSE
HGLibA_23452	IP6K3	7637.7/7559/7623.5	18.441/2.0179/1.1438	7606.7	3.5554	-10.706	1761.3	16122	59.881	0	1	0	0	FALSE
HGLibA_54302	WIF1	7608.1/7698.7/7491.8	11.196/1.0089/1.1438	7599.1	2.3977	-11.127	10757	16105	59.86	0	1	0	0	FALSE
HGLibA_44460	SLC17A1	7831.4/7461.7/7431.7	13.172/1.0089/0	7572.8	1.0375	-11.86	49579	16049	59.768	0	1	0	0	FALSE
HGLibA_38974	PRSS8	7509/7465.1/7736.8	9.879/0/0	7569.4	0.36383	-12.438	21277	16042	59.76	0	1	0	0	FALSE
HGLibA_45199	SLC48A1	7628.6/7368.9/7713.7	13.831/0/1.1438	7569	1.1011	-11.815	32259	16041	59.752	0	1	0	0	FALSE
HGLibA_45258	SLC5A11	7584.2/7628.8/7456	14.489/1.0089/0	7556	1.0739	-11.831	8054.2	16014	59.701	0	1	0	0	FALSE
HGLibA_07554	CCDC115	7612.7/7477.7/7546.1	8.5618/1.0089/0	7545.3	0.88667	-11.966	4554	15991	59.661	0	1	0	0	FALSE
HGLibA_54365	WNT3	7570.5/7577.3/7488.3	8.5618/0/1.1438	7545.3	0.92516	-11.937	2453.7	15991	59.661	0	1	0	0	FALSE
HGLibA_25001	KIRREL	7452/7602.5/7535.7	7.2446/1.0089/0	7529.8	0.83388	-12.004	5686.5	15958	59.601	0	1	0	0	FALSE
HGLibA_38824	PRR23B	7634.3/7539.5/7376.2	11.196/1.0089/0	7515.9	0.97798	-11.892	17047	15928	59.545	0	1	0	0	FALSE
HGLibA_03221	ASB15	7564.8/7521.2/7449	6.586/1.0089/1.1438	7511.5	1.9971	-11.292	3419.9	15919	59.519	0	1	0	0	FALSE
HGLibA_55080	ZDHHC15	7472.5/7354/7686	11.196/0/0	7502.9	0.38341	-12.405	28295	15900	59.498	0	1	0	0	FALSE
HGLibA_12480	DCDC1	7857.6/7737.6/7862.8	1262.5/59.527/56.048	7819.1	161.59	-5.5879	5017.8	16575	59.479	0	1	0	0	FALSE
HGLibA_36250	PGLYRP1	7589.9/7673.5/7625.9	31.613/17.152/733.2	7629.7	73.654	-6.6755	1759.2	16171	59.419	0	1	0	0	FALSE
HGLibA_35723	PDCD1LG2	7403/7441.1/7607.4	6.586/11.098/0	7483.3	1.8563	-11.355	11811	15858	59.409	0	1	0	0	FALSE
HGLibA_08204	CCT5	7424.7/7522.4/7476.8	11.855/0/1.1438	7474.5	1.0414	-11.838	2389.9	15840	59.381	0	1	0	0	FALSE
HGLibA_25522	KRT7	7577.3/7640.3/7234	13.831/18.161/1.1438	7481.7	6.7142	-9.9218	47815	15855	59.365	0	1	0	0	FALSE
HGLibA_58247	hsa-mir-214	7360.8/7562.4/7457.1	5.2688/0/2.2877	7459.7	0.9863	-11.875	10166	15808	59.323	0	1	0	0	FALSE
HGLibA_54423	WSCD2	7439.5/7410.2/7525.3	12.513/0/0	7458.1	0.40151	-12.378	3581.1	15805	59.322	0	1	0	0	FALSE
HGLibA_53217	USP17L11	7452/7644.9/7504.5	24.368/237.1/10.294	7533.4	39.12	-7.553	9942.9	15965	59.311	0	1	0	0	FALSE
HGLibA_46499	SPATA31D3	7425.8/7438.8/7490.6	9.879/1.0089/0	7451.7	0.93434	-11.912	1176.8	15791	59.292	0	1	0	0	FALSE
HGLibA_14939	ELMOD1	7477.1/7498.3/7306.9	11.855/0/0	7426.9	0.39262	-12.381	11013	15738	59.198	0	1	0	0	FALSE
HGLibA_62578	hsa-mir-608	7439.5/7571.6/7249.1	17.124/0/0	7418.9	0.45638	-12.315	26290	15721	59.166	0	1	0	0	FALSE
HGLibA_04540	BLCAP	7417.8/7352.9/7437.5	14.489/0/0	7402.6	0.42643	-12.342	1958.4	15686	59.102	0	1	0	0	FALSE
HGLibA_00932	ADCY9	7497.6/7577.3/7614.3	35.565/810.17/22.877	7562.9	87.14	-6.4232	3558	16028	59.049	0	1	0	0	FALSE
HGLibA_08305	CD244	7599/7453.7/7677.9	837.08/29.259/37.746	7576.3	97.518	-6.2652	12936	16057	59.02	0	1	0	0	FALSE
HGLibA_56901	ZNF90	8519.7/8733.7/8410.6	1893.5/99.884/1166.7	8553.6	604.41	-3.8207	27017	18143	59.016	0	1	0	0	FALSE
HGLibA_44628	SLC24A5	7250.3/7379.2/7514.9	13.172/1.0089/1.1438	7380.7	2.5355	-11.028	17505	15640	58.998	0	1	0	0	FALSE
HGLibA_34048	OR4N4	7314.1/7560.1/7222.5	8.5618/1.0089/2.2877	7364.2	2.7412	-10.943	30491	15604	58.931	0	1	0	0	FALSE
HGLibA_48167	TACO1	7765.4/7634.6/7642	59.274/45.402/1695.2	7680.4	165.97	-5.5237	5394.8	16279	58.896	0	1	0	0	FALSE
HGLibA_56614	ZNF711	7460/7230.4/7330	16.465/0/0	7339.5	0.4492	-12.306	13255	15552	58.851	0	1	0	0	FALSE
HGLibA_55902	ZNF385D	7311.9/7351.8/7273.3	11.196/0/1.1438	7312.2	1.02	-11.822	1537.5	15494	58.737	0	1	0	0	FALSE
HGLibA_21097	HECTD2	7576.2/7522.4/7498.7	55.323/1291.4/22.877	7532.4	117.94	-5.985	1577	15963	58.684	0	1	0	0	FALSE
HGLibA_32125	NLRP5	7279.9/7302.5/7302.2	15.806/2.0179/1.1438	7294.9	3.3733	-10.704	167.79	15457	58.649	0	1	0	0	FALSE
HGLibA_50915	TNRC6B	7391.6/7563.6/7354.2	32.93/734.5/18.301	7435.9	76.331	-6.5875	12465	15757	58.629	0	1	0	0	FALSE
HGLibA_34438	OR6Q1	7334.6/7358.6/7158.9	5.9274/0/0	7283.5	0.29208	-12.461	11890	15432	58.628	0	1	0	0	FALSE
HGLibA_06175	C2orf72	7392.8/7192.6/7266.4	9.2204/2.0179/2.2877	7283.5	3.5122	-10.657	10245	15432	58.602	0	1	0	0	FALSE
HGLibA_21842	HNRNPR	7347.2/7189.2/7298.8	8.5618/1.0089/0	7278.1	0.88667	-11.914	6553	15421	58.602	0	1	0	0	FALSE
HGLibA_30753	MYL12B	7199/7301.4/7299.9	11.855/0/0	7266.6	0.39262	-12.349	3441.9	15396	58.56	0	1	0	0	FALSE
HGLibA_32527	NPSR1	7249.2/7272.8/7272.2	6.586/1.0089/0	7264.7	0.80509	-11.975	180.9	15392	58.549	0	1	0	0	FALSE
HGLibA_38582	PRKG2	7172.8/7343.7/7223.6	12.513/0/1.1438	7246.4	1.062	-11.779	7702.6	15353	58.474	0	1	0	0	FALSE
HGLibA_64630	NonTargetingControlGuideForHuman_0247	7155.7/7212.1/7362.3	9.2204/0/1.1438	7242.9	0.95051	-11.859	11406	15346	58.46	0	1	0	0	FALSE
HGLibA_06181	C2orf76	7184.2/7209.8/7335.8	7.2446/1.0089/1.1438	7243	2.0638	-11.207	6580.2	15346	58.452	0	1	0	0	FALSE
HGLibA_16145	FAM13B	7389.3/7066.7/7268.7	7.9032/0/1.1438	7240.3	0.89849	-11.897	26584	15340	58.451	0	1	0	0	FALSE
HGLibA_25377	KPRP	7175.1/7278.5/7219	9.2204/0/0	7224.1	0.3534	-12.382	2691.3	15306	58.39	0	1	0	0	FALSE
HGLibA_41907	RPL23A	7080.5/7197.2/7367	9.879/0/0	7213.9	0.36383	-12.369	20745	15284	58.349	0	1	0	0	FALSE
HGLibA_10168	CLVS1	7645.7/7260.2/7664	58.616/1584/41.178	7521	156.49	-5.5778	52019	15939	58.333	0	1	0	0	FALSE
HGLibA_42808	SBNO2	7097.6/7253.3/7227.1	13.172/0/1.1438	7192.4	1.0819	-11.755	6946.7	15238	58.256	0	1	0	0	FALSE
HGLibA_00492	ACOT8	7159.2/7296.8/7095.4	14.489/1.0089/2.2877	7183.3	3.2804	-10.713	10600	15219	58.202	0	1	0	0	FALSE
HGLibA_33862	OR2T2	7259.4/7046.1/7221.3	7.2446/0/0	7175	0.31878	-12.41	12951	15201	58.193	0	1	0	0	FALSE
HGLibA_20634	GUCA1A	7117/7119.3/7290.7	13.172/0/2.2877	7175.2	1.3688	-11.565	9921.5	15201	58.185	0	1	0	0	FALSE
HGLibA_26905	LOC256021	7485/7251/7336.9	40.833/976.64/21.733	7357	95.47	-6.2531	14018	15589	58.159	0	1	0	0	FALSE
HGLibA_47698	SUCLG1	7573.9/7656.3/7707.9	1987.7/94.839/77.781	7645.9	244.85	-4.959	4567.5	16205	58.138	0	1	0	0	FALSE
HGLibA_29685	MOSPD1	7148.9/7310.5/7026	16.465/0/0	7160.9	0.4492	-12.271	20367	15171	58.135	0	1	0	0	FALSE
HGLibA_57119	hsa-let-7d	7421.2/7457.1/7461.7	1145.3/56.5/46.897	7446.7	144.87	-5.674	491.2	15780	58.126	0	1	0	0	FALSE
HGLibA_34400	OR6C68	7107.9/7103.3/7247.9	11.196/0/0	7152.7	0.38341	-12.336	6756.9	15153	58.102	0	1	0	0	FALSE
HGLibA_10051	CLIP4	7020.2/7255.6/7167	10.538/0/1.1438	7146.9	0.99783	-11.805	14141	15141	58.074	0	1	0	0	FALSE
HGLibA_16332	FAM185A	7186.5/7047.2/7207.5	12.513/3.0268/0	7146.7	1.48	-11.493	7588.6	15141	58.069	0	1	0	0	FALSE
HGLibA_32754	NSFL1C	7069.1/7244.1/7074.5	14.489/1.0089/0	7128.8	1.0739	-11.747	9901.7	15102	58	0	1	0	0	FALSE
HGLibA_42227	RRAGB	7074.8/7051.8/7272.2	13.172/2.0179/4.5753	7132.3	4.9841	-10.219	14676	15110	57.982	0	1	0	0	FALSE
HGLibA_14204	DUXA	7074.8/7127.3/7172.8	14.489/2.0179/0	7124.9	1.3565	-11.562	2402.4	15094	57.982	0	1	0	0	FALSE
HGLibA_35516	PCDHGA1	7502.1/7567/7310.3	346.42/562.98/26.308	7459	172.62	-5.4252	17815	15807	57.955	0	1	0	0	FALSE
HGLibA_28681	MDH1	7064.6/7097.6/7175.1	3.293/0/10.294	7112.3	1.4222	-11.52	3218.4	15067	57.93	0	1	0	0	FALSE
HGLibA_51164	TPPP	7064.6/7105.6/7167	11.855/1.0089/1.1438	7112.3	2.4453	-11.012	2657.2	15067	57.922	0	1	0	0	FALSE
HGLibA_03468	ATG13	7143.2/7051.8/7050.3	18.441/2.0179/0	7081.6	1.4776	-11.481	2833.2	15002	57.806	0	1	0	0	FALSE
HGLibA_05236	C12orf4	7079.4/6988.8/7135.8	12.513/2.0179/1.1438	7067.7	3.1149	-10.746	5499.5	14972	57.736	0	1	0	0	FALSE
HGLibA_50820	TNFSF18	7117/7035.8/7028.3	6.586/0/0	7060.2	0.30587	-12.401	2420.6	14956	57.729	0	1	0	0	FALSE
HGLibA_19098	GIN1	7011/7009.4/7111.5	11.855/1.0089/1.1438	7043.8	2.4453	-10.998	3421.6	14921	57.644	0	1	0	0	FALSE
HGLibA_31148	NARG2	7210.4/6825.1/7046.8	9.879/0/0	7025.7	0.36383	-12.331	37412	14882	57.587	0	1	0	0	FALSE
HGLibA_40958	RFWD3	6946.1/6953.3/7170.5	9.2204/0/2.2877	7022.5	1.2056	-11.637	16261	14876	57.568	0	1	0	0	FALSE
HGLibA_50131	TMEM189	6915.3/7199.5/6943.9	7.2446/0/3.4315	7018.4	1.274	-11.592	24479	14867	57.551	0	1	0	0	FALSE
HGLibA_48531	TBC1D3	7035/6875.5/7134.6	8.5618/1.0089/0	7014.2	0.88667	-11.86	17094	14858	57.537	0	1	0	0	FALSE
HGLibA_14225	DYM	7048.6/7121.6/6874.6	8.5618/1.0089/0	7014.2	0.88667	-11.86	16107	14858	57.536	0	1	0	0	FALSE
HGLibA_00393	ACAT1	6966.6/6901.8/7164.7	15.148/0/0	7010.1	0.43424	-12.255	18762	14849	57.524	0	1	0	0	FALSE
HGLibA_18996	GGCX	7087.4/7014/6922	14.489/0/0	7007.5	0.42643	-12.262	6868	14844	57.513	0	1	0	0	FALSE
HGLibA_18815	GCNT3	6972.3/7046.1/6960.1	10.538/1.0089/2.2877	6992.7	2.9426	-10.793	2162.2	14812	57.432	0	1	0	0	FALSE
HGLibA_01420	AKAP17A_X	7101.1/6866.3/6989	16.465/0/0	6984.8	0.4492	-12.235	13788	14795	57.42	0	1	0	0	FALSE
HGLibA_29499	MMP16	7020.2/6908.7/7023.7	9.879/1.0089/0	6984	0.93434	-11.818	4279.2	14794	57.413	0	1	0	0	FALSE
HGLibA_11314	CSDE1	6993.9/6994.5/6945.1	11.855/1.0089/2.2877	6977.8	3.0633	-10.746	804.97	14780	57.37	0	1	0	0	FALSE
HGLibA_11639	CTNNA1	6927.9/6873.2/7104.6	11.855/1.0089/0	6967.8	0.99854	-11.768	14632	14759	57.346	0	1	0	0	FALSE
HGLibA_53218	USP17L11	7094.2/7090.7/7186.7	862.11/36.321/29.74	7123.7	97.756	-6.1728	2960.7	15092	57.193	0	1	0	0	FALSE
HGLibA_03243	ASB5	6915.3/6858.3/7012.1	7.9032/1.0089/2.2877	6928.3	2.6672	-10.884	6049.6	14675	57.171	0	1	0	0	FALSE
HGLibA_33848	OR2S2	6939.3/7026.6/6805.3	13.172/0/0	6923.1	0.41009	-12.262	12430	14664	57.168	0	1	0	0	FALSE
HGLibA_30524	MUC12	8139.1/8164.7/8265	1222.4/2332.6/99.513	8189.4	657.27	-3.6372	4429	17365	57.158	0	1	0	0	FALSE
HGLibA_46605	SPECC1L	6780.9/6915.5/7059.5	10.538/0/0	6917.7	0.37382	-12.298	19421	14652	57.146	0	1	0	0	FALSE
HGLibA_03949	B3GALNT1	6976.9/7306/7194.7	45.444/34.304/1147.3	7157.9	121.49	-5.869	28029	15164	57.14	0	1	0	0	FALSE
HGLibA_33724	OR2A14	6818.5/7101/6844.5	15.148/2.0179/1.1438	6920.2	3.3247	-10.644	24383	14658	57.132	0	1	0	0	FALSE
HGLibA_26983	LOC650293	6975.7/6748.4/7026	15.148/0/1.1438	6915.6	1.1378	-11.66	21885	14648	57.131	0	1	0	0	FALSE
HGLibA_20657	GUCY1B3	6821.9/7011.7/6905.8	13.172/0/0	6912.7	0.41009	-12.259	9048.5	14642	57.125	0	1	0	0	FALSE
HGLibA_32592	NR1I3	6914.2/6947.6/6882.7	10.538/1.0089/1.1438	6914.8	2.3481	-11.012	1053.4	14646	57.118	0	1	0	0	FALSE
HGLibA_39051	PSG6	6968.9/6833.1/6939.3	7.2446/1.0089/1.1438	6913.5	2.0638	-11.14	5099.2	14643	57.115	0	1	0	0	FALSE
HGLibA_35424	PCDHA1	6931.3/6835.4/6942.8	7.9032/2.0179/1.1438	6903	2.6625	-10.88	3477.2	14621	57.067	0	1	0	0	FALSE
HGLibA_11953	CXorf61	6918.7/7027.7/6750.9	11.196/0/3.4315	6898.2	1.486	-11.438	19445	14611	57.057	0	1	0	0	FALSE
HGLibA_19334	GLT6D1	6859.5/6894.9/6922	7.9032/1.0089/0	6892.1	0.861	-11.855	982.24	14598	57.037	0	1	0	0	FALSE
HGLibA_10411	CNTN4	6834.4/6948.7/6890.8	9.2204/0/1.1438	6891.2	0.95051	-11.787	3267.1	14596	57.032	0	1	0	0	FALSE
HGLibA_24659	KIAA0895	7156.9/7341.5/7362.3	65.86/2052.2/61.767	7286.3	202.98	-5.1589	12786	15438	57.008	0	1	0	0	FALSE
HGLibA_63080	hsa-mir-6732	6947.2/6852.6/6841.1	11.855/2.0179/1.1438	6880.1	3.0579	-10.728	3393.6	14572	56.969	0	1	0	0	FALSE
HGLibA_04779	BRD4	6721.6/7000.3/6879.2	10.538/2.0179/0	6866.1	1.2109	-11.601	19523	14542	56.927	0	1	0	0	FALSE
HGLibA_25492	KRT36	7074.8/6888.1/6666.6	11.196/12.107/1.1438	6874.5	5.4561	-10.057	41782	14560	56.926	0	1	0	0	FALSE
HGLibA_19772	GPC4	6981.4/6873.2/6738.2	13.172/0/2.2877	6863.5	1.3688	-11.501	14846	14537	56.915	0	1	0	0	FALSE
HGLibA_01457	AKIRIN1	6737.6/6987.7/6827.2	7.9032/0/1.1438	6850	0.89849	-11.817	16056	14508	56.863	0	1	0	0	FALSE
HGLibA_63910	hsa-mir-764	6861.8/6825.1/6834.1	8.5618/0/1.1438	6840.3	0.92516	-11.795	365.22	14487	56.823	0	1	0	0	FALSE
HGLibA_05265	C12orf54	6800.2/6994.5/6709.3	11.855/0/0	6833.7	0.39262	-12.261	21229	14473	56.8	0	1	0	0	FALSE
HGLibA_12904	DEFB134	6941.5/6880/6620.3	9.2204/2.0179/0	6812.5	1.1544	-11.627	29071	14428	56.706	0	1	0	0	FALSE
HGLibA_41786	RP1	6825.3/6765.5/6829.5	10.538/0/1.1438	6806.7	0.99783	-11.735	1280.5	14416	56.684	0	1	0	0	FALSE
HGLibA_14489	EEF1A1	6815.1/6790.7/6813.3	6.586/2.0179/0	6806.4	1.0229	-11.716	184.26	14415	56.682	0	1	0	0	FALSE
HGLibA_19289	GLOD5	6734.2/6748.4/6946.3	13.172/2.0179/2.2877	6808.9	3.9638	-10.422	14059	14420	56.668	0	1	0	0	FALSE
HGLibA_31181	NAT8	6949.5/6743.8/6712.8	12.513/0/0	6801.2	0.40151	-12.245	16554	14404	56.666	0	1	0	0	FALSE
HGLibA_27463	LRRK1	6790/6881.2/6738.2	13.831/1.0089/2.2877	6802.9	3.2288	-10.652	5239.6	14407	56.649	0	1	0	0	FALSE
HGLibA_19078	GIMAP4	6640.7/6975.1/6779.8	14.489/1.0089/0	6797.2	1.0739	-11.679	28214	14395	56.643	0	1	0	0	FALSE
HGLibA_63018	hsa-mir-6715a	6810.5/6939.6/6633	4.6102/0/1.1438	6793.2	0.73676	-11.934	23688	14387	56.63	0	1	0	0	FALSE
HGLibA_00692	ACVR1C	6676/6770.1/6910.4	15.148/1.0089/1.1438	6784.8	2.6603	-10.856	13913	14369	56.579	0	1	0	0	FALSE
HGLibA_44037	SHISA3	6666.9/6741.5/6904.6	12.513/1.0089/1.1438	6770.3	2.4912	-10.921	14783	14338	56.52	0	1	0	0	FALSE
HGLibA_58441	hsa-mir-302b	6694.3/6715.2/6897.7	6.586/2.0179/1.1438	6768.4	2.5018	-10.917	12526	14334	56.512	0	1	0	0	FALSE
HGLibA_47761	SULT2B1	6665.8/6716.3/6904.6	6.586/2.0179/0	6761.5	1.0229	-11.707	15848	14319	56.496	0	1	0	0	FALSE
HGLibA_50024	TMEM161A	6772.9/6798.7/6675.8	7.2446/0/0	6748.9	0.31878	-12.321	4201.7	14292	56.45	0	1	0	0	FALSE
HGLibA_20663	GUCY2D	6947.2/6877.7/6891.9	28.32/24.214/932.22	6905.6	86.267	-6.3064	1347.7	14626	56.386	0	1	0	0	FALSE
HGLibA_43447	2017-09-06	6815.1/6657.9/6716.3	7.2446/1.0089/0	6729.4	0.83388	-11.842	6309.4	14251	56.364	0	1	0	0	FALSE
HGLibA_08580	CDC42SE1	7104.5/6870.9/6939.3	1014.9/42.375/44.609	6970.9	124.35	-5.7975	14422	14766	56.344	0	1	0	0	FALSE
HGLibA_32492	NPM3	6768.3/6549.1/6837.6	7.9032/2.0179/1.1438	6717.2	2.6625	-10.841	22678	14225	56.298	0	1	0	0	FALSE
HGLibA_20062	GPR61	6736.4/6732.3/6596.1	7.2446/0/0	6688	0.31878	-12.308	6382.7	14162	56.196	0	1	0	0	FALSE
HGLibA_39199	PSME4	6758.1/6614.4/6677	7.9032/1.0089/0	6682.9	0.861	-11.81	5189.2	14152	56.17	0	1	0	0	FALSE
HGLibA_07628	CCDC146	6677.2/6703.7/6666.6	10.538/2.0179/1.1438	6682.5	2.9374	-10.729	366.29	14151	56.151	0	1	0	0	FALSE
HGLibA_04051	BAALC	7663.9/7722.7/7796.9	748.83/1949.3/108.66	7727.7	541.41	-3.8328	4440.1	16380	56.15	0	1	0	0	FALSE
HGLibA_05067	C10orf32	6622.5/6701.4/6717.4	11.196/1.0089/2.2877	6680.3	3.0041	-10.704	2583.1	14146	56.141	0	1	0	0	FALSE
HGLibA_14484	EEA1	6532.5/6605.2/6857.3	15.148/2.0179/1.1438	6663.6	3.3247	-10.59	29053	14110	56.069	0	1	0	0	FALSE
HGLibA_54249	WFDC10B	6606.5/6739.2/6609.9	9.2204/1.0089/0	6651.6	0.91107	-11.765	5721.7	14085	56.039	0	1	0	0	FALSE
HGLibA_14769	EIF3C	6600.8/6717.5/6643.4	14.489/1.0089/1.1438	6653.7	2.62	-10.844	3482.3	14089	56.033	0	1	0	0	FALSE
HGLibA_23712	ITFG3	6694.3/6518.2/6740.5	11.855/0/1.1438	6650.3	1.0414	-11.67	13758	14082	56.032	0	1	0	0	FALSE
HGLibA_19607	GOLGA6A	6786.6/6645.3/6467.8	11.855/1.0089/2.2877	6631.9	3.0633	-10.673	25521	14043	55.938	0	1	0	0	FALSE
HGLibA_07841	CCDC68	6777.4/6585.8/6509.4	7.9032/1.0089/0	6623.2	0.861	-11.797	19075	14024	55.92	0	1	0	0	FALSE
HGLibA_58004	hsa-mir-185	6701.1/6486.2/6673.5	10.538/1.0089/0	6619.6	0.95661	-11.724	13675	14017	55.904	0	1	0	0	FALSE
HGLibA_31579	NEB	6549.6/6668.2/6631.9	12.513/0/0	6616.4	0.40151	-12.205	3696.4	14010	55.896	0	1	0	0	FALSE
HGLibA_12067	CYP1A1	6458.4/6727.8/6651.5	9.2204/0/0	6611.6	0.3534	-12.254	19278	14000	55.876	0	1	0	0	FALSE
HGLibA_11170	CRISP3	7012.2/7176.6/6888.5	75.739/55.491/2179	7024.8	209.34	-5.0619	20892	14880	55.871	0	1	0	0	FALSE
HGLibA_40690	RCCD1	7101.1/6911/6937	71.129/53.473/1866.7	6982.5	192.31	-5.1749	10622	14790	55.833	0	1	0	0	FALSE
HGLibA_39291	PTDSS2	6598.6/6535.4/6666.6	7.2446/0/0	6600	0.31878	-12.289	4302.1	13975	55.827	0	1	0	0	FALSE
HGLibA_45188	SLC46A2	6672.6/6557.2/6539.4	7.9032/0/0	6589.5	0.33094	-12.274	5231.4	13952	55.783	0	1	0	0	FALSE
HGLibA_17083	FBXO38	6636.2/6712.9/6418.1	9.879/0/0	6587.8	0.36383	-12.238	23396	13949	55.776	0	1	0	0	FALSE
HGLibA_31013	NAALADL1	6421.9/6625.9/6705.9	9.2204/0/1.1438	6583.5	0.95051	-11.721	21433	13940	55.753	0	1	0	0	FALSE
HGLibA_33165	NXPH2	6679.5/6596.1/6429.6	11.196/1.0089/0	6567.6	0.97798	-11.697	16181	13906	55.685	0	1	0	0	FALSE
HGLibA_08949	CEACAM7	6643/6422.1/6631.9	7.9032/1.0089/1.1438	6564.9	2.1266	-11.036	15495	13900	55.664	0	1	0	0	FALSE
HGLibA_12856	DEFB114	6581.5/6518.2/6560.2	9.879/0/0	6553.3	0.36383	-12.231	1035.5	13875	55.63	0	1	0	0	FALSE
HGLibA_49156	TFDP3	6488/6590.4/6582.2	10.538/2.0179/1.1438	6553.4	2.9374	-10.701	3234.1	13876	55.609	0	1	0	0	FALSE
HGLibA_19595	GOLGA2	6504/6606.4/6539.4	7.2446/0/3.4315	6549.8	1.274	-11.492	2705	13868	55.608	0	1	0	0	FALSE
HGLibA_63209	hsa-mir-6762	6519.9/6591.5/6532.5	8.5618/0/0	6547.9	0.34246	-12.252	1460.7	13864	55.608	0	1	0	0	FALSE
HGLibA_54262	WFDC2	6694.3/6422.1/6515.1	11.855/1.0089/0	6542.9	0.99854	-11.677	19143	13853	55.581	0	1	0	0	FALSE
HGLibA_23580	IRF2BP2	6467.5/6533.1/6572.9	12.513/0/1.1438	6524.4	1.062	-11.628	2833.7	13814	55.503	0	1	0	0	FALSE
HGLibA_24526	KDM5C	6602/6615.6/6680.4	18.441/16.143/575.35	6632.6	55.653	-6.8715	1757.9	14044	55.497	0	1	0	0	FALSE
HGLibA_20494	GSTP1	6444.7/6502.2/6628.4	8.5618/1.0089/1.1438	6524.7	2.1861	-11	8829.2	13814	55.494	0	1	0	0	FALSE
HGLibA_59527	hsa-mir-3914-1	6518.8/6597.2/6431.9	12.513/0/0	6515.6	0.40151	-12.183	6837.2	13795	55.471	0	1	0	0	FALSE
HGLibA_21352	HIRA	6643/6402.6/6496.7	13.172/0/0	6513.3	0.41009	-12.174	14677	13790	55.461	0	1	0	0	FALSE
HGLibA_19290	GLOD5	6485.8/6411.8/6641.1	8.5618/0/0	6512.2	0.34246	-12.244	13706	13788	55.457	0	1	0	0	FALSE
HGLibA_32967	NUDT2	6717.1/6609.8/6646.9	27.003/23.205/640.55	6657.8	73.865	-6.4748	2965.8	14098	55.45	0	1	0	0	FALSE
HGLibA_18237	FXYD5	6731.9/6652.2/6852.6	939.17/43.384/43.466	6745.1	121.08	-5.7882	10186	14284	55.423	0	1	0	0	FALSE
HGLibA_14503	EEF1E1	6439/6562.9/6505.9	10.538/0/0	6502.4	0.37382	-12.209	3843.1	13767	55.415	0	1	0	0	FALSE
HGLibA_16508	FAM21B	6640.7/6486.2/6377.6	11.855/1.0089/0	6500.6	0.99854	-11.668	17483	13763	55.402	0	1	0	0	FALSE
HGLibA_17561	FKBP15	6568.9/6464.4/6457.4	5.9274/0/0	6496.7	0.29208	-12.296	3903.4	13755	55.392	0	1	0	0	FALSE
HGLibA_64611	NonTargetingControlGuideForHuman_0228	6382.1/6685.4/6418.1	10.538/3.0268/3.4315	6493.8	4.7974	-10.13	27465	13749	55.341	0	1	0	0	FALSE
HGLibA_28578	MCF2	6437.9/6521.7/6463.1	8.5618/1.0089/0	6474.1	0.88667	-11.745	1846.8	13707	55.291	0	1	0	0	FALSE
HGLibA_48306	TAOK1	6498.3/6493/6422.7	10.538/0/0	6471.2	0.37382	-12.202	1782.1	13701	55.283	0	1	0	0	FALSE
HGLibA_09383	CHD1	6399.2/6438.1/6584.5	7.9032/1.0089/1.1438	6473.4	2.1266	-11.016	9551.1	13705	55.278	0	1	0	0	FALSE
HGLibA_15323	EPHX1	6551.8/6599.5/6248.2	10.538/1.0089/2.2877	6464.6	2.9426	-10.679	36330	13686	55.233	0	1	0	0	FALSE
HGLibA_12064	CYP19A1	6420.8/6489.6/6479.3	13.831/2.0179/1.1438	6463.2	3.2231	-10.58	1377.4	13683	55.225	0	1	0	0	FALSE
HGLibA_06722	C9orf3	6473.2/6559.5/6340.6	9.879/0/0	6457.1	0.36383	-12.209	12151	13670	55.224	0	1	0	0	FALSE
HGLibA_47539	STOML3	7472.5/7564.7/7338.1	1591.2/866.67/100.66	7457.9	517.88	-3.8455	12992	15804	55.204	0	1	0	0	FALSE
HGLibA_64016	hsa-mir-7973-1	6570.1/6253.7/6538.3	11.196/0/2.2877	6452.4	1.292	-11.459	30341	13660	55.196	0	1	0	0	FALSE
HGLibA_26191	LCNL1	6543.9/6791.9/6796	998.44/53.473/42.322	6709.5	131.31	-5.6644	20852	14208	55.187	0	1	0	0	FALSE
HGLibA_42204	RPTOR	6580.3/6517.1/6542.9	25.685/430.81/11.438	6546.7	50.324	-6.9952	1011	13861	55.178	0	1	0	0	FALSE
HGLibA_54084	WDR4	6445.9/6601.8/6272.4	10.538/0/1.1438	6438.6	0.99783	-11.654	27151	13631	55.139	0	1	0	0	FALSE
HGLibA_49570	TJP1	6529/6438.1/6594.9	15.148/12.107/443.81	6520.4	43.455	-7.1967	6200.3	13805	55.125	0	1	0	0	FALSE
HGLibA_07648	CCDC152	6357/6536.6/6381.1	11.196/0/1.1438	6424.4	1.02	-11.635	9499.3	13601	55.079	0	1	0	0	FALSE
HGLibA_34349	OR5P3	6444.7/6522.8/6306	15.806/2.0179/0	6423.9	1.3991	-11.387	12065	13600	55.073	0	1	0	0	FALSE
HGLibA_13016	DEXI	6441.3/6383.1/6451.6	8.5618/2.0179/1.1438	6425.3	2.7363	-10.748	1362.8	13603	55.068	0	1	0	0	FALSE
HGLibA_29575	MNT	6423.1/6351.1/6489.7	5.9274/1.0089/0	6421	0.77434	-11.822	4808.7	13594	55.066	0	1	0	0	FALSE
HGLibA_35660	PCP4	6455/6454.1/6403	15.148/2.0179/42.322	6437.3	11.006	-9.0668	884.68	13628	55.048	0	1	0	0	FALSE
HGLibA_61615	hsa-mir-516b-1	6687.4/6744.9/6615.7	52.03/32.286/1611.7	6682.5	139.51	-5.5719	4192.1	14151	55.003	0	1	0	0	FALSE
HGLibA_11342	CSF3R	6382.1/6456.4/6369.5	6.586/1.0089/1.1438	6402.5	1.9971	-11.061	2205.5	13554	54.977	0	1	0	0	FALSE
HGLibA_03059	ARMS2	6522.2/6568.6/6533.6	642.14/25.223/24.02	6541.5	73.104	-6.4641	584.35	13850	54.963	0	1	0	0	FALSE
HGLibA_29629	MOGAT3	6755.8/6819.4/6854.9	1611.6/77.688/75.493	6809.9	211.52	-5.0022	2522.8	14422	54.944	0	1	0	0	FALSE
HGLibA_51768	TRPM6	6349/6475.9/6332.5	8.5618/1.0089/0	6385.5	0.88667	-11.725	6151.4	13518	54.914	0	1	0	0	FALSE
HGLibA_45080	SLC38A7	6339.9/6427.8/6388	9.879/1.0089/0	6385.1	0.93434	-11.689	1936.5	13517	54.912	0	1	0	0	FALSE
HGLibA_39741	QRICH1	6509.7/6275.5/6336	9.2204/0/2.2877	6373	1.2056	-11.497	14778	13491	54.858	0	1	0	0	FALSE
HGLibA_43829	SGK223	6587.2/6536.6/6426.2	25.685/22.196/829.28	6516.3	78.025	-6.3658	6778.9	13796	54.813	0	1	0	0	FALSE
HGLibA_33507	OR10H1	6330.8/6363.7/6398.4	9.2204/2.0179/1.1438	6364.2	2.8065	-10.708	1143.7	13472	54.806	0	1	0	0	FALSE
HGLibA_29624	MOGAT1	6423.1/6442.7/6434.2	17.124/10.089/331.71	6433.3	38.66	-7.342	96.514	13620	54.794	0	1	0	0	FALSE
HGLibA_02944	ARL15	6551.8/6275.5/6253.9	14.489/1.0089/1.1438	6359	2.62	-10.779	27598	13461	54.786	0	1	0	0	FALSE
HGLibA_10572	COL4A3	6553/6380.8/6126.8	12.513/0/0	6351.1	0.40151	-12.146	45973	13445	54.771	0	1	0	0	FALSE
HGLibA_09641	CHST5	6313.7/6309.8/6353.3	7.9032/1.0089/0	6325.6	0.861	-11.731	579.65	13390	54.658	0	1	0	0	FALSE
HGLibA_62573	hsa-mir-6079	6264.7/6370.5/6312.9	5.2688/1.0089/0	6315.9	0.74125	-11.825	2807.8	13369	54.617	0	1	0	0	FALSE
HGLibA_50147	TMEM191C	6347.9/6258.3/6326.8	10.538/0/0	6310.9	0.37382	-12.166	2191.3	13359	54.599	0	1	0	0	FALSE
HGLibA_21919	HOXA7	6320.5/6275.5/6360.3	6.586/1.0089/16.014	6318.7	4.8252	-10.083	1798.9	13375	54.594	0	1	0	0	FALSE
HGLibA_24357	KCNN2	6316/6181.6/6429.6	9.2204/0/0	6308.3	0.3534	-12.187	15413	13353	54.587	0	1	0	0	FALSE
HGLibA_33108	NUTM2F	6265.8/6354.5/6300.2	8.5618/0/0	6306.7	0.34246	-12.198	1998.8	13350	54.581	0	1	0	0	FALSE
HGLibA_56272	ZNF57	6360.4/6331.6/6223.9	8.5618/0/1.1438	6305	0.92516	-11.678	5178.3	13346	54.569	0	1	0	0	FALSE
HGLibA_54890	ZBTB43	6248.7/6321.3/6271.3	13.172/1.0089/0	6280.4	1.0375	-11.59	1379	13294	54.462	0	1	0	0	FALSE
HGLibA_00842	ADAMTS8	2486.3/2523.5/2591.3	33588/19330/17250	2533.3	22374	3.1422	2833.6	5330	271.76	1	0	0	0	TRUE
HGLibA_35821	PDE6H	6415.1/6173.6/6311.7	16.465/4.0357/70.918	6299.4	16.845	-8.4638	14683	13334	54.406	0	1	0	0	FALSE
HGLibA_31364	NCR2	6248.7/6262.9/6286.3	7.9032/0/0	6266	0.33094	-12.201	359.78	13263	54.406	0	1	0	0	FALSE
HGLibA_31651	NEK3	1387.9/1323.6/1386.9	5276.7/2947.1/5027.1	1365.8	4275.9	1.6458	1358.3	2861.9	54.398	1	0	0	0	TRUE
HGLibA_16038	FAM115C	6841.3/6402.6/6615.7	1470.7/56.5/68.63	6617.4	178.76	-5.2024	48129	14012	54.393	0	1	0	0	FALSE
HGLibA_22184	HSD17B14	6466.4/6461/6710.5	54.005/1531.6/35.459	6544.9	143.27	-5.5038	20311	13858	54.381	0	1	0	0	FALSE
HGLibA_16710	FAM72B	6184.9/6137/6460.8	9.879/1.0089/0	6259.3	0.93434	-11.66	30555	13249	54.372	0	1	0	0	FALSE
HGLibA_42332	RSPH3	6146.2/6232/6396.1	10.538/0/0	6257.2	0.37382	-12.153	16126	13244	54.368	0	1	0	0	FALSE
HGLibA_43976	SH3RF3	6328.5/6238.9/6199.6	12.513/0/3.4315	6255.4	1.5454	-11.263	4364.7	13241	54.35	0	1	0	0	FALSE
HGLibA_20907	HBA1	6352.4/6216/6176.5	6.586/0/0	6247.8	0.30587	-12.224	8522.4	13224	54.328	0	1	0	0	FALSE
HGLibA_45445	SLCO1A2	6326.2/6305.3/6110.6	15.148/0/1.1438	6246.6	1.1378	-11.513	14136	13222	54.315	0	1	0	0	FALSE
HGLibA_48414	TAS2R46	6362.7/6087.7/6299	11.855/1.0089/3.4315	6248.7	3.5041	-10.438	20719	13226	54.303	0	1	0	0	FALSE
HGLibA_42827	SCAF4	6297.7/6139.3/6295.5	7.9032/1.0089/2.2877	6243.7	2.6672	-10.734	8259.1	13216	54.289	0	1	0	0	FALSE
HGLibA_40939	RFPL4A	6279.5/6367.1/6375.3	21.075/14.125/483.84	6340.5	52.529	-6.8884	2819.1	13422	54.275	0	1	0	0	FALSE
HGLibA_48307	TAOK1	6469.8/6535.4/6586.8	56.64/1642.5/43.466	6530.5	159.44	-5.3473	3439.7	13827	54.182	0	1	0	0	FALSE
HGLibA_11910	CXorf27	6233.9/6292.7/6144.1	18.441/3.0268/3.4315	6223.3	5.7938	-9.8395	5596	13172	54.174	0	1	0	0	FALSE
HGLibA_35199	PARK7	6532.5/6513.7/6494.3	61.909/34.304/1704.3	6513.5	153.67	-5.3964	363.36	13790	54.157	0	1	0	0	FALSE
HGLibA_29337	MKL2	6206.6/6126.7/6292.1	5.9274/0/0	6208.1	0.29208	-12.23	6844.2	13140	54.156	0	1	0	0	FALSE
HGLibA_63439	hsa-mir-6815	6539.3/6498.8/6511.7	61.25/1479.1/42.322	6516.6	156.63	-5.3698	428.84	13797	54.145	0	1	0	0	FALSE
HGLibA_49980	TMEM14A	6120/6283.5/6215.8	3.293/1.0089/1.1438	6206.1	1.5727	-11.236	6751.5	13135	54.136	0	1	0	0	FALSE
HGLibA_26887	LOC147646	6293.2/6087.7/6213.5	6.586/4.0357/1.1438	6197.6	3.1521	-10.544	10730	13117	54.085	0	1	0	0	FALSE
HGLibA_62703	hsa-mir-6165	6181.5/6182.8/6208.9	2.6344/0/0	6191	0.20127	-12.332	238.51	13103	54.083	0	1	0	0	FALSE
HGLibA_37314	PMM1	6592.9/6656.8/6711.6	1126.9/56.5/205.89	6653.6	235.87	-4.8122	3533.7	14089	54.068	0	1	0	0	FALSE
HGLibA_46728	SPIRE2	5916/6289.2/6367.2	13.172/0/0	6187.7	0.41009	-12.1	58171	13096	54.066	0	1	0	0	FALSE
HGLibA_49140	TFB1M	6273.8/6170.2/6114.1	11.196/0/2.2877	6185.7	1.292	-11.398	6566.4	13092	54.05	0	1	0	0	FALSE
HGLibA_25821	KRTAP6-3	6151.9/6235.4/6162.6	7.9032/0/0	6183.2	0.33094	-12.182	2065.4	13087	54.047	0	1	0	0	FALSE
HGLibA_19491	GNB2	6256.7/6101.5/6178.8	10.538/0/0	6178.7	0.37382	-12.135	6026	13077	54.027	0	1	0	0	FALSE
HGLibA_50385	TMEM39A	6141.6/6083.1/6489.7	23.71/241.13/5.7192	6235.6	32.112	-7.5573	48324	13198	53.998	0	1	0	0	FALSE
HGLibA_64485	NonTargetingControlGuideForHuman_0102	6598.6/6422.1/6374.1	59.274/1279.3/43.466	6464.2	148.92	-5.4304	13969	13685	53.984	0	1	0	0	FALSE
HGLibA_59429	hsa-mir-378b	6220.3/6123.2/6145.3	11.855/0/0	6162.8	0.39262	-12.112	2587.1	13043	53.958	0	1	0	0	FALSE
HGLibA_51157	TPO	6061.9/6225.1/6176.5	9.2204/0/0	6154.1	0.3534	-12.151	7025.9	13025	53.921	0	1	0	0	FALSE
HGLibA_44611	SLC23A3	6118.8/6312.1/6034.3	9.879/0/2.2877	6154	1.2356	-11.427	20281	13025	53.913	0	1	0	0	FALSE
HGLibA_25350	KNTC1	6218/6054.5/6170.7	6.586/0/0	6147.4	0.30587	-12.201	7075.7	13010	53.892	0	1	0	0	FALSE
HGLibA_43924	SH3BP1	6172.4/6154.1/6145.3	18.441/4.0357/2.2877	6157.3	5.5783	-9.8706	191.05	13031	53.889	0	1	0	0	FALSE
HGLibA_09533	CHRAC1	6083.5/6131.2/6230.8	9.2204/0/3.4315	6148.2	1.3875	-11.331	5648.9	13012	53.886	0	1	0	0	FALSE
HGLibA_55179	ZFP1	6218/6053.4/6174.2	7.9032/0/4.5753	6148.1	1.4525	-11.292	7267.9	13012	53.885	0	1	0	0	FALSE
HGLibA_47507	STK39	6120/6163.3/6129.1	5.2688/0/2.2877	6137.4	0.9863	-11.594	521.2	12989	53.843	0	1	0	0	FALSE
HGLibA_45305	SLC6A15	6507.4/6559.5/6561.4	62.567/59.527/2330	6542.7	205.62	-4.985	937.82	13853	53.842	0	1	0	0	FALSE
HGLibA_36814	PKHD1	6466.4/6564/6609.9	73.105/2191.4/56.048	6546.5	207.97	-4.9696	5374.5	13861	53.839	0	1	0	0	FALSE
HGLibA_34499	OR8B3	6148.5/6151.8/6107.2	6.586/3.0268/0	6135.8	1.1787	-11.46	619.24	12986	53.834	0	1	0	0	FALSE
HGLibA_53750	VPS25	6207.7/6164.4/6028.6	11.196/2.0179/0	6133.1	1.2374	-11.421	8739.4	12980	53.821	0	1	0	0	FALSE
HGLibA_02780	ARHGAP44	6336.5/6351.1/6497.8	1185.5/49.438/40.034	6394.7	132.98	-5.577	7962.6	13537	53.818	0	1	0	0	FALSE
HGLibA_40976	RFX6	6064.2/6272.1/6062.1	34.906/1.0089/0	6132	1.4716	-11.277	14555	12978	53.815	0	1	0	0	FALSE
HGLibA_11516	CT47A1	6076.7/6225.1/6059.8	7.2446/0/1.1438	6120.1	0.87031	-11.676	8277.1	12952	53.768	0	1	0	0	FALSE
HGLibA_33941	OR4C12	6074.4/6221.7/6050.5	18.441/0/0	6115.1	0.47022	-12.022	8593.5	12942	53.75	0	1	0	0	FALSE
HGLibA_45097	SLC39A12	6097.2/6078.6/6152.2	11.196/0/0	6109.3	0.38341	-12.109	1467.1	12929	53.725	0	1	0	0	FALSE
HGLibA_21030	HDC	5998.1/6154.1/6177.7	12.513/2.0179/1.1438	6109.4	3.1149	-10.536	9528	12930	53.702	0	1	0	0	FALSE
HGLibA_46924	SRBD1	6130.2/6106/6073.6	9.2204/3.0268/1.1438	6103.3	3.2095	-10.502	806.57	12916	53.674	0	1	0	0	FALSE
HGLibA_13468	DNAH1	6080.1/6090/6114.1	12.513/1.0089/1.1438	6094.7	2.4912	-10.77	305.48	12898	53.643	0	1	0	0	FALSE
HGLibA_08152	CCR3	6140.5/5995/6130.3	7.2446/0/0	6088.2	0.31878	-12.173	6596.8	12884	53.634	0	1	0	0	FALSE
HGLibA_15633	ETNK1	6024.3/6217.1/6018.2	6.586/0/0	6085.8	0.30587	-12.186	12801	12879	53.623	0	1	0	0	FALSE
HGLibA_22821	IGFBP3	6101.8/6033.9/6089.8	7.9032/1.0089/0	6075.1	0.861	-11.673	1311.7	12856	53.571	0	1	0	0	FALSE
HGLibA_50132	TMEM189	6052.8/6120.9/6045.9	9.879/0/0	6073.1	0.36383	-12.121	1720.7	12852	53.567	0	1	0	0	FALSE
HGLibA_26955	LOC554223	6079/6061.4/6062.1	2.6344/0/0	6067.5	0.20127	-12.303	99.055	12840	53.544	0	1	0	0	FALSE
HGLibA_28521	MBOAT2	6006/6053.4/6147.6	13.172/1.0089/0	6068.7	1.0375	-11.541	5193.7	12843	53.542	0	1	0	0	FALSE
HGLibA_00396	ACAT2	5994.6/6158.7/6011.2	10.538/0/1.1438	6054.4	0.99783	-11.566	8158	12812	53.479	0	1	0	0	FALSE
HGLibA_17167	FCER1A	6065.3/6028.2/6064.4	7.2446/0/1.1438	6052.6	0.87031	-11.66	448	12808	53.473	0	1	0	0	FALSE
HGLibA_24295	KCNK1	5943.4/6171.3/6077.1	13.831/11.098/4.5753	6063.2	8.9014	-9.2585	13120	12831	53.448	0	1	0	0	FALSE
HGLibA_58036	hsa-mir-190a	5895.5/6145/6096.8	4.6102/0/0	6044.8	0.26114	-12.227	17510	12792	53.444	0	1	0	0	FALSE
HGLibA_01808	AMN	6169/6054.5/5914.1	3.9516/2.0179/0	6045	0.85026	-11.674	16293	12792	53.439	0	1	0	0	FALSE
HGLibA_06441	C6orf120	5970.7/6064.8/6095.6	7.9032/0/0	6043.5	0.33094	-12.149	4233.2	12789	53.437	0	1	0	0	FALSE
HGLibA_49265	TGM5	6096.1/6022.5/6030.9	3.293/1.0089/27.452	6049.7	4.5976	-10.078	1622.6	12802	53.427	0	1	0	0	FALSE
HGLibA_25183	KLHL31	6072.1/5922.9/6133.7	11.196/0/1.1438	6042.3	1.02	-11.547	11759	12786	53.426	0	1	0	0	FALSE
HGLibA_33530	OR10K1	6123.4/5995/6002	8.5618/0/0	6039.8	0.34246	-12.136	5214.1	12781	53.421	0	1	0	0	FALSE
HGLibA_12766	DDX60L	6131.4/5906.8/6080.6	11.196/0/1.1438	6038.8	1.02	-11.546	13867	12779	53.411	0	1	0	0	FALSE
HGLibA_47321	STAG1	6210/5937.7/5973.1	8.5618/3.0268/0	6039.1	1.2939	-11.363	21920	12780	53.409	0	1	0	0	FALSE
HGLibA_55191	ZFP2	6066.4/5911.4/6140.7	8.5618/1.0089/1.1438	6038.7	2.1861	-10.888	13686	12779	53.4	0	1	0	0	FALSE
HGLibA_11108	CREBBP	6143.9/5944.6/6019.3	8.5618/0/2.2877	6035.4	1.1741	-11.439	10139	12772	53.394	0	1	0	0	FALSE
HGLibA_14717	EIF1B	5940/6118.6/6032	6.586/0/0	6029.8	0.30587	-12.173	7985.2	12760	53.377	0	1	0	0	FALSE
HGLibA_00812	ADAMTS17	6173.5/6067.1/5855.2	9.879/2.0179/1.1438	6030.5	2.8734	-10.605	26266	12761	53.358	0	1	0	0	FALSE
HGLibA_08546	CDC37	6011.7/6032.8/6029.7	13.172/0/0	6024.7	0.41009	-12.061	129.16	12749	53.354	0	1	0	0	FALSE
HGLibA_02334	AP3S1	6089.2/5981.2/6004.3	10.538/2.0179/0	6024.7	1.2109	-11.412	3233.8	12749	53.347	0	1	0	0	FALSE
HGLibA_64104	hsa-mir-8066	5851.1/5999.6/6222.7	11.855/0/0	6022.5	0.39262	-12.079	35003	12744	53.345	0	1	0	0	FALSE
HGLibA_56549	ZNF69	6058.5/6055.7/5954.6	12.513/0/2.2877	6022.7	1.3441	-11.327	3502	12745	53.337	0	1	0	0	FALSE
HGLibA_08746	CDK17	6110.9/5957.2/5998.5	11.196/1.0089/0	6021.8	0.97798	-11.572	6324.2	12743	53.336	0	1	0	0	FALSE
HGLibA_01121	AFM	6041.4/5957.2/6059.8	3.293/1.0089/2.2877	6019.3	1.9788	-10.981	2990.3	12737	53.316	0	1	0	0	FALSE
HGLibA_50740	TNFRSF10C	6025.4/5997.3/6018.2	6.586/0/1.1438	6013.6	0.84039	-11.674	213.39	12725	53.301	0	1	0	0	FALSE
HGLibA_38158	PPP2R3B_X	6416.2/6496.5/6310.6	1659/69.616/70.918	6407.3	201.67	-4.9827	8694.1	13564	53.283	0	1	0	0	FALSE
HGLibA_52876	UGT1A1	6150.8/6197.6/6107.2	29.637/16.143/797.25	6151.7	72.656	-6.3843	2047.9	13020	53.277	0	1	0	0	FALSE
HGLibA_38166	PPP2R4	5883/6054.5/6074.8	8.5618/0/0	6003.5	0.34246	-12.127	11106	12704	53.261	0	1	0	0	FALSE
HGLibA_49713	TM6SF2	5961.6/5981.2/6060.9	7.2446/0/0	6001.1	0.31878	-12.152	2766.6	12699	53.251	0	1	0	0	FALSE
HGLibA_01949	ANKDD1B	6042.5/5958.3/6002	8.5618/0/0	6000.8	0.34246	-12.126	1771.4	12698	53.25	0	1	0	0	FALSE
HGLibA_17067	FBXO30	6006/5921.7/6078.3	5.2688/0/1.1438	6001.7	0.77407	-11.724	6139.6	12700	53.249	0	1	0	0	FALSE
HGLibA_65124	NonTargetingControlGuideForHuman_0741	5933.1/5967.5/6089.8	7.9032/1.0089/1.1438	5996.4	2.1266	-10.906	6783.4	12689	53.214	0	1	0	0	FALSE
HGLibA_63246	hsa-mir-6770-1	6030/6006.4/5931.5	7.9032/0/1.1438	5989.1	0.89849	-11.624	2645.6	12673	53.193	0	1	0	0	FALSE
HGLibA_26389	LGALSL	897.89/964.05/903.82	4467.3/4773.2/1617.4	921.44	3255.1	1.8196	1340.5	1925.8	53.177	1	0	0	0	TRUE
HGLibA_03845	ATXN3L	5862.5/5977.8/6114.1	7.9032/1.0089/0	5983.9	0.861	-11.651	15866	12662	53.17	0	1	0	0	FALSE
HGLibA_53279	USP17L4	5937.7/6007.6/5989.3	13.172/0/1.1438	5978.1	1.0819	-11.488	1314	12650	53.143	0	1	0	0	FALSE
HGLibA_40250	RAPGEF3	5988.9/5889.7/6059.8	9.2204/1.0089/1.1438	5979	2.2426	-10.849	7303	12652	53.137	0	1	0	0	FALSE
HGLibA_40810	REL	6067.6/6004.1/5869.1	11.855/1.0089/2.2877	5979.7	3.0633	-10.523	10280	12653	53.132	0	1	0	0	FALSE
HGLibA_00544	ACSBG2	5966.2/6069.4/5894.5	11.196/2.0179/1.1438	5976.3	2.9988	-10.546	7732.3	12646	53.117	0	1	0	0	FALSE
HGLibA_31354	NCOA7	6093.8/5930.9/5893.3	12.513/1.0089/0	5972	1.0184	-11.531	11355	12637	53.116	0	1	0	0	FALSE
HGLibA_44390	SLC13A3	5968.4/5974.4/5966.2	5.9274/0/0	5969.7	0.29208	-12.174	18.027	12632	53.112	0	1	0	0	FALSE
HGLibA_37669	POMT1	6063/5981.2/5864.4	9.879/0/2.2877	5969	1.2356	-11.383	9960.4	12630	53.101	0	1	0	0	FALSE
HGLibA_04097	BAGE3	5911.5/6114.1/5874.8	4.6102/0/0	5965.9	0.26114	-12.208	16603	12624	53.096	0	1	0	0	FALSE
HGLibA_62799	hsa-mir-640	5798.7/6013.3/6054	3.293/0/0	5954.3	0.22374	-12.249	18822	12599	53.045	0	1	0	0	FALSE
HGLibA_55788	ZNF319	6188.4/6399.2/6351	59.274/53.473/1902.2	6312.2	182.12	-5.1075	12203	13362	53.032	0	1	0	0	FALSE
HGLibA_13303	DKK4	5973/5871.3/6004.3	11.196/1.0089/0	5949.3	0.97798	-11.555	4832.4	12588	53.016	0	1	0	0	FALSE
HGLibA_18627	GAREM	5970.7/5870.2/6004.3	8.5618/1.0089/1.1438	5948.1	2.1861	-10.867	4869.8	12586	53	0	1	0	0	FALSE
HGLibA_51110	TPD52	5872.7/5929.7/6037.8	3.293/1.0089/1.1438	5946.4	1.5727	-11.175	7030.9	12582	52.998	0	1	0	0	FALSE
HGLibA_48579	TBCA	6190.6/6251.5/6218.1	52.03/1322.7/41.178	6220	141.62	-5.4469	927.78	13165	52.976	0	1	0	0	FALSE
HGLibA_61508	hsa-mir-509-1	5919.4/6045.4/5856.4	9.2204/0/2.2877	5939.9	1.2056	-11.395	9260.8	12568	52.972	0	1	0	0	FALSE
HGLibA_60727	hsa-mir-4655	6033.4/5902.2/5873.7	7.2446/0/0	5936	0.31878	-12.136	7253.2	12560	52.963	0	1	0	0	FALSE
HGLibA_02916	ARIH2	5910.3/5889.7/6019.3	12.513/1.0089/1.1438	5939.5	2.4912	-10.733	4853.4	12568	52.959	0	1	0	0	FALSE
HGLibA_40068	RAD23A	6009.5/5779.7/5993.9	8.5618/0/0	5926.8	0.34246	-12.108	16481	12540	52.922	0	1	0	0	FALSE
HGLibA_40039	RABL6	5896.7/6056.8/5825.1	8.5618/0/2.2877	5925.4	1.1741	-11.413	14073	12538	52.909	0	1	0	0	FALSE
HGLibA_58203	hsa-mir-20b	5851.1/6070.6/5842.5	4.6102/0/0	5920.4	0.26114	-12.197	16711	12527	52.895	0	1	0	0	FALSE
HGLibA_13596	DNAJC21	5895.5/6019/5839	8.5618/0/0	5917.4	0.34246	-12.106	8476	12520	52.88	0	1	0	0	FALSE
HGLibA_64737	NonTargetingControlGuideForHuman_0354	6445.9/6217.1/5999.7	1382.4/48.429/52.616	6218.2	152.26	-5.3427	49795	13161	52.875	0	1	0	0	FALSE
HGLibA_15704	EVPLL	5876.1/6046.5/5827.5	7.2446/0/0	5916	0.31878	-12.131	13231	12517	52.874	0	1	0	0	FALSE
HGLibA_53591	VCX3B	5927.4/5908/5901.4	9.879/0/1.1438	5912.3	0.97469	-11.548	182.77	12510	52.852	0	1	0	0	FALSE
HGLibA_59173	hsa-mir-3657	5797.5/6048.8/5906.1	9.2204/1.0089/24.02	5916.6	6.1937	-9.684	15884	12519	52.824	0	1	0	0	FALSE
HGLibA_29212	MICALL1	5666.5/5951.5/6087.5	11.855/0/0	5899.2	0.39262	-12.049	46175	12482	52.799	0	1	0	0	FALSE
HGLibA_08234	CD14	5843.1/6070.6/5781.2	7.9032/1.0089/0	5897	0.861	-11.63	23215	12477	52.785	0	1	0	0	FALSE
HGLibA_00800	ADAMTS13	5917.2/5974.4/5797.4	4.6102/0/2.2877	5895.9	0.93993	-11.57	8155.9	12475	52.779	0	1	0	0	FALSE
HGLibA_08754	CDK2	5861.3/6023.6/5795.1	7.2446/0/1.1438	5892.6	0.87031	-11.622	13824	12468	52.765	0	1	0	0	FALSE
HGLibA_60080	hsa-mir-4423	5905.8/5938.9/5889.9	19.099/1.0089/88.075	5911.5	12.236	-8.8031	625.29	12508	52.748	0	1	0	0	FALSE
HGLibA_49761	TMC5	5934.3/5906.8/5817.1	7.2446/0/1.1438	5885.8	0.87031	-11.62	3757.9	12453	52.735	0	1	0	0	FALSE
HGLibA_27284	LRRC23	5740.5/5984.7/5932.6	7.2446/0/2.2877	5885	1.1059	-11.449	16536	12451	52.73	0	1	0	0	FALSE
HGLibA_28433	MATN3	5804.4/5970.9/5876	11.196/0/1.1438	5883.4	1.02	-11.508	6983	12448	52.723	0	1	0	0	FALSE
HGLibA_53419	USP9Y	6002.6/5756.8/5887.6	3.293/1.0089/0	5881.5	0.62193	-11.824	15124	12444	52.718	0	1	0	0	FALSE
HGLibA_39873	RAB31	6092.6/6181.6/6078.3	899.65/39.348/49.185	6117.3	120.39	-5.6554	3134.2	12946	52.705	0	1	0	0	FALSE
HGLibA_34425	OR6K6	5864.7/5970.9/5772	8.5618/0/0	5868.7	0.34246	-12.094	9912	12417	52.664	0	1	0	0	FALSE
HGLibA_58954	hsa-mir-323a	5864.7/5681.3/6058.6	11.196/1.0089/1.1438	5866.2	2.3977	-10.754	35612	12411	52.634	0	1	0	0	FALSE
HGLibA_18008	FRMD1	5891/5855.3/5837.9	10.538/0/0	5861.3	0.37382	-12.059	732.47	12401	52.631	0	1	0	0	FALSE
HGLibA_03203	ASB1	5928.6/5772.9/5896.8	13.172/1.0089/2.2877	5865.7	3.1755	-10.456	6768.5	12410	52.625	0	1	0	0	FALSE
HGLibA_12352	DAZ1	6053.9/5967.5/6118.7	32.271/25.223/1092.4	6046.4	96.289	-5.9579	5754.8	12795	52.602	0	1	0	0	FALSE
HGLibA_10595	COL6A1	5710.9/5966.4/5865.6	9.879/0/0	5846.7	0.36383	-12.066	16556	12370	52.565	0	1	0	0	FALSE
HGLibA_26303	LENG9	5826/5724.8/5995	10.538/0/2.2877	5847.6	1.2644	-11.335	18646	12372	52.561	0	1	0	0	FALSE
HGLibA_20687	GYG1	5830.6/5802.6/5902.6	11.196/1.0089/0	5845.1	0.97798	-11.529	2659.5	12367	52.553	0	1	0	0	FALSE
HGLibA_41523	RNF141	5849.9/5891.9/5791.6	9.2204/0/1.1438	5844.4	0.95051	-11.549	2537.8	12365	52.55	0	1	0	0	FALSE
HGLibA_62318	hsa-mir-5696	5730.3/5881.6/5913	9.2204/3.0268/0	5841.1	1.3284	-11.293	9544.3	12358	52.532	0	1	0	0	FALSE
HGLibA_50695	TMX3	5749.7/5830.1/5934.9	8.5618/0/0	5837.7	0.34246	-12.087	8632.1	12351	52.526	0	1	0	0	FALSE
HGLibA_27950	MAGEB4	5932/5877.1/5711.9	8.5618/0/4.5753	5839.6	1.4939	-11.193	13125	12355	52.523	0	1	0	0	FALSE
HGLibA_09352	CHAMP1	5881.8/5841.6/5798.6	7.2446/2.0179/1.1438	5840.6	2.5846	-10.67	1734.4	12357	52.518	0	1	0	0	FALSE
HGLibA_50633	TMPRSS15	5811.2/5974.4/5720	5.2688/0/0	5834.2	0.27725	-12.158	16614	12343	52.511	0	1	0	0	FALSE
HGLibA_47247	ST3GAL4	5853.4/5827.8/5834.4	9.879/2.0179/1.1438	5838.5	2.8734	-10.558	175.77	12352	52.506	0	1	0	0	FALSE
HGLibA_42624	SAC3D1	5932/5865.6/5703.8	8.5618/0/1.1438	5833	0.92516	-11.565	13778	12341	52.499	0	1	0	0	FALSE
HGLibA_64511	NonTargetingControlGuideForHuman_0128	5709.8/5930.9/5849.4	11.196/0/0	5829.3	0.38341	-12.041	12503	12333	52.488	0	1	0	0	FALSE
HGLibA_25233	KLK10	6211.1/6241.2/6193.8	73.105/1991.6/54.904	6215.3	200.06	-4.9503	573.05	13155	52.445	0	1	0	0	FALSE
HGLibA_12191	CYP4F22	5851.1/5829/5755.8	5.9274/1.0089/1.1438	5811.8	1.9258	-10.956	2486.7	12296	52.395	0	1	0	0	FALSE
HGLibA_09525	CHPF2	5710.9/5878.2/5813.6	12.513/1.0089/0	5800.5	1.0184	-11.489	7116.4	12271	52.353	0	1	0	0	FALSE
HGLibA_57092	ZZEF1	5797.5/5824.4/5778.9	7.9032/0/3.4315	5800.2	1.3139	-11.292	522.65	12271	52.349	0	1	0	0	FALSE
HGLibA_64446	NonTargetingControlGuideForHuman_0063	5769/5786.6/5828.6	9.2204/0/1.1438	5794.7	0.95051	-11.537	937.15	12259	52.327	0	1	0	0	FALSE
HGLibA_06276	C3orf83	5682.4/5788.9/5894.5	3.293/0/0	5788	0.22374	-12.208	11243	12245	52.304	0	1	0	0	FALSE
HGLibA_54033	WDR16	5666.5/5814.1/5886.4	9.2204/1.0089/0	5788.3	0.91107	-11.565	12564	12245	52.299	0	1	0	0	FALSE
HGLibA_30626	MXRA7	6019.7/5700.7/5642.5	6.586/1.0089/1.1438	5785.3	1.9971	-10.915	41242	12239	52.276	0	1	0	0	FALSE
HGLibA_44198	SIPA1L3	5775.9/5792.3/5774.3	5.9274/0/1.1438	5780.8	0.80844	-11.643	99.786	12230	52.266	0	1	0	0	FALSE
HGLibA_17805	FOSL2	5746.2/5716.8/5852.9	9.879/0/0	5771.7	0.36383	-12.047	5128.5	12210	52.229	0	1	0	0	FALSE
HGLibA_42640	SAG	5796.4/5743.1/5768.5	10.538/1.0089/0	5769.3	0.95661	-11.526	710.35	12205	52.213	0	1	0	0	FALSE
HGLibA_50509	TMEM74	5854.5/5643.5/5799.7	6.586/0/0	5765.2	0.30587	-12.108	11990	12196	52.201	0	1	0	0	FALSE
HGLibA_43954	SH3GLB1	5816.9/5728.2/5750	9.2204/0/0	5764.9	0.3534	-12.057	2135.3	12196	52.199	0	1	0	0	FALSE
HGLibA_08795	CDK7	5885.3/5733.9/5806.7	19.758/2.0179/261.94	5808.3	22.154	-7.971	5727.7	12288	52.197	0	1	0	0	FALSE
HGLibA_51015	TOR1A	5790.7/5689.3/5824	10.538/1.0089/1.1438	5767.7	2.3481	-10.751	4923	12202	52.194	0	1	0	0	FALSE
HGLibA_14372	EBP	5763.3/5684.7/5832.1	6.586/0/0	5759.7	0.30587	-12.107	5438.3	12185	52.176	0	1	0	0	FALSE
HGLibA_26775	LOC100130301	5766.8/5722.5/5774.3	11.855/1.0089/0	5754.5	0.99854	-11.492	783.37	12173	52.146	0	1	0	0	FALSE
HGLibA_47637	STX1A	5798.7/5774/5685.3	9.2204/0/0	5752.4	0.3534	-12.054	3555	12169	52.143	0	1	0	0	FALSE
HGLibA_61591	hsa-mir-514a-2	5707.5/5774/5773.1	12.513/1.0089/0	5751.5	1.0184	-11.477	1455.2	12167	52.132	0	1	0	0	FALSE
HGLibA_12946	DENND3	5885.3/6009.9/5867.9	758.05/28.25/30.883	5920.7	87.227	-6.0686	5997.2	12527	52.119	0	1	0	0	FALSE
HGLibA_47115	SSBP1	6228.2/6013.3/5887.6	59.933/1493.2/36.603	6041.4	148.63	-5.3356	29682	12785	52.117	0	1	0	0	FALSE
HGLibA_17427	FGFBP1	5709.8/5763.7/5782.4	7.9032/3.0268/1.1438	5751.9	3.0456	-10.474	1421.1	12168	52.116	0	1	0	0	FALSE
HGLibA_29878	MROH8	5815.8/5795.8/5628.7	7.9032/0/0	5746.1	0.33094	-12.076	10555	12156	52.115	0	1	0	0	FALSE
HGLibA_43853	SGPP2	5856.8/5644.6/5714.2	7.2446/0/1.1438	5737.9	0.87031	-11.583	11696	12138	52.073	0	1	0	0	FALSE
HGLibA_45244	SLC52A1	5764.5/5848.4/5604.4	9.879/1.0089/2.2877	5738.2	2.8784	-10.531	15373	12139	52.056	0	1	0	0	FALSE
HGLibA_54787	ZBED1_X	5696.1/5774/5728.1	9.2204/0/1.1438	5732.6	0.95051	-11.521	1533.4	12127	52.048	0	1	0	0	FALSE
HGLibA_13479	DNAH14	5780.4/5758/5655.2	13.831/0/0	5731	0.41839	-11.981	4455	12123	52.046	0	1	0	0	FALSE
HGLibA_64718	NonTargetingControlGuideForHuman_0335	5647.1/5775.2/5767.4	13.172/0/0	5729.6	0.41009	-11.989	5152.4	12120	52.039	0	1	0	0	FALSE
HGLibA_34612	ORC5	5667.6/5759.1/5762.7	6.586/0/3.4315	5729.7	1.2316	-11.326	2905.3	12121	52.032	0	1	0	0	FALSE
HGLibA_08432	CD69	5748.5/5585.1/5847.1	11.196/0/0	5725.9	0.38341	-12.015	17515	12113	52.023	0	1	0	0	FALSE
HGLibA_45686	SMCR9	5865.9/5846.1/5902.6	29.637/18.161/730.91	5871.5	73.393	-6.3027	820.34	12423	52.021	0	1	0	0	FALSE
HGLibA_65316	NonTargetingControlGuideForHuman_0933	5631.2/5872.5/5669.1	7.9032/0/0	5723.3	0.33094	-12.07	16840	12107	52.012	0	1	0	0	FALSE
HGLibA_43551	SERPINB3	5649.4/5683.6/5818.2	11.855/2.0179/0	5716.6	1.263	-11.303	7966.7	12093	51.973	0	1	0	0	FALSE
HGLibA_42435	RTTN	5641.4/5755.7/5744.2	13.172/0/0	5713.6	0.41009	-11.985	3960.5	12086	51.967	0	1	0	0	FALSE
HGLibA_05028	C10orf11	5697.3/5745.4/5685.3	1.3172/1.0089/1.1438	5709.3	1.1504	-11.375	1011.8	12077	51.941	0	1	0	0	FALSE
HGLibA_13144	DHRS7	5708.6/5717.9/5699.2	9.879/1.0089/0	5708.6	0.93434	-11.527	87.818	12076	51.94	0	1	0	0	FALSE
HGLibA_36617	PIK3AP1	5574.2/5716.8/5830.9	5.9274/0/0	5706.3	0.29208	-12.109	16547	12071	51.935	0	1	0	0	FALSE
HGLibA_11309	CSB-PGBD3	5650.5/5730.5/5733.8	15.806/1.0089/0	5704.8	1.1083	-11.402	2224.4	12068	51.921	0	1	0	0	FALSE
HGLibA_36334	PHF10	5766.8/5779.7/5563.9	8.5618/0/0	5702.6	0.34246	-12.053	14646	12063	51.918	0	1	0	0	FALSE
HGLibA_48217	TAF1B	5669.9/5721.3/5723.4	9.2204/1.0089/1.1438	5704.8	2.2426	-10.781	919.37	12068	51.911	0	1	0	0	FALSE
HGLibA_47361	STARD3NL	5634.6/5918.3/5554.7	18.441/1.0089/0	5700.4	1.1716	-11.358	36516	12058	51.901	0	1	0	0	FALSE
HGLibA_27091	LPHN3	5710.9/5721.3/5651.8	11.196/0/0	5694.6	0.38341	-12.007	1407.6	12046	51.882	0	1	0	0	FALSE
HGLibA_29404	MLL5	5551.4/5730.5/5781.2	9.2204/1.0089/0	5686.8	0.91107	-11.539	14579	12029	51.842	0	1	0	0	FALSE
HGLibA_01283	AHCTF1	5690.4/5728.2/5636.8	4.6102/0/0	5685	0.26114	-12.138	2112.2	12026	51.839	0	1	0	0	FALSE
HGLibA_09119	CEP170B	5649.4/5759.1/5646	10.538/0/0	5684.6	0.37382	-12.015	4141.8	12025	51.836	0	1	0	0	FALSE
HGLibA_47034	SRPX	5700.7/5786.6/5787	23.051/401.55/5.7192	5757.9	37.723	-7.2165	2473.2	12181	51.829	0	1	0	0	FALSE
HGLibA_17655	FLRT1	5536.6/5769.4/5738.5	5.9274/2.0179/1.1438	5680.5	2.4134	-10.701	15989	12016	51.799	0	1	0	0	FALSE
HGLibA_57402	hsa-mir-1251	5751.9/5625.2/5649.5	6.586/0/1.1438	5675.3	0.84039	-11.591	4527.5	12005	51.79	0	1	0	0	FALSE
HGLibA_62068	hsa-mir-548t	5628.9/5600/5798.6	11.196/1.0089/0	5675.1	0.97798	-11.487	11511	12005	51.788	0	1	0	0	FALSE
HGLibA_28775	MED21	5689.3/5740.8/5594	8.5618/1.0089/0	5674.4	0.88667	-11.555	5548.5	12003	51.785	0	1	0	0	FALSE
HGLibA_53149	URM1	5708.6/5634.3/5673.7	10.538/1.0089/0	5672.2	0.95661	-11.502	1382.5	11998	51.775	0	1	0	0	FALSE
HGLibA_19527	GNG4	5781.6/5644.6/5604.4	9.2204/8.0714/1.1438	5676.4	4.4586	-10.022	8627.6	12007	51.762	0	1	0	0	FALSE
HGLibA_17642	FLNB	5942.2/5767.1/5899.1	35.565/999.85/30.883	5869	103.28	-5.8148	8322.6	12417	51.741	0	1	0	0	FALSE
HGLibA_00160	ABCC10	5714.3/5717.9/5557	6.586/0/1.1438	5662.6	0.84039	-11.587	8443.3	11978	51.732	0	1	0	0	FALSE
HGLibA_40055	RAD1	5659.6/5725.9/5598.6	5.2688/0/0	5661.2	0.27725	-12.114	4054.3	11975	51.731	0	1	0	0	FALSE
HGLibA_12095	CYP27A1	5610.7/5720.2/5650.6	7.2446/1.0089/0	5660.3	0.83388	-11.592	3073.1	11973	51.722	0	1	0	0	FALSE
HGLibA_04391	BEAN1	5641.4/5815.2/5535	8.5618/2.0179/1.1438	5662.7	2.7363	-10.566	20007	11978	51.716	0	1	0	0	FALSE
HGLibA_44958	SLC35A5	5687/5658.4/5627.5	9.2204/0/0	5657.6	0.3534	-12.03	885.13	11967	51.714	0	1	0	0	FALSE
HGLibA_20304	GRIN2C	5589/5794.6/5594	11.196/1.0089/0	5658.4	0.97798	-11.482	13760	11969	51.712	0	1	0	0	FALSE
HGLibA_47041	SRRD	5584.4/5764.9/5617.1	6.586/0/0	5654.9	0.30587	-12.081	9240.7	11962	51.702	0	1	0	0	FALSE
HGLibA_21720	HMGN2	5813.5/5586.2/5573.2	11.855/2.0179/0	5656.6	1.263	-11.288	18259	11965	51.701	0	1	0	0	FALSE
HGLibA_36251	PGLYRP2	5722.3/5635.5/5589.4	4.6102/0/0	5648.8	0.26114	-12.129	4557.5	11948	51.675	0	1	0	0	FALSE
HGLibA_04765	BRCA2	5601.5/5761.4/5587.1	10.538/0/1.1438	5649.5	0.99783	-11.466	9362.6	11950	51.671	0	1	0	0	FALSE
HGLibA_34019	OR4K13	5677.9/5700.7/5567.4	9.879/1.0089/0	5648.4	0.93434	-11.512	5083.9	11948	51.667	0	1	0	0	FALSE
HGLibA_52979	UMOD	5701.8/5653.8/5570.9	7.9032/0/0	5641.9	0.33094	-12.05	4387.5	11934	51.643	0	1	0	0	FALSE
HGLibA_18400	GABRQ	5625.5/5683.6/5610.2	12.513/1.0089/0	5639.6	1.0184	-11.448	1499.1	11929	51.626	0	1	0	0	FALSE
HGLibA_55282	ZFYVE21	5488.7/5612.6/5810.1	12.513/0/0	5635.6	0.40151	-11.974	26279	11920	51.614	0	1	0	0	FALSE
HGLibA_47632	STX19	5707.5/5617.2/5582.4	8.5618/1.0089/0	5635.5	0.88667	-11.545	4168.9	11920	51.609	0	1	0	0	FALSE
HGLibA_02710	ARHGAP15	5601.5/5616/5687.6	5.2688/1.0089/0	5634.9	0.74125	-11.66	2124.1	11919	51.607	0	1	0	0	FALSE
HGLibA_15852	F13A1	5763.3/5682.4/5462.2	15.806/0/1.1438	5634.5	1.1554	-11.352	24286	11918	51.602	0	1	0	0	FALSE
HGLibA_24596	KIAA0146	5831.7/5930.9/5945.3	1209.9/44.393/48.041	5902.4	137.26	-5.4161	3826.3	12489	51.589	0	1	0	0	FALSE
HGLibA_45046	SLC37A2	5642.6/5707.6/5544.3	4.6102/1.0089/1.1438	5631.1	1.766	-10.992	6759.9	11911	51.581	0	1	0	0	FALSE
HGLibA_15605	ESYT1	5513.8/5691.6/5687.6	10.538/1.0089/1.1438	5630.4	2.3481	-10.716	10305	11909	51.572	0	1	0	0	FALSE
HGLibA_30203	MSH6	5568.5/5588.5/5720	17.124/0/1.1438	5625.3	1.1891	-11.328	6770.9	11898	51.559	0	1	0	0	FALSE
HGLibA_17249	FDCSP	5679/5796.9/5403.3	24.368/0/1.1438	5624	1.3492	-11.225	40820	11896	51.552	0	1	0	0	FALSE
HGLibA_17263	FDXACB1	5714.3/5738.5/5908.4	44.785/15.134/830.42	5786.4	82.711	-6.1114	11180	12242	51.551	0	1	0	0	FALSE
HGLibA_08905	CDY1	5710.9/5835.8/5729.2	27.661/18.161/645.12	5758.4	68.8	-6.3665	4551.2	12182	51.55	0	1	0	0	FALSE
HGLibA_51073	TP53INP2	5611.8/5608/5631	10.538/0/0	5616.9	0.37382	-11.998	151.77	11881	51.529	0	1	0	0	FALSE
HGLibA_23078	IL20RB	5608.4/5572.5/5666.8	10.538/0/1.1438	5615.8	0.99783	-11.457	2265.8	11878	51.518	0	1	0	0	FALSE
HGLibA_45045	SLC37A2	5698.4/5564.5/5582.4	9.879/2.0179/0	5614.8	1.1833	-11.329	5283.4	11876	51.512	0	1	0	0	FALSE
HGLibA_51347	TRDN	5683.6/5610.3/5543.1	9.879/0/0	5612	0.36383	-12.007	4934.3	11870	51.507	0	1	0	0	FALSE
HGLibA_48759	TCERG1L	6203.2/6216/6177.7	1115/60.536/399.2	6198.9	299.9	-4.3649	380.25	13120	51.5	0	1	0	0	FALSE
HGLibA_24792	KIAA1614	5508.1/5636.6/5686.5	9.879/0/0	5609.9	0.36383	-12.006	8468.5	11866	51.497	0	1	0	0	FALSE
HGLibA_35434	PCDHA12	5521.8/5644.6/5656.4	10.538/0/1.1438	5607.3	0.99783	-11.455	5559.6	11860	51.479	0	1	0	0	FALSE
HGLibA_48223	TAF1D	5615.2/5612.6/5657.6	8.5618/3.0268/77.781	5628.4	12.725	-8.6801	637.34	11905	51.468	0	1	0	0	FALSE
HGLibA_38418	PRDX5	5545.7/5625.2/5640.2	4.6102/0/1.1438	5603.5	0.73676	-11.656	2579.1	11852	51.465	0	1	0	0	FALSE
HGLibA_64531	NonTargetingControlGuideForHuman_0148	5668.8/5617.2/5522.3	7.2446/1.0089/0	5602.4	0.83388	-11.577	5516.4	11850	51.459	0	1	0	0	FALSE
HGLibA_24857	KIF13A	5594.7/5510.7/5702.6	6.586/0/1.1438	5602.1	0.84039	-11.572	9260.5	11849	51.457	0	1	0	0	FALSE
HGLibA_54579	XPR1	5541.1/5736.2/5528.1	8.5618/1.0089/1.1438	5601	2.1861	-10.78	13591	11847	51.44	0	1	0	0	FALSE
HGLibA_34134	OR51T1	5525.2/5627.5/5635.6	6.586/0/1.1438	5595.9	0.84039	-11.57	3785.6	11836	51.428	0	1	0	0	FALSE
HGLibA_08876	CDRT15	5492.1/5597.7/5703.8	9.2204/1.0089/1.1438	5597.2	2.2426	-10.754	11199	11839	51.422	0	1	0	0	FALSE
HGLibA_31739	NEUROD4	5639.1/5553/5587.1	10.538/0/0	5593	0.37382	-11.991	1880.7	11830	51.42	0	1	0	0	FALSE
HGLibA_39500	PTPRE	5633.4/5656.1/5491.1	7.9032/1.0089/0	5593.1	0.861	-11.554	7996.5	11830	51.416	0	1	0	0	FALSE
HGLibA_22789	IGDCC4	5529.8/5622.9/5610.2	7.2446/0/0	5587.4	0.31878	-12.049	2550.2	11818	51.395	0	1	0	0	FALSE
HGLibA_63740	hsa-mir-6889	5610.7/5495.8/5649.5	10.538/0/0	5584.9	0.37382	-11.989	6386.7	11812	51.383	0	1	0	0	FALSE
HGLibA_53392	USP50	5492.1/5803.8/5465.7	9.879/0/1.1438	5585.1	0.97469	-11.466	35359	11813	51.378	0	1	0	0	FALSE
HGLibA_46138	SOCS6	5556/5561/5627.5	2.6344/0/0	5581.4	0.20127	-12.182	1593.7	11805	51.368	0	1	0	0	FALSE
HGLibA_09429	CHFR	5600.4/5680.1/5463.4	7.9032/0/1.1438	5580.6	0.89849	-11.522	12018	11803	51.358	0	1	0	0	FALSE
HGLibA_63658	hsa-mir-6868	5642.6/5618.3/5476.1	3.9516/0/0	5578.5	0.24346	-12.132	8086.4	11799	51.355	0	1	0	0	FALSE
HGLibA_10153	CLTCL1	5576.5/5592/5567.4	9.2204/0/0	5578.6	0.3534	-12.009	154.2	11799	51.354	0	1	0	0	FALSE
HGLibA_30798	MYNN	5615.2/5674.4/5521.2	12.513/3.0268/97.226	5603.2	15.557	-8.4029	5970.8	11851	51.327	0	1	0	0	FALSE
HGLibA_64757	NonTargetingControlGuideForHuman_0374	5696.1/5451.1/5573.2	7.2446/1.0089/0	5572.6	0.83388	-11.569	15005	11786	51.322	0	1	0	0	FALSE
HGLibA_45361	SLC7A2	5429.5/5653.8/5625.2	3.9516/0/0	5568.6	0.24346	-12.129	14907	11778	51.309	0	1	0	0	FALSE
HGLibA_59904	hsa-mir-4298	5541.1/5469.5/5691.1	7.2446/0/0	5566.5	0.31878	-12.044	12790	11773	51.299	0	1	0	0	FALSE
HGLibA_08604	CDCA3	5713.2/5460.3/5524.6	10.538/0/1.1438	5565	0.99783	-11.444	17278	11770	51.286	0	1	0	0	FALSE
HGLibA_03933	AZI1	5878.4/5906.8/5896.8	62.567/32.286/2406.6	5894	169.57	-5.1111	207.5	12471	51.261	0	1	0	0	FALSE
HGLibA_01818	AMOTL1	5502.4/5666.4/5501.5	7.9032/0/0	5556.2	0.33094	-12.028	9011.8	11751	51.252	0	1	0	0	FALSE
HGLibA_46832	SPRTN	5529.8/5693.9/5446	11.196/0/0	5555.6	0.38341	-11.972	15893	11750	51.249	0	1	0	0	FALSE
HGLibA_56781	ZNF80	5769/5673.3/5797.4	699.44/39.348/33.171	5746.3	97.093	-5.8726	4232.3	12156	51.238	0	1	0	0	FALSE
HGLibA_22972	IL13	5628.9/5437.4/5594	11.196/0/1.1438	5552.8	1.02	-11.425	10402	11744	51.23	0	1	0	0	FALSE
HGLibA_33504	OR10G9	5566.2/5518.7/5572	11.855/1.0089/0	5552.3	0.99854	-11.44	856.4	11743	51.228	0	1	0	0	FALSE
HGLibA_50161	TMEM198	5562.8/5482/5603.2	13.831/0/0	5549.1	0.41839	-11.934	3807.2	11736	51.219	0	1	0	0	FALSE
HGLibA_35811	PDE6C	5660.8/5510.7/5474.9	10.538/0/0	5548.2	0.37382	-11.98	9725.4	11734	51.215	0	1	0	0	FALSE
HGLibA_42811	SBSN	5438.6/5641.2/5567.4	6.586/0/1.1438	5548.4	0.84039	-11.558	10515	11735	51.211	0	1	0	0	FALSE
HGLibA_11638	CTNNA1	5562.8/5562.2/5516.6	11.196/1.0089/0	5547.1	0.97798	-11.454	703.66	11732	51.204	0	1	0	0	FALSE
HGLibA_20799	HACE1	5765.6/5796.9/5965	1200/40.357/68.63	5841.9	149.33	-5.2804	11498	12360	51.204	0	1	0	0	FALSE
HGLibA_41820	RPAP3	5529.8/5570.2/5527	5.9274/0/0	5542.3	0.29208	-12.067	585.92	11722	51.188	0	1	0	0	FALSE
HGLibA_38525	PRKAR1B	5630/5483.2/5525.8	9.879/1.0089/1.1438	5546	2.2965	-10.717	5706.4	11730	51.187	0	1	0	0	FALSE
HGLibA_04396	BECN1	5660.8/5487.8/5478.4	8.5618/0/1.1438	5541.7	0.92516	-11.491	10548	11720	51.18	0	1	0	0	FALSE
HGLibA_06830	CAAP1	5623.2/5416.8/5582.4	3.9516/0/0	5540.1	0.24346	-12.122	11951	11717	51.179	0	1	0	0	FALSE
HGLibA_55776	ZNF304	5581/5582.8/5447.2	13.172/0/1.1438	5536.6	1.0819	-11.377	6049.9	11710	51.155	0	1	0	0	FALSE
HGLibA_37107	PLEKHG3	5570.8/5348.1/5689.9	7.9032/0/0	5534.4	0.33094	-12.022	30111	11705	51.152	0	1	0	0	FALSE
HGLibA_38891	PRRT4	5502.4/5548.5/5546.6	8.5618/0/1.1438	5532.4	0.92516	-11.489	679.58	11701	51.137	0	1	0	0	FALSE
HGLibA_50553	TMEM8C	5658.5/5566.8/5376.7	7.9032/0/2.2877	5532.7	1.1409	-11.336	20662	11701	51.137	0	1	0	0	FALSE
HGLibA_23854	ITPR1	5606.1/5809.5/5919.9	1001.1/37.33/51.472	5777	124.46	-5.5253	25346	12222	51.131	0	1	0	0	FALSE
HGLibA_35197	PARK2	5649.4/5527.8/5429.9	6.586/4.0357/1.1438	5535	3.1521	-10.381	12095	11706	51.128	0	1	0	0	FALSE
HGLibA_52902	UGT2A1	5419.2/5582.8/5598.6	8.5618/1.0089/1.1438	5532.9	2.1861	-10.762	9865.2	11702	51.128	0	1	0	0	FALSE
HGLibA_12120	CYP2C8	5499/5637.8/5777.8	21.734/14.125/559.33	5637	55.701	-6.6357	19431	11923	51.114	0	1	0	0	FALSE
HGLibA_43426	2017-09-10	5526.3/5529/5520	7.2446/1.0089/0	5525.1	0.83388	-11.557	21.232	11685	51.105	0	1	0	0	FALSE
HGLibA_05091	C10orf71	5459.1/5432.8/5678.4	8.5618/0/1.1438	5522.3	0.92516	-11.486	18178	11679	51.091	0	1	0	0	FALSE
HGLibA_49623	TLK1	5422.6/5598.8/5535	11.855/0/0	5518.4	0.39262	-11.952	7958	11671	51.078	0	1	0	0	FALSE
HGLibA_46867	SPSB4	5511.5/5545/5495.7	7.2446/2.0179/1.1438	5517.4	2.5846	-10.588	633.11	11669	51.053	0	1	0	0	FALSE
HGLibA_28995	METTL24	5526.3/5369.8/5646	9.879/3.0268/0	5512.9	1.3613	-11.189	19181	11659	51.043	0	1	0	0	FALSE
HGLibA_44068	SHOX_X	5832.8/5880.5/5861	1410.7/65.58/58.335	5858.1	175.5	-5.0529	573.73	12394	51.043	0	1	0	0	FALSE
HGLibA_31315	NCKAP1L	5370.2/5542.7/5610.2	5.9274/0/0	5506.8	0.29208	-12.058	15314	11646	51.025	0	1	0	0	FALSE
HGLibA_21810	HNRNPCL1	5876.1/5711/5743.1	46.102/40.357/1358.9	5776.3	136.34	-5.3945	7665.6	12220	51.02	0	1	0	0	FALSE
HGLibA_45044	SLC37A1	5409/5423.7/5687.6	8.5618/0/0	5505.3	0.34246	-12.002	24591	11643	51.018	0	1	0	0	FALSE
HGLibA_21395	HIST1H2AI	5556/5417.9/5537.4	9.2204/1.0089/0	5503.4	0.91107	-11.492	5610.3	11639	51.004	0	1	0	0	FALSE
HGLibA_43501	SERP2	5630/5424.8/5468	8.5618/2.0179/1.1438	5506.9	2.7363	-10.526	11706	11646	51.003	0	1	0	0	FALSE
HGLibA_55699	ZNF266	5511.5/5436.2/5557	7.2446/0/0	5501.4	0.31878	-12.027	3719.5	11635	51	0	1	0	0	FALSE
HGLibA_50734	TNFRSF10A	5804.4/5723.6/5717.7	48.737/1283.4/30.883	5748.4	124.66	-5.5158	2344.9	12161	50.998	0	1	0	0	FALSE
HGLibA_64875	NonTargetingControlGuideForHuman_0492	5619.8/5439.7/5438	9.879/0/1.1438	5498.5	0.97469	-11.443	10915	11628	50.981	0	1	0	0	FALSE
HGLibA_04008	B3GNTL1	6028.8/6052.2/5963.8	82.325/72.643/3052.9	6014.9	263.45	-4.5077	2097.5	12728	50.979	0	1	0	0	FALSE
HGLibA_31026	NABP2	5844.2/6241.2/6012.4	378.04/37.33/1433.2	6030.4	272.63	-4.4622	39698	12761	50.969	0	1	0	0	FALSE
HGLibA_21649	HLA-G	5561.7/5380.1/5536.2	9.2204/0/0	5492.1	0.3534	-11.987	9658.3	11615	50.957	0	1	0	0	FALSE
HGLibA_17936	FOXP3	5439.7/5534.7/5506.2	11.855/0/1.1438	5493.4	1.0414	-11.394	2374.7	11618	50.957	0	1	0	0	FALSE
HGLibA_48942	TECPR1	5489.9/5397.3/5582.4	7.2446/0/0	5489.4	0.31878	-12.023	8567	11609	50.945	0	1	0	0	FALSE
HGLibA_39148	PSMD1	5919.4/5829/5945.3	1754.5/61.545/83.5	5897.7	208.23	-4.8172	3733.5	12479	50.932	0	1	0	0	FALSE
HGLibA_20027	GPR34	5476.2/5531.3/5463.4	8.5618/1.0089/1.1438	5490.2	2.1861	-10.751	1301.3	11611	50.931	0	1	0	0	FALSE
HGLibA_08488	CD99_X	5436.3/5431.7/5597.5	9.879/0/2.2877	5487.9	1.2356	-11.262	8912.7	11606	50.93	0	1	0	0	FALSE
HGLibA_64787	NonTargetingControlGuideForHuman_0404	5529.8/5435.1/5493.4	7.9032/0/0	5486	0.33094	-12.009	2280	11602	50.929	0	1	0	0	FALSE
HGLibA_21518	HIST1H4L	5476.2/5563.3/5417.2	12.513/0/0	5485.2	0.40151	-11.935	5408.4	11600	50.925	0	1	0	0	FALSE
HGLibA_28314	MAPRE1	5398.7/5393.9/5665.6	13.172/1.0089/0	5484.6	1.0375	-11.395	24192	11599	50.916	0	1	0	0	FALSE
HGLibA_18122	FTHL17	5418.1/5586.2/5442.6	9.879/0/0	5481.8	0.36383	-11.973	8252.4	11593	50.909	0	1	0	0	FALSE
HGLibA_60677	hsa-mir-4643	5668.8/5742/5695.7	48.078/1077.5/26.308	5702.1	110.99	-5.6703	1370.2	12062	50.908	0	1	0	0	FALSE
HGLibA_08021	CCL3L1	5845.4/5738.5/5825.1	52.03/51.455/1624.2	5802.8	163.33	-5.1423	3222.3	12276	50.898	0	1	0	0	FALSE
HGLibA_20715	GZF1	5436.3/5480.9/5517.7	9.2204/0/0	5478.2	0.3534	-11.983	1661.2	11585	50.893	0	1	0	0	FALSE
HGLibA_53458	UTRN	5471.6/5472.9/5483	10.538/1.0089/0	5475.9	0.95661	-11.451	39.062	11580	50.876	0	1	0	0	FALSE
HGLibA_39332	PTGES3	5733.7/5380.1/5750	504.49/23.205/33.171	5618.7	73.04	-6.246	43691	11884	50.87	0	1	0	0	FALSE
HGLibA_61571	hsa-mir-513a-1	6284.1/6166.7/6258.6	752.12/1348.9/59.479	6236.3	392.38	-3.9869	3808.7	13200	50.865	0	1	0	0	FALSE
HGLibA_49410	THSD7B	5428.3/5436.2/5550.1	10.538/0/0	5471.3	0.37382	-11.96	4639.4	11570	50.861	0	1	0	0	FALSE
HGLibA_29304	MIS12	5468.2/5515.3/5585.9	12.513/5.0446/300.83	5522.9	26.829	-7.633	3508.6	11680	50.854	0	1	0	0	FALSE
HGLibA_51230	TRABD2A	5419.2/5539.3/5449.5	5.9274/1.0089/1.1438	5469.1	1.9258	-10.869	3899.2	11566	50.836	0	1	0	0	FALSE
HGLibA_21107	HEG1	5514.9/5330.9/5554.7	4.6102/0/1.1438	5466	0.73676	-11.62	14255	11559	50.833	0	1	0	0	FALSE
HGLibA_16266	FAM171A2	5439.7/5542.7/5422.9	7.2446/1.0089/1.1438	5468.2	2.0638	-10.802	4207	11564	50.831	0	1	0	0	FALSE
HGLibA_57164	hsa-mir-103a-2	5546.8/5450/5391.7	10.538/0/0	5462.5	0.37382	-11.957	6139.5	11552	50.82	0	1	0	0	FALSE
HGLibA_27785	LYZL1	5360/5553/5465.7	5.9274/0/0	5459	0.29208	-12.045	9346.8	11544	50.805	0	1	0	0	FALSE
HGLibA_55013	ZCCHC13	5562.8/5352.7/5459.9	4.6102/0/0	5457.8	0.26114	-12.08	11041	11542	50.799	0	1	0	0	FALSE
HGLibA_45197	SLC47A2	5878.4/5940/5777.8	72.446/2267.1/54.904	5865	208.27	-4.809	6710.2	12409	50.781	0	1	0	0	FALSE
HGLibA_36185	PGA3	5594.7/5456.9/5316.6	8.5618/0/1.1438	5454.9	0.92516	-11.469	19337	11536	50.78	0	1	0	0	FALSE
HGLibA_49381	THOP1	5424.9/5439.7/5498.1	7.9032/0/1.1438	5454.1	0.89849	-11.489	1495.8	11534	50.777	0	1	0	0	FALSE
HGLibA_10259	CNFN	5487.6/5422.5/5440.3	5.2688/0/0	5450.1	0.27725	-12.059	1131.8	11525	50.764	0	1	0	0	FALSE
HGLibA_53871	VSTM5	5352/5571.4/5427.6	6.586/0/0	5449.5	0.30587	-12.027	12418	11524	50.761	0	1	0	0	FALSE
HGLibA_43128	SDF2L1	5463.7/5439.7/5434.5	9.2204/1.0089/0	5445.9	0.91107	-11.477	242.16	11517	50.739	0	1	0	0	FALSE
HGLibA_47552	STOX1	5527.5/5406.5/5395.2	7.2446/5.0446/1.1438	5442.7	3.5088	-10.238	5377.5	11510	50.7	0	1	0	0	FALSE
HGLibA_18879	GDF9	5511.5/5349.2/5457.6	7.2446/1.0089/1.1438	5439	2.0638	-10.794	6831.8	11502	50.696	0	1	0	0	FALSE
HGLibA_10795	CORO7-PAM16	5473.9/5421.4/5414.8	9.2204/1.0089/0	5436.6	0.91107	-11.474	1049.1	11497	50.696	0	1	0	0	FALSE
HGLibA_14461	EDEM3	5407.8/5361.8/5531.6	6.586/0/1.1438	5433.3	0.84039	-11.528	7707.8	11490	50.681	0	1	0	0	FALSE
HGLibA_33831	OR2L8	5750.8/5897.7/5895.6	1661.7/73.652/80.068	5847.6	214.08	-4.7651	7092.3	12372	50.648	0	1	0	0	FALSE
HGLibA_61399	hsa-mir-499a	5476.2/5374.4/5425.2	6.586/2.0179/0	5425.1	1.0229	-11.389	2589.6	11472	50.641	0	1	0	0	FALSE
HGLibA_40891	REXO1	5375.9/5448.8/5453	13.172/3.0268/0	5425.8	1.507	-11.08	1878.7	11474	50.64	0	1	0	0	FALSE
HGLibA_26292	LEMD3	5410.1/5340.1/5520	9.2204/0/0	5422.9	0.3534	-11.969	8228.1	11468	50.637	0	1	0	0	FALSE
HGLibA_15073	EMP1	5579.9/5463.7/5225.3	10.538/0/0	5420.9	0.37382	-11.946	32686	11463	50.628	0	1	0	0	FALSE
HGLibA_31124	NAP1L5	5395.3/5364.1/5498.1	6.586/0/0	5418.9	0.30587	-12.019	4912.3	11459	50.619	0	1	0	0	FALSE
HGLibA_63799	hsa-mir-711	5412.4/5448.8/5395.2	4.6102/0/0	5418.8	0.26114	-12.069	750.46	11459	50.619	0	1	0	0	FALSE
HGLibA_25569	KRT85	5411.2/5432.8/5414.8	5.2688/0/1.1438	5419.6	0.77407	-11.577	133.49	11461	50.618	0	1	0	0	FALSE
HGLibA_39639	PWWP2A	5553.7/5427.1/5269.2	5.2688/0/0	5415.4	0.27725	-12.05	20314	11452	50.603	0	1	0	0	FALSE
HGLibA_50178	TMEM200C	5405.6/5381.3/5459.9	8.5618/1.0089/0	5415.5	0.88667	-11.487	1621.1	11452	50.598	0	1	0	0	FALSE
HGLibA_43850	SGPP1	5475.1/5484.3/5294.6	6.586/1.0089/1.1438	5417.3	1.9971	-10.82	11437	11456	50.596	0	1	0	0	FALSE
HGLibA_15617	ETF1	5471.6/5344.7/5433.3	11.196/1.0089/1.1438	5416.3	2.3977	-10.639	4243	11453	50.587	0	1	0	0	FALSE
HGLibA_53577	VCPIP1	5488.7/5380.1/5366.3	11.855/0/0	5411.5	0.39262	-11.924	4495.4	11443	50.584	0	1	0	0	FALSE
HGLibA_33138	NXF5	5479.6/5270.2/5490	9.879/1.0089/0	5412.3	0.93434	-11.45	15374	11445	50.583	0	1	0	0	FALSE
HGLibA_07925	CCDC91	5375.9/5432.8/5427.6	5.2688/2.0179/0	5412	0.94374	-11.443	988.29	11444	50.581	0	1	0	0	FALSE
HGLibA_06098	C2CD4B	5463.7/5403/5352.4	7.2446/0/0	5406.2	0.31878	-12.001	3101.5	11432	50.56	0	1	0	0	FALSE
HGLibA_36292	PGRMC2	5352/5371/5486.5	7.9032/0/0	5402.8	0.33094	-11.987	5299.5	11425	50.544	0	1	0	0	FALSE
HGLibA_28713	ME2	5468.2/5344.7/5388.3	7.2446/0/1.1438	5400.1	0.87031	-11.496	3927.5	11419	50.527	0	1	0	0	FALSE
HGLibA_53537	VASN	5432.9/5396.2/5365.1	3.9516/0/1.1438	5398	0.69579	-11.637	1150.3	11415	50.518	0	1	0	0	FALSE
HGLibA_26240	LDLRAD1	5385/5366.4/5432.2	5.9274/0/0	5394.5	0.29208	-12.028	1149.3	11407	50.506	0	1	0	0	FALSE
HGLibA_65270	NonTargetingControlGuideForHuman_0887	5740.5/5661.8/5696.9	1385/45.402/58.335	5699.6	154.33	-5.1977	1556.4	12057	50.502	0	1	0	0	FALSE
HGLibA_30959	N4BP2L2	5462.5/5301.1/5421.8	5.9274/2.0179/0	5394.7	0.98478	-11.409	7043	11408	50.5	0	1	0	0	FALSE
HGLibA_01930	ANHX	5513.8/5322.9/5347.8	8.5618/0/1.1438	5394.2	0.92516	-11.452	10770	11406	50.498	0	1	0	0	FALSE
HGLibA_17409	FGF4	5393/5438.5/5342	9.879/0/0	5391.1	0.36383	-11.949	2331	11400	50.489	0	1	0	0	FALSE
HGLibA_20449	GSS	5592.4/5585.1/5488.8	32.93/894.92/19.445	5555.2	83.19	-6.0443	3343.1	11749	50.483	0	1	0	0	FALSE
HGLibA_38190	PPP3CC	5454.5/5365.3/5353.6	7.2446/2.0179/0	5390.9	1.0587	-11.355	3050.3	11399	50.482	0	1	0	0	FALSE
HGLibA_25919	LACTB2	5459.1/5319.5/5392.9	4.6102/2.0179/0	5390.2	0.89918	-11.471	4879.4	11398	50.48	0	1	0	0	FALSE
HGLibA_18510	GALC	5347.4/5395/5412.5	4.6102/0/0	5384.9	0.26114	-12.06	1134.7	11387	50.462	0	1	0	0	FALSE
HGLibA_46896	SPTLC2	5276.8/5434/5448.4	10.538/1.0089/0	5385.8	0.95661	-11.427	9057.8	11389	50.459	0	1	0	0	FALSE
HGLibA_22840	IGFL1	5284.8/5381.3/5502.7	6.586/2.0179/1.1438	5388.8	2.5018	-10.588	11924	11395	50.459	0	1	0	0	FALSE
HGLibA_04562	BLOC1S3	5385/5300/5447.2	7.9032/0/0	5377.1	0.33094	-11.98	5461.2	11370	50.424	0	1	0	0	FALSE
HGLibA_23798	ITGB8	5480.8/5407.6/5572	22.392/13.116/575.35	5486.4	55.411	-6.604	6784.9	11603	50.42	0	1	0	0	FALSE
HGLibA_19230	GLCCI1	5401/5352.7/5370.9	6.586/0/0	5374.8	0.30587	-12.007	595.5	11365	50.414	0	1	0	0	FALSE
HGLibA_25226	KLHL8	5389.6/5477.5/5260	5.2688/1.0089/0	5374.9	0.74125	-11.592	11973	11365	50.41	0	1	0	0	FALSE
HGLibA_35778	PDE2A	5341.7/5384.7/5375.5	6.586/1.0089/0	5367.3	0.80509	-11.538	512.43	11349	50.374	0	1	0	0	FALSE
HGLibA_30436	MTMR7	5406.7/5351.5/5340.9	7.9032/2.0179/0	5366.3	1.0923	-11.325	1248.2	11347	50.367	0	1	0	0	FALSE
HGLibA_28911	MESDC1	5228.9/5328.6/5528.1	8.5618/0/0	5360.5	0.34246	-11.964	23209	11335	50.347	0	1	0	0	FALSE
HGLibA_23993	JRKL	5353.1/5293.1/5431	9.2204/0/0	5358.8	0.3534	-11.951	4780.5	11331	50.339	0	1	0	0	FALSE
HGLibA_17498	FIBCD1	5419.2/5385.9/5269.2	5.9274/0/0	5357.7	0.29208	-12.018	6204.2	11329	50.334	0	1	0	0	FALSE
HGLibA_15509	ERMP1	5263.1/5408.8/5395.2	11.855/0/0	5355.3	0.39262	-11.909	6473.9	11324	50.322	0	1	0	0	FALSE
HGLibA_42280	RRP7A	5337.2/5333.2/5395.2	7.2446/0/1.1438	5355.1	0.87031	-11.484	1204	11323	50.317	0	1	0	0	FALSE
HGLibA_26271	LEF1	5300.7/5406.5/5338.6	10.538/0/1.1438	5348.4	0.99783	-11.387	2871.6	11309	50.284	0	1	0	0	FALSE
HGLibA_54771	ZAK	5571.9/5610.3/5613.6	1054.4/40.357/50.329	5598.6	128.99	-5.4288	537.46	11842	50.263	0	1	0	0	FALSE
HGLibA_63619	hsa-mir-6860	5349.7/5248.5/5416	6.586/1.0089/0	5337.6	0.80509	-11.53	7118.2	11286	50.236	0	1	0	0	FALSE
HGLibA_08020	CCL3L1	5363.4/5234.7/5405.6	4.6102/0/1.1438	5334.1	0.73676	-11.585	7921.5	11278	50.22	0	1	0	0	FALSE
HGLibA_44124	SIGLEC1	5231.2/5365.3/5392.9	8.5618/0/0	5329.3	0.34246	-11.955	7478.3	11268	50.201	0	1	0	0	FALSE
HGLibA_26787	LOC100130451	5356.6/5206.1/5439.1	12.513/1.0089/2.2877	5333.1	3.1204	-10.338	13958	11276	50.193	0	1	0	0	FALSE
HGLibA_26808	LOC100132247	5250.6/5400.8/5323.5	7.2446/0/1.1438	5324.6	0.87031	-11.475	5639.4	11258	50.174	0	1	0	0	FALSE
HGLibA_35239	PARP4	5270/5300/5397.5	9.2204/1.0089/0	5322.2	0.91107	-11.444	4446.7	11253	50.163	0	1	0	0	FALSE
HGLibA_50475	TMEM63A	5329.2/5318.3/5323.5	9.879/1.0089/1.1438	5323.7	2.2965	-10.658	29.664	11256	50.156	0	1	0	0	FALSE
HGLibA_33649	OR1C1	5382.8/5392.7/5181.4	6.586/1.0089/1.1438	5318.1	1.9971	-10.793	14223	11244	50.133	0	1	0	0	FALSE
HGLibA_10107	CLPSL1	5390.7/5692.7/5699.2	46.102/42.375/1402.3	5592.3	140.04	-5.3095	31065	11828	50.133	0	1	0	0	FALSE
HGLibA_18162	FUK	5246/5333.2/5367.5	8.5618/1.0089/0	5315.3	0.88667	-11.46	3919.7	11239	50.131	0	1	0	0	FALSE
HGLibA_16472	FAM213A	5379.3/5239.3/5329.3	6.586/0/3.4315	5315.7	1.2316	-11.218	5035.2	11239	50.129	0	1	0	0	FALSE
HGLibA_04040	B4GALT7	5303/5385.9/5264.6	10.538/1.0089/1.1438	5317.6	2.3481	-10.633	3842	11243	50.127	0	1	0	0	FALSE
HGLibA_34026	OR4K15	5424.9/5344.7/5182.5	9.879/1.0089/1.1438	5316.4	2.2965	-10.656	15248	11241	50.122	0	1	0	0	FALSE
HGLibA_12853	DEFB113	5346.3/5301.1/5290	9.2204/0/0	5312.4	0.3534	-11.939	888.4	11232	50.122	0	1	0	0	FALSE
HGLibA_32078	NLGN4Y	5238.1/5284/5436.8	11.196/2.0179/3.4315	5318.9	4.288	-9.9745	10829	11246	50.115	0	1	0	0	FALSE
HGLibA_11268	CRYBB3	5284.8/5209.5/5432.2	9.2204/0/0	5308	0.3534	-11.938	12827	11223	50.101	0	1	0	0	FALSE
HGLibA_37848	PPARGC1B	5307.6/5225.6/5391.7	6.586/0/0	5307.9	0.30587	-11.989	6902.2	11223	50.101	0	1	0	0	FALSE
HGLibA_39690	PYGM	5411.2/5360.7/5149	7.9032/1.0089/0	5305.8	0.861	-11.478	19357	11218	50.086	0	1	0	0	FALSE
HGLibA_29876	MROH7	5280.2/5238.2/5399.8	7.9032/1.0089/2.2877	5305.6	2.6672	-10.499	7034.1	11218	50.068	0	1	0	0	FALSE
HGLibA_25423	KRT13	5244.9/5295.4/5358.2	10.538/0/1.1438	5299.3	0.99783	-11.373	3223	11204	50.054	0	1	0	0	FALSE
HGLibA_10406	CNTN3	5262/5397.3/5233.4	5.2688/0/0	5297.1	0.27725	-12.018	7668.5	11200	50.051	0	1	0	0	FALSE
HGLibA_45766	SMIM7	5256.3/5306.9/5317.8	8.5618/0/0	5293.6	0.34246	-11.945	1076.1	11192	50.034	0	1	0	0	FALSE
HGLibA_34284	OR5D18	5548/5508.4/5574.3	53.347/962.52/38.89	5543.5	126.02	-5.448	1102.3	11724	50.033	0	1	0	0	FALSE
HGLibA_50562	TMEM92	5273.4/5256.5/5352.4	9.879/1.0089/0	5293.9	0.93434	-11.419	2623.3	11193	50.03	0	1	0	0	FALSE
HGLibA_49582	TK2	5450/5211.8/5219.5	9.2204/0/1.1438	5292.6	0.95051	-11.406	18318	11190	50.024	0	1	0	0	FALSE
HGLibA_06291	C4BPA	6692/6655.6/6517.5	1454.9/96.857/2418.1	6621.3	698.62	-3.2427	8479.1	14020	50.019	0	1	0	0	FALSE
HGLibA_20947	HCAR1	5283.6/5245/5344.3	5.9274/0/1.1438	5290.8	0.80844	-11.515	2505.9	11186	50.016	0	1	0	0	FALSE
HGLibA_09819	CLCN1	5326.9/5219.9/5316.6	10.538/0/0	5287.6	0.37382	-11.91	3488.8	11179	50.005	0	1	0	0	FALSE
HGLibA_55634	ZNF23	5689.3/5425.9/5406.8	39.516/1120.9/30.883	5505.8	111.13	-5.618	24925	11644	49.994	0	1	0	0	FALSE
HGLibA_10379	CNRIP1	5168.5/5453.4/5235.7	3.293/0/0	5284.5	0.22374	-12.077	22181	11173	49.992	0	1	0	0	FALSE
HGLibA_26210	LDB1	5198.2/5216.4/5444.9	4.6102/0/1.1438	5285.3	0.73676	-11.572	18903	11175	49.991	0	1	0	0	FALSE
HGLibA_08958	CEBPB	5450/5437.4/5435.6	34.906/877.77/16.014	5441	79.014	-6.0877	61.237	11506	49.988	0	1	0	0	FALSE
HGLibA_32166	NME5	5341.7/5232.4/5278.5	7.2446/2.0179/0	5284	1.0587	-11.326	3011.3	11172	49.982	0	1	0	0	FALSE
HGLibA_38461	PRH1	5350.9/5266.8/5226.5	6.586/0/0	5281.1	0.30587	-11.982	4028.6	11166	49.975	0	1	0	0	FALSE
HGLibA_13400	DMC1	5244.9/5240.5/5343.2	8.5618/0/0	5276	0.34246	-11.941	3372.4	11155	49.951	0	1	0	0	FALSE
HGLibA_09660	CHTF18	5356.6/5277.1/5194.1	7.9032/0/0	5275.5	0.33094	-11.953	6600.1	11154	49.949	0	1	0	0	FALSE
HGLibA_09563	CHRNA1	5202.7/5314.9/5312	5.9274/0/2.2877	5276.3	1.029	-11.345	4087.2	11155	49.946	0	1	0	0	FALSE
HGLibA_44054	SHISA9	5321.2/5187.8/5315.4	10.538/0/0	5274.5	0.37382	-11.907	5689.3	11152	49.944	0	1	0	0	FALSE
HGLibA_47258	ST6GAL1	5684.7/5565.6/5598.6	58.616/45.402/1961.7	5616.1	173.6	-5.0077	3780.7	11879	49.936	0	1	0	0	FALSE
HGLibA_39087	PSMA7	6061.9/6256/6104.8	12637/9522.3/13761	6140.4	11831	0.94603	10401	12995	49.917	1	0	0	0	TRUE
HGLibA_23570	IRF1	5267.7/5304.6/5233.4	6.586/2.0179/1.1438	5268.5	2.5018	-10.555	1267.7	11139	49.895	0	1	0	0	FALSE
HGLibA_51416	TRIM16	5268.8/5266.8/5244.9	6.586/0/0	5260.2	0.30587	-11.976	175.26	11121	49.877	0	1	0	0	FALSE
HGLibA_20288	GRIK3	5257.4/5317.2/5206.8	8.5618/1.0089/0	5260.3	0.88667	-11.445	3052.4	11121	49.872	0	1	0	0	FALSE
HGLibA_06081	C22orf43	5231.2/5282.8/5273.8	4.6102/2.0179/1.1438	5262.6	2.2151	-10.677	760.16	11126	49.87	0	1	0	0	FALSE
HGLibA_13952	DRAXIN	5308.7/5148.9/5312	8.5618/0/0	5256	0.34246	-11.935	8694.4	11112	49.857	0	1	0	0	FALSE
HGLibA_05404	C15orf48	5127.5/5237/5401	5.9274/0/0	5254	0.29208	-11.99	18943	11108	49.848	0	1	0	0	FALSE
HGLibA_18900	GDPD4	5369.1/5152.3/5239.2	7.2446/0/0	5252.8	0.31878	-11.96	11905	11105	49.842	0	1	0	0	FALSE
HGLibA_36234	PGF	5152.6/5224.4/5381.3	7.9032/0/0	5251.9	0.33094	-11.946	13684	11104	49.838	0	1	0	0	FALSE
HGLibA_29275	MINK1	5535.4/5496.9/5516.6	49.395/1324.7/38.89	5516.3	136.64	-5.325	370.94	11666	49.807	0	1	0	0	FALSE
HGLibA_42572	S100A8	5355.4/5192.4/5190.6	6.586/1.0089/0	5245.6	0.80509	-11.505	8957.6	11090	49.803	0	1	0	0	FALSE
HGLibA_08583	CDC42SE2	5197/5282.8/5241.5	6.586/2.0179/0	5240.3	1.0229	-11.339	1840.9	11079	49.777	0	1	0	0	FALSE
HGLibA_60785	hsa-mir-4667	5234.6/5247.3/5229.9	5.9274/1.0089/0	5237.3	0.77434	-11.528	81.112	11072	49.765	0	1	0	0	FALSE
HGLibA_20991	HCRTR2	5230.1/5274.8/5210.3	5.9274/1.0089/1.1438	5238.3	1.9258	-10.806	1093.2	11075	49.759	0	1	0	0	FALSE
HGLibA_09298	CGB	5206.1/5288.5/5211.4	7.2446/1.0089/0	5235.2	0.83388	-11.479	2127.7	11068	49.754	0	1	0	0	FALSE
HGLibA_52179	TTK	5259.7/5200.4/5241.5	7.2446/0/0	5233.8	0.31878	-11.955	923.09	11065	49.752	0	1	0	0	FALSE
HGLibA_56779	ZNF8	5123/5197/5388.3	9.2204/0/1.1438	5234.9	0.95051	-11.39	18744	11067	49.752	0	1	0	0	FALSE
HGLibA_23454	IPCEF1	5313.3/5140.9/5247.3	7.2446/0/0	5233.3	0.31878	-11.955	7567.3	11064	49.75	0	1	0	0	FALSE
HGLibA_32870	NTPCR	5296.2/5234.7/5165.2	10.538/0/0	5231.8	0.37382	-11.895	4293.9	11061	49.742	0	1	0	0	FALSE
HGLibA_15602	ESX1	5251.7/5229/5212.6	9.2204/1.0089/0	5231.1	0.91107	-11.419	386.36	11059	49.734	0	1	0	0	FALSE
HGLibA_10345	CNOT6	5214.1/5271.4/5204.5	10.538/0/0	5229.9	0.37382	-11.895	1307.3	11057	49.734	0	1	0	0	FALSE
HGLibA_06727	C9orf40	5157.2/5309.2/5221.8	5.2688/0/0	5229	0.27725	-12	5819.5	11055	49.73	0	1	0	0	FALSE
HGLibA_51828	TSEN15	5193.6/5285.1/5205.6	3.9516/0/2.2877	5228	0.88901	-11.435	2472.1	11053	49.719	0	1	0	0	FALSE
HGLibA_30495	MTSS1	5173.1/5259.9/5248.4	9.2204/1.0089/0	5227	0.91107	-11.418	2223.7	11051	49.715	0	1	0	0	FALSE
HGLibA_09893	CLDN25	5332.6/5192.4/5153.6	6.586/0/0	5225.6	0.30587	-11.967	8868.6	11048	49.714	0	1	0	0	FALSE
HGLibA_02999	ARL8B	5157.2/5192.4/5332.8	9.879/0/1.1438	5226.9	0.97469	-11.37	8634.1	11050	49.714	0	1	0	0	FALSE
HGLibA_46421	SPARCL1	5206.1/5290.8/5183.7	9.879/2.0179/0	5226.7	1.1833	-11.225	3193.2	11050	49.711	0	1	0	0	FALSE
HGLibA_34826	OXLD1	5211.8/5209.5/5244.9	6.586/0/0	5222.1	0.30587	-11.966	392.27	11040	49.697	0	1	0	0	FALSE
HGLibA_13989	DSC1	5205/5223.3/5236.9	6.586/0/0	5221.7	0.30587	-11.966	255.37	11039	49.695	0	1	0	0	FALSE
HGLibA_14329	E2F8	5312.1/5221/5134	6.586/1.0089/0	5221.9	0.80509	-11.499	7934.2	11040	49.691	0	1	0	0	FALSE
HGLibA_05896	C1orf85	5279.1/5246.2/5139.8	5.2688/1.0089/0	5221.3	0.74125	-11.55	5302.3	11038	49.69	0	1	0	0	FALSE
HGLibA_42430	RTP4	5242.6/5256.5/5155.9	6.586/1.0089/0	5218.2	0.80509	-11.498	2968.7	11032	49.674	0	1	0	0	FALSE
HGLibA_03483	ATG2B	5293.9/5302.3/5071.6	6.586/3.0268/1.1438	5221.5	2.8626	-10.401	17122	11039	49.67	0	1	0	0	FALSE
HGLibA_17965	FPR2	5319/5192.4/5139.8	4.6102/1.0089/0	5216.5	0.70534	-11.579	8483.4	11028	49.667	0	1	0	0	FALSE
HGLibA_46376	SPAM1	5088.8/5322.9/5248.4	7.2446/1.0089/1.1438	5219.1	2.0638	-10.735	14308	11034	49.666	0	1	0	0	FALSE
HGLibA_64762	NonTargetingControlGuideForHuman_0379	5365.7/5225.6/5061.2	9.2204/0/2.2877	5216	1.2056	-11.208	23232	11027	49.66	0	1	0	0	FALSE
HGLibA_47557	STPG1	5126.4/5249.6/5265.7	9.879/0/0	5213.5	0.36383	-11.901	5811.6	11022	49.656	0	1	0	0	FALSE
HGLibA_57216	hsa-mir-1181	5227.8/5224.4/5227.6	70.47/2.0179/2.2877	5226.6	6.993	-9.3532	3.573	11050	49.655	0	1	0	0	FALSE
HGLibA_34743	OTOR	5226.7/5341.2/5063.5	5.9274/0/1.1438	5209.2	0.80844	-11.492	19483	11013	49.632	0	1	0	0	FALSE
HGLibA_16173	FAM154A	5162.8/5407.6/5063.5	12.513/0/2.2877	5209.3	1.3441	-11.118	31376	11013	49.627	0	1	0	0	FALSE
HGLibA_37898	PPIAL4A	5103.6/5288.5/5231.1	7.9032/0/0	5207.2	0.33094	-11.934	8960.7	11008	49.626	0	1	0	0	FALSE
HGLibA_01383	AK3	5258.6/5198.1/5164	8.5618/0/0	5206.8	0.34246	-11.922	2291.8	11007	49.624	0	1	0	0	FALSE
HGLibA_09993	CLEC4G	5158.3/5346.9/5116.7	9.879/0/0	5206.3	0.36383	-11.899	15061	11007	49.622	0	1	0	0	FALSE
HGLibA_56364	ZNF605	5276.8/5213/5129.4	5.9274/0/0	5206	0.29208	-11.977	5466.7	11006	49.621	0	1	0	0	FALSE
HGLibA_02078	ANKRD34B	5655.1/5571.4/5599.8	1523.3/81.723/68.63	5608.6	204.52	-4.7705	1813.3	11863	49.617	0	1	0	0	FALSE
HGLibA_12484	DCDC2	5311/5153.4/5153.6	7.2446/1.0089/0	5205.5	0.83388	-11.471	8262.5	11005	49.614	0	1	0	0	FALSE
HGLibA_24784	KIAA1551	5656.2/5463.7/5505	56.64/46.411/1941.1	5541	172.29	-4.9992	10273	11719	49.594	0	1	0	0	FALSE
HGLibA_57167	hsa-mir-103a-2	5306.4/5114.5/5179.1	9.2204/0/1.1438	5199.4	0.95051	-11.381	9536	10992	49.584	0	1	0	0	FALSE
HGLibA_51454	TRIM29	5124.1/5176.3/5293.5	8.5618/0/0	5197.5	0.34246	-11.919	7523.7	10988	49.581	0	1	0	0	FALSE
HGLibA_12548	DCTN2	5151.5/5152.3/5302.7	11.855/1.0089/1.1438	5201.7	2.4453	-10.56	7586.3	10997	49.58	0	1	0	0	FALSE
HGLibA_47066	SRSF11	5242.6/5032.1/5322.4	9.879/0/1.1438	5197.6	0.97469	-11.362	22497	10988	49.575	0	1	0	0	FALSE
HGLibA_56406	ZNF621	5216.4/5017.2/5362.8	9.2204/0/1.1438	5196.9	0.95051	-11.38	30104	10986	49.572	0	1	0	0	FALSE
HGLibA_53501	VAMP5	5221/5147.7/5220.7	3.9516/0/2.2877	5196.3	0.88901	-11.426	1781.1	10985	49.57	0	1	0	0	FALSE
HGLibA_07754	CCDC30	5179.9/5164.9/5239.2	7.9032/0/0	5194.6	0.33094	-11.931	1541.7	10982	49.567	0	1	0	0	FALSE
HGLibA_12116	CYP2C18	5129.8/5195.8/5250.7	10.538/0/0	5191.9	0.37382	-11.884	3665.6	10976	49.554	0	1	0	0	FALSE
HGLibA_61104	hsa-mir-4752	5691.6/5516.4/5559.3	1787.4/67.598/67.486	5588.6	201.38	-4.7876	8335.2	11820	49.551	0	1	0	0	FALSE
HGLibA_51937	TSPAN4	5169.7/5074.4/5338.6	7.9032/2.0179/1.1438	5193.1	2.6625	-10.47	17893	10978	49.537	0	1	0	0	FALSE
HGLibA_50671	TMTC1	5072.8/5281.7/5214.9	10.538/0/1.1438	5189.1	0.99783	-11.343	11377	10970	49.534	0	1	0	0	FALSE
HGLibA_50681	TMUB1	5228.9/5223.3/5250.7	11.855/5.0446/231.05	5234.3	24.125	-7.703	209.87	11066	49.529	0	1	0	0	FALSE
HGLibA_24313	KCNK17	5442/5440.8/5444.9	43.468/1411.5/35.459	5442.6	129.7	-5.3802	4.3707	11509	49.523	0	1	0	0	FALSE
HGLibA_21324	HINT1	2187.7/2238.4/2176.3	4749.2/5743.8/6331.1	2200.7	5568.9	1.3391	1090.9	4625.8	49.523	1	0	0	0	TRUE
HGLibA_34580	OR9K2	5158.3/5198.1/5197.6	7.2446/0/0	5184.6	0.31878	-11.941	521.12	10960	49.52	0	1	0	0	FALSE
HGLibA_46879	SPTBN1	5231.2/5222.1/5093.5	7.2446/1.0089/0	5181.9	0.83388	-11.465	5929.8	10955	49.502	0	1	0	0	FALSE
HGLibA_39450	PTPN20A	5199.3/5126/5214.9	6.586/0/0	5179.9	0.30587	-11.954	2255.1	10950	49.497	0	1	0	0	FALSE
HGLibA_36415	PHKG2	5119.5/5209.5/5213.7	3.9516/0/2.2877	5180.8	0.88901	-11.422	2831.5	10952	49.496	0	1	0	0	FALSE
HGLibA_43566	SERPINB8	5206.1/5254.2/5084.3	17.124/1.0089/0	5181.1	1.1407	-11.241	7671.8	10953	49.495	0	1	0	0	FALSE
HGLibA_09848	CLDN1	5211.8/5107.6/5212.6	9.2204/0/0	5177.1	0.3534	-11.902	3644.9	10944	49.484	0	1	0	0	FALSE
HGLibA_20047	GPR50	5184.5/5190.1/5158.3	3.293/1.0089/0	5177.6	0.62193	-11.641	288.74	10945	49.483	0	1	0	0	FALSE
HGLibA_62235	hsa-mir-5680	5322.4/5285.1/5581.3	43.468/26.232/1229.6	5394.7	112.06	-5.5767	26026	11407	49.46	0	1	0	0	FALSE
HGLibA_63409	hsa-mir-6808	5123/5174.1/5221.8	5.2688/1.0089/0	5172.8	0.74125	-11.537	2444.3	10935	49.459	0	1	0	0	FALSE
HGLibA_36928	PLA2R1	5199.3/5217.6/5103.9	7.9032/2.0179/0	5173.4	1.0923	-11.272	3723.4	10936	49.459	0	1	0	0	FALSE
HGLibA_56053	ZNF470	5123/5090.5/5301.6	8.5618/1.0089/0	5170.8	0.88667	-11.421	12921	10931	49.449	0	1	0	0	FALSE
HGLibA_38774	PRR12	5154.9/5156.9/5194.1	4.6102/0/2.2877	5168.6	0.93993	-11.38	487.75	10926	49.438	0	1	0	0	FALSE
HGLibA_32229	NOA1	5350.9/5122.5/5034.6	9.2204/0/1.1438	5167.6	0.95051	-11.372	26653	10924	49.433	0	1	0	0	FALSE
HGLibA_06492	C6orf48	5062.6/5262.2/5175.6	7.2446/0/0	5166.1	0.31878	-11.936	10023	10921	49.432	0	1	0	0	FALSE
HGLibA_29130	MGARP	5159.4/5024.1/5312	7.9032/0/0	5163.8	0.33094	-11.922	20751	10916	49.421	0	1	0	0	FALSE
HGLibA_11618	CTDSPL2	5191.3/5203.8/5087.8	12.513/0/0	5160.7	0.40151	-11.847	4059.4	10909	49.405	0	1	0	0	FALSE
HGLibA_25387	KRBA1	5236.9/5060.7/5188.3	5.9274/0/1.1438	5161.4	0.80844	-11.479	8283	10911	49.405	0	1	0	0	FALSE
HGLibA_14946	ELMOD3	5241.5/5087/5146.7	4.6102/0/0	5158	0.26114	-11.998	6065.3	10904	49.394	0	1	0	0	FALSE
HGLibA_01148	AGAP4	5031.8/5258.8/5180.2	3.9516/0/1.1438	5156.1	0.69579	-11.57	13286	10900	49.38	0	1	0	0	FALSE
HGLibA_08818	CDKL5	5271.1/5128.3/5057.7	6.586/0/0	5151.6	0.30587	-11.946	11820	10890	49.363	0	1	0	0	FALSE
HGLibA_27362	LRRC43	5078.5/5237/5137.5	9.2204/0/0	5150.6	0.3534	-11.894	6418.3	10888	49.358	0	1	0	0	FALSE
HGLibA_27555	LSMD1	5203.9/5152.3/5091.2	5.2688/0/2.2877	5148.9	0.9863	-11.34	3179.8	10884	49.344	0	1	0	0	FALSE
HGLibA_22527	ID2	5252.9/5111.1/5093.5	11.196/1.0089/3.4315	5152	3.4367	-10.182	7633.1	10891	49.335	0	1	0	0	FALSE
HGLibA_04489	BHMT2	5157.2/5081.3/5198.7	6.586/0/1.1438	5145.5	0.84039	-11.449	3543.6	10877	49.329	0	1	0	0	FALSE
HGLibA_01789	AMICA1	5124.1/5109.9/5201	7.9032/0/2.2877	5144.9	1.1409	-11.231	2402.3	10876	49.323	0	1	0	0	FALSE
HGLibA_43358	SEMA5A	5142.3/5132.8/5151.3	11.855/1.0089/0	5142.2	0.99854	-11.329	85.486	10870	49.311	0	1	0	0	FALSE
HGLibA_19210	GKN2	5142.3/5073.3/5197.6	5.9274/0/0	5137.5	0.29208	-11.957	3876	10860	49.296	0	1	0	0	FALSE
HGLibA_59950	hsa-mir-431	5390.7/5388.2/5420.6	1027.4/51.455/44.609	5399.8	133.2	-5.3308	325.57	11418	49.287	0	1	0	0	FALSE
HGLibA_24538	KDM8	5165.1/5069.9/5169.8	7.9032/1.0089/0	5134.7	0.861	-11.43	3181.4	10854	49.277	0	1	0	0	FALSE
HGLibA_65079	NonTargetingControlGuideForHuman_0696	5142.3/5122.5/5145.5	7.9032/1.0089/3.4315	5136.8	3.0529	-10.308	155.39	10859	49.266	0	1	0	0	FALSE
HGLibA_42833	SCAI	5142.3/5145.4/5105.1	3.9516/0/0	5130.9	0.24346	-12.011	503.96	10846	49.265	0	1	0	0	FALSE
HGLibA_09120	CEP170B	5126.4/5101.9/5167.5	9.879/0/1.1438	5131.9	0.97469	-11.344	1098.4	10848	49.262	0	1	0	0	FALSE
HGLibA_00387	ACAP2	5146.9/5192.4/5051.9	3.9516/0/0	5130.1	0.24346	-12.011	5135.5	10844	49.261	0	1	0	0	FALSE
HGLibA_41348	RLIM	4993.1/5130.5/5272.7	10.538/1.0089/0	5130.8	0.95661	-11.357	19550	10846	49.258	0	1	0	0	FALSE
HGLibA_52401	TXN2	5084.2/5048.1/5279.6	12.513/2.0179/2.2877	5136.3	3.8955	-10.035	15514	10858	49.256	0	1	0	0	FALSE
HGLibA_22656	IFNA1	5241.5/5049.3/5098.2	4.6102/1.0089/1.1438	5129	1.766	-10.857	9980.2	10842	49.241	0	1	0	0	FALSE
HGLibA_15600	ESRRG	4985.1/5290.8/5100.5	8.5618/1.0089/0	5123.9	0.88667	-11.407	23842	10831	49.225	0	1	0	0	FALSE
HGLibA_41578	RNF175	5099/5100.8/5173.3	7.9032/2.0179/0	5124.3	1.0923	-11.258	1795.5	10832	49.225	0	1	0	0	FALSE
HGLibA_52522	UBA5	5011.3/5166/5191.8	6.586/0/0	5122.4	0.30587	-11.938	9530.2	10828	49.224	0	1	0	0	FALSE
HGLibA_23657	ISG20	5023.8/5145.4/5184.8	5.9274/0/1.1438	5117.6	0.80844	-11.467	7044	10818	49.196	0	1	0	0	FALSE
HGLibA_19905	GPR139	5012.4/5182.1/5181.4	29.637/1.0089/3.4315	5124.7	4.7834	-9.7916	9552.7	10833	49.192	0	1	0	0	FALSE
HGLibA_37934	PPIG	5140.1/5126/5083.1	9.2204/1.0089/0	5116.3	0.91107	-11.387	878.97	10815	49.189	0	1	0	0	FALSE
HGLibA_29457	MMACHC	5033/5167.2/5150.2	11.855/1.0089/0	5116.4	0.99854	-11.322	5341.5	10815	49.188	0	1	0	0	FALSE
HGLibA_03235	ASB3	5137.8/5075.6/5125.9	6.586/0/0	5113	0.30587	-11.935	1090	10808	49.179	0	1	0	0	FALSE
HGLibA_61562	hsa-mir-512-1	5137.8/5192.4/5010.3	5.2688/0/0	5112.9	0.27725	-11.967	8728.9	10808	49.179	0	1	0	0	FALSE
HGLibA_50624	TMPRSS11F	5209.6/5068.7/5061.2	12.513/2.0179/0	5112.7	1.2875	-11.126	6986.2	10807	49.168	0	1	0	0	FALSE
HGLibA_20823	HAMP	5086.5/5217.6/5032.3	7.2446/2.0179/0	5111.5	1.0587	-11.278	9074.9	10805	49.165	0	1	0	0	FALSE
HGLibA_44703	SLC25A30	5027.3/4995.4/5313.1	5.2688/1.0089/0	5110	0.74125	-11.519	30617	10802	49.16	0	1	0	0	FALSE
HGLibA_27698	LYG1	5097.9/5047/5190.6	6.586/2.0179/1.1438	5111.5	2.5018	-10.512	5305.1	10805	49.15	0	1	0	0	FALSE
HGLibA_20253	GRHL3	5039.8/5113.4/5164	7.2446/0/0	5105.5	0.31878	-11.919	3903.4	10792	49.143	0	1	0	0	FALSE
HGLibA_42539	S100A12	5019.3/5143.1/5172.1	13.831/1.0089/2.2877	5111.1	3.2288	-10.239	6591.2	10804	49.142	0	1	0	0	FALSE
HGLibA_54467	XAGE1A	5160.6/5045.8/5114.3	3.293/1.0089/1.1438	5106.7	1.5727	-10.955	3333.4	10795	49.136	0	1	0	0	FALSE
HGLibA_63106	hsa-mir-6738	5076.3/5174.1/5065.8	7.9032/1.0089/0	5105.1	0.861	-11.422	3565.8	10791	49.136	0	1	0	0	FALSE
HGLibA_28543	MC2R	5213/5030.9/5073.9	9.879/0/2.2877	5105.3	1.2356	-11.157	9056.4	10792	49.133	0	1	0	0	FALSE
HGLibA_34167	OR52E8	5095.6/5017.2/5219.5	11.196/2.0179/2.2877	5110.1	3.7512	-10.071	10406	10802	49.132	0	1	0	0	FALSE
HGLibA_47550	STON2	5128.7/4973.7/5213.7	7.2446/0/2.2877	5104.4	1.1059	-11.243	14815	10790	49.13	0	1	0	0	FALSE
HGLibA_41633	RNF217	5190.2/5103.1/5085.4	9.879/3.0268/65.198	5126	12.577	-8.5608	3145.8	10836	49.123	0	1	0	0	FALSE
HGLibA_10946	CPN1	5154.9/5153.4/4994.1	9.2204/0/0	5100.3	0.3534	-11.88	8536.5	10781	49.117	0	1	0	0	FALSE
HGLibA_47986	SYNE4	5169.7/5098.5/5034.6	7.2446/1.0089/0	5100.6	0.83388	-11.442	4567.2	10782	49.115	0	1	0	0	FALSE
HGLibA_50844	TNK1	5109.3/5164.9/5024.2	10.538/0/0	5099.1	0.37382	-11.858	5022.2	10778	49.112	0	1	0	0	FALSE
HGLibA_18811	GCNT2	5110.4/5118/5056.6	5.9274/0/0	5094.9	0.29208	-11.945	1121.7	10769	49.092	0	1	0	0	FALSE
HGLibA_46518	SPATA5L1	5190.2/5079/5005.7	5.9274/0/0	5091.1	0.29208	-11.944	8629.8	10761	49.074	0	1	0	0	FALSE
HGLibA_01037	ADRA1A	5022.7/5097.3/5151.3	9.2204/0/0	5090.2	0.3534	-11.877	4172	10759	49.069	0	1	0	0	FALSE
HGLibA_39128	PSMC1	5072.8/5225.6/4974.5	13.172/0/0	5089.9	0.41009	-11.818	16009	10759	49.067	0	1	0	0	FALSE
HGLibA_53294	USP19	5051.2/5248.5/4971	12.513/0/0	5088.9	0.40151	-11.826	20391	10757	49.063	0	1	0	0	FALSE
HGLibA_30188	MSGN1	5050/5134/5048.5	9.2204/0/0	5077.3	0.3534	-11.874	2393.7	10732	49.008	0	1	0	0	FALSE
HGLibA_53291	USP18	5186.8/5018.3/5030	6.586/2.0179/1.1438	5077.8	2.5018	-10.502	8849.7	10733	48.989	0	1	0	0	FALSE
HGLibA_02674	ARFGEF2	4996.5/5087/5140.9	5.2688/0/2.2877	5074.5	0.9863	-11.319	5327.5	10726	48.988	0	1	0	0	FALSE
HGLibA_23834	ITM2C	5101.3/5017.2/5094.7	7.2446/0/0	5070.9	0.31878	-11.909	2187.7	10718	48.977	0	1	0	0	FALSE
HGLibA_27070	LPCAT1	5787.3/5684.7/5647.2	111.96/89.795/3457.8	5706.1	326.49	-4.1232	5260.2	12070	48.965	0	1	0	0	FALSE
HGLibA_01819	AMOTL2	5192.5/5443.1/5383.6	52.03/32.286/1547.6	5338.7	137.63	-5.2674	17152	11288	48.953	0	1	0	0	FALSE
HGLibA_43206	SEC14L6	5165.1/5022.9/5003.4	6.586/0/0	5063.3	0.30587	-11.921	7794.6	10702	48.941	0	1	0	0	FALSE
HGLibA_30991	NAA35	5014.7/5097.3/5077.4	5.2688/0/0	5063	0.27725	-11.953	1858.2	10702	48.94	0	1	0	0	FALSE
HGLibA_30799	MYNN	5129.8/5011.5/5046.1	9.879/1.0089/0	5062.2	0.93434	-11.354	3700.7	10700	48.93	0	1	0	0	FALSE
HGLibA_25278	KLLN	5109.3/4978.3/5072.7	10.538/0/0	5053.1	0.37382	-11.845	4571.6	10681	48.891	0	1	0	0	FALSE
HGLibA_58168	hsa-mir-203a	4969.1/5118/5234.5	15.148/5.0446/251.64	5106.1	26.93	-7.5146	17698	10793	48.889	0	1	0	0	FALSE
HGLibA_20917	HBD	5110.4/5064.1/4978	15.148/1.0089/0	5050.5	1.0913	-11.238	4520.2	10675	48.872	0	1	0	0	FALSE
HGLibA_30755	MYL12B	5176.5/4959.9/5011.5	5.2688/0/0	5048.5	0.27725	-11.949	12801	10671	48.87	0	1	0	0	FALSE
HGLibA_05156	C11orf54	4932.7/5148.9/5073.9	3.9516/1.0089/1.1438	5051	1.6746	-10.883	12051	10676	48.868	0	1	0	0	FALSE
HGLibA_09620	CHST12	5091.1/4964.5/5094.7	7.2446/2.0179/0	5049.7	1.0587	-11.261	5494.7	10673	48.868	0	1	0	0	FALSE
HGLibA_44581	SLC22A3	5010.2/5049.3/5087.8	8.5618/0/1.1438	5049	0.92516	-11.357	1505.3	10672	48.866	0	1	0	0	FALSE
HGLibA_10729	COPS7A	5037.5/4859.2/5253	9.879/0/0	5047.3	0.36383	-11.854	38903	10668	48.864	0	1	0	0	FALSE
HGLibA_64851	NonTargetingControlGuideForHuman_0468	5006.7/5104.2/5045	17.124/1.0089/1.1438	5051.8	2.7747	-10.387	2411.7	10678	48.862	0	1	0	0	FALSE
HGLibA_08162	CCR6	5062.6/5038.9/5035.7	5.9274/0/0	5045.7	0.29208	-11.931	214.73	10665	48.857	0	1	0	0	FALSE
HGLibA_18836	GDA	5046.6/5131.7/4959.5	7.2446/0/0	5045.4	0.31878	-11.902	7416.2	10664	48.855	0	1	0	0	FALSE
HGLibA_23366	INS	5006.7/4951.9/5169.8	5.2688/1.0089/0	5042	0.74125	-11.5	12846	10657	48.834	0	1	0	0	FALSE
HGLibA_15068	EML5	4998.8/4996.6/5125.9	5.9274/0/0	5040.1	0.29208	-11.93	5481.6	10653	48.829	0	1	0	0	FALSE
HGLibA_53847	VSIG4	5157.2/5021.8/4941	9.879/0/0	5039.2	0.36383	-11.852	11932	10651	48.824	0	1	0	0	FALSE
HGLibA_35829	PDE8A	5137.8/5005.7/4974.5	7.2446/0/1.1438	5038.8	0.87031	-11.396	7512.7	10650	48.818	0	1	0	0	FALSE
HGLibA_19479	GNAT3	5040.9/5034.4/5040.4	5.9274/2.0179/0	5038.6	0.98478	-11.31	13.22	10650	48.815	0	1	0	0	FALSE
HGLibA_46256	SOX21	5034.1/5112.2/4966.4	8.5618/2.0179/0	5037.2	1.1242	-11.212	5325.6	10647	48.807	0	1	0	0	FALSE
HGLibA_50934	TOB1	5203.9/5239.3/5261.1	983.29/38.339/27.452	5234.7	101.26	-5.678	835.06	11067	48.797	0	1	0	0	FALSE
HGLibA_24823	KIAA1841	5011.3/5112.2/4976.8	9.2204/0/0	5033.1	0.3534	-11.861	4952.8	10638	48.795	0	1	0	0	FALSE
HGLibA_13370	DLST	5112.7/5150/5110.9	19.099/9.0804/576.49	5124.5	46.567	-6.7516	487.7	10832	48.789	0	1	0	0	FALSE
HGLibA_11409	CSNK2A3	4933.8/5079/5083.1	5.9274/0/1.1438	5031.5	0.80844	-11.442	7233	10635	48.783	0	1	0	0	FALSE
HGLibA_33885	OR2T4	4844.9/5079/5180.2	7.2446/1.0089/1.1438	5032.8	2.0638	-10.682	29580	10637	48.777	0	1	0	0	FALSE
HGLibA_42556	S100A4	5017/5080.2/5002.2	7.2446/1.0089/2.2877	5033	2.5892	-10.454	1713.8	10638	48.773	0	1	0	0	FALSE
HGLibA_42765	SASH3	5135.5/5056.1/4958.3	9.2204/32.286/4.5753	5049.5	11.117	-8.7033	7878	10673	48.77	0	1	0	0	FALSE
HGLibA_02054	ANKRD28	5013.6/5058.4/5008	4.6102/0/0	5026.6	0.26114	-11.961	763.63	10624	48.765	0	1	0	0	FALSE
HGLibA_14876	ELANE	5002.2/5091.6/4983.7	7.2446/0/0	5025.6	0.31878	-11.896	3329.5	10622	48.759	0	1	0	0	FALSE
HGLibA_44291	SKOR1	5002.2/5159.2/4914.4	5.9274/0/0	5024.2	0.29208	-11.925	15380	10619	48.753	0	1	0	0	FALSE
HGLibA_19388	GM2A	4935/5045.8/5094.7	6.586/0/1.1438	5024.7	0.84039	-11.415	6699.2	10620	48.75	0	1	0	0	FALSE
HGLibA_09395	CHD4	5447.7/5437.4/5411.4	69.812/52.464/2450.1	5432.1	207.94	-4.7006	350.6	11487	48.743	0	1	0	0	FALSE
HGLibA_37954	PPIP5K1	5066/5084.7/4917.9	6.586/1.0089/0	5022.3	0.80509	-11.442	8358.7	10615	48.739	0	1	0	0	FALSE
HGLibA_21188	HES5	5028.4/4986.3/5048.5	5.9274/0/0	5021	0.29208	-11.924	1007.1	10612	48.737	0	1	0	0	FALSE
HGLibA_47737	SULT1A3	5034.1/4993.2/5038.1	7.2446/0/1.1438	5021.7	0.87031	-11.391	618.08	10614	48.735	0	1	0	0	FALSE
HGLibA_03828	ATXN1	4945.2/4995.4/5120.1	7.2446/0/0	5019.7	0.31878	-11.894	8110.3	10609	48.731	0	1	0	0	FALSE
HGLibA_37618	POLR3D	5020.4/4963.4/5077.4	7.2446/0/2.2877	5020.2	1.1059	-11.219	3247.5	10610	48.725	0	1	0	0	FALSE
HGLibA_08506	CDC123	4966.9/5116.8/4972.2	9.879/1.0089/0	5018.1	0.93434	-11.341	7238.4	10606	48.717	0	1	0	0	FALSE
HGLibA_08662	CDH20	5125.2/4875.2/5051.9	7.2446/0/0	5016.4	0.31878	-11.894	16521	10602	48.715	0	1	0	0	FALSE
HGLibA_46576	SPDYC	5012.4/4931.3/5098.2	7.9032/0/1.1438	5013.5	0.89849	-11.367	6960.6	10596	48.695	0	1	0	0	FALSE
HGLibA_09268	CFHR3	5005.6/5014.9/5010.3	1.3172/0/0	5010.3	0.142	-12.099	21.628	10589	48.687	0	1	0	0	FALSE
HGLibA_08638	CDH12	5056.9/5017.2/4947.9	9.879/0/1.1438	5007.1	0.97469	-11.308	3041.8	10583	48.664	0	1	0	0	FALSE
HGLibA_15071	EML6	5135.5/5177.5/5144.4	30.296/681.03/19.445	5152.4	73.865	-6.1051	489.58	10892	48.662	0	1	0	0	FALSE
HGLibA_37288	PM20D2	5173.1/5036.7/4811.5	4.6102/0/0	5004.9	0.26114	-11.955	33348	10578	48.66	0	1	0	0	FALSE
HGLibA_39573	PTX4	4993.1/5099.6/5227.6	23.051/452/13.726	5105.9	52.401	-6.5794	13791	10793	48.643	0	1	0	0	FALSE
HGLibA_14246	DYNC2H1	5056.9/4942.8/5008	4.6102/1.0089/0	5002.3	0.70534	-11.519	3277.5	10572	48.643	0	1	0	0	FALSE
HGLibA_20642	GUCA2A	5059.2/4930.2/4998.8	7.2446/0/0	4995.8	0.31878	-11.888	4164.7	10558	48.615	0	1	0	0	FALSE
HGLibA_44547	SLC22A13	5138.9/4919.9/4932.9	9.879/1.0089/0	4996.2	0.93434	-11.335	15102	10559	48.612	0	1	0	0	FALSE
HGLibA_32732	NRXN1	4912.2/5005.7/5067	7.9032/0/0	4994.5	0.33094	-11.874	6077	10556	48.609	0	1	0	0	FALSE
HGLibA_23439	INTU	4947.5/5025.2/5002.2	6.586/0/0	4991.5	0.30587	-11.901	1594	10550	48.595	0	1	0	0	FALSE
HGLibA_11924	CXorf40A	4896.2/5024.1/5055.4	9.2204/0/0	4991.4	0.3534	-11.849	7111	10549	48.594	0	1	0	0	FALSE
HGLibA_57571	hsa-mir-128-1	4947.5/4909.6/5114.3	8.5618/0/0	4989.7	0.34246	-11.86	11869	10546	48.586	0	1	0	0	FALSE
HGLibA_14985	ELP4	4988.5/5279.4/5173.3	532.81/34.304/27.452	5145.7	79.541	-5.9978	21671	10877	48.575	0	1	0	0	FALSE
HGLibA_14256	DYNLL2	5005.6/4979.4/4974.5	7.2446/0/1.1438	4986.5	0.87031	-11.381	279.73	10539	48.565	0	1	0	0	FALSE
HGLibA_24480	KDELR1	4985.1/5115.7/4856.6	5.2688/0/0	4984.7	0.27725	-11.931	16780	10535	48.562	0	1	0	0	FALSE
HGLibA_15143	ENO2	4969.1/4963.4/5018.4	8.5618/0/0	4983.6	0.34246	-11.858	914.76	10533	48.556	0	1	0	0	FALSE
HGLibA_29058	MFF	4999.9/4923.3/5025.3	5.2688/0/0	4982.7	0.27725	-11.93	2821	10531	48.552	0	1	0	0	FALSE
HGLibA_56853	ZNF841	5177.7/5280.5/4969.9	625.01/27.241/29.74	5141.1	79.796	-5.9919	25050	10868	48.55	0	1	0	0	FALSE
HGLibA_15972	FAM101A	5280.2/5341.2/5321.2	1480.5/45.402/70.918	5314.2	168.41	-4.9716	967.25	11236	48.545	0	1	0	0	FALSE
HGLibA_50449	TMEM56	5174.2/4974.8/5157.1	22.392/20.179/489.56	5101.3	60.572	-6.3727	12215	10783	48.542	0	1	0	0	FALSE
HGLibA_35167	PAQR6	5022.7/4886.7/5031.1	9.2204/0/0	4979.7	0.3534	-11.846	6573.8	10524	48.537	0	1	0	0	FALSE
HGLibA_51154	TPMT	5033/5047/4857.8	6.586/0/1.1438	4978.5	0.84039	-11.402	11116	10522	48.527	0	1	0	0	FALSE
HGLibA_48254	TAF7L	4940.7/4922.2/5077.4	9.2204/1.0089/1.1438	4979.6	2.2426	-10.585	7185.8	10524	48.518	0	1	0	0	FALSE
HGLibA_05368	C14orf79	5117.3/5000/4869.3	5.9274/3.0268/77.781	4994.5	11.265	-8.67	15387	10556	48.503	0	1	0	0	FALSE
HGLibA_12173	CYP4A11	4990.8/4957.7/4966.4	4.6102/0/0	4971.6	0.26114	-11.945	294.88	10507	48.499	0	1	0	0	FALSE
HGLibA_09146	CEP57	4979.4/4878.7/5061.2	7.2446/1.0089/0	4972.5	0.83388	-11.405	8358.7	10509	48.498	0	1	0	0	FALSE
HGLibA_45331	SLC6A5	4995.3/4956.5/4960.6	7.2446/0/0	4970.8	0.31878	-11.88	455.21	10505	48.494	0	1	0	0	FALSE
HGLibA_38454	PRG3	4984/4951.9/4973.3	4.6102/1.0089/0	4969.7	0.70534	-11.509	266.04	10503	48.485	0	1	0	0	FALSE
HGLibA_27729	LYPD6	5004.5/5148.9/4983.7	17.124/8.0714/415.21	5045.2	38.709	-6.9896	8091.8	10664	48.482	0	1	0	0	FALSE
HGLibA_52516	UBA2	5061.4/4785.9/5061.2	9.879/0/0	4967.8	0.36383	-11.831	25285	10499	48.479	0	1	0	0	FALSE
HGLibA_50105	TMEM183A	5158.3/4797.4/4954.8	3.293/1.0089/0	4968	0.62193	-11.581	32750	10499	48.478	0	1	0	0	FALSE
HGLibA_12138	CYP2R1	4993.1/4899.3/5012.6	3.293/2.0179/0	4968.1	0.7957	-11.434	3672.4	10500	48.477	0	1	0	0	FALSE
HGLibA_14157	DUSP2	4863.2/5090.5/4938.7	11.196/0/0	4963.2	0.38341	-11.809	13403	10489	48.457	0	1	0	0	FALSE
HGLibA_49941	TMEM132E	4880.3/5004.6/5005.7	9.879/2.0179/0	4963.2	1.1833	-11.151	5199.1	10489	48.449	0	1	0	0	FALSE
HGLibA_42502	RXFP4	5033/4916.4/4930.6	3.9516/0/0	4959.7	0.24346	-11.962	4042.9	10482	48.441	0	1	0	0	FALSE
HGLibA_40899	REXO4	4799.4/5006.9/5075	7.2446/2.0179/0	4959	1.0587	-11.234	20621	10480	48.43	0	1	0	0	FALSE
HGLibA_34133	OR51T1	5010.2/4860.3/4995.3	3.9516/1.0089/0	4954.8	0.66591	-11.539	6814.1	10471	48.413	0	1	0	0	FALSE
HGLibA_23792	ITGB6	4942.9/5026.4/4893.6	9.2204/0/0	4954	0.3534	-11.838	4503.8	10470	48.413	0	1	0	0	FALSE
HGLibA_06060	C22orf24	5053.5/4883.2/4927.1	5.9274/0/1.1438	4954.1	0.80844	-11.42	7811.7	10470	48.409	0	1	0	0	FALSE
HGLibA_59034	hsa-mir-34a	4899.6/4946.2/5013.8	10.538/0/0	4953	0.37382	-11.816	3294.5	10468	48.408	0	1	0	0	FALSE
HGLibA_00445	ACKR3	4965.7/4925.6/4972.2	9.2204/1.0089/1.1438	4954.5	2.2426	-10.578	636.9	10471	48.396	0	1	0	0	FALSE
HGLibA_34754	OTUB1	5015.9/4818/5018.4	5.2688/0/0	4949.8	0.27725	-11.92	13225	10461	48.393	0	1	0	0	FALSE
HGLibA_40153	RALBP1	4880.3/5022.9/4949.1	11.855/0/1.1438	4950.4	1.0414	-11.244	5089.9	10462	48.388	0	1	0	0	FALSE
HGLibA_03395	ASXL3	5118.4/4847.7/4883.2	5.9274/0/0	4948.3	0.29208	-11.903	21645	10458	48.386	0	1	0	0	FALSE
HGLibA_20248	GRHL1	4890.5/5006.9/4949.1	3.9516/3.0268/0	4948.6	0.98204	-11.286	3385.6	10458	48.38	0	1	0	0	FALSE
HGLibA_30878	MYOCD	4852.9/5034.4/4957.2	7.2446/1.0089/0	4947.6	0.83388	-11.398	8292.5	10456	48.377	0	1	0	0	FALSE
HGLibA_33639	OR14J1	4989.7/4926.7/4924.8	5.2688/1.0089/0	4947	0.74125	-11.472	1361.4	10455	48.375	0	1	0	0	FALSE
HGLibA_37750	POU1F1	5020.4/5269.1/5012.6	24.368/24.214/785.81	5099.3	77.515	-6.0215	21280	10779	48.37	0	1	0	0	FALSE
HGLibA_00568	ACSM1	5119.5/4885.5/4834.6	7.9032/0/0	4945	0.33094	-11.86	23092	10451	48.369	0	1	0	0	FALSE
HGLibA_21351	HIRA	5009/4902.7/4922.5	8.5618/0/0	4944.5	0.34246	-11.847	3197.7	10449	48.367	0	1	0	0	FALSE
HGLibA_34099	OR51E2	5025/4925.6/4883.2	3.9516/1.0089/0	4944.2	0.66591	-11.536	5296.8	10449	48.362	0	1	0	0	FALSE
HGLibA_44078	SHPK	4782.3/5081.3/4973.3	5.9274/0/2.2877	4944.1	1.029	-11.251	22935	10449	48.358	0	1	0	0	FALSE
HGLibA_07490	CCAR2	5135.5/4994.3/5017.3	19.758/13.116/593.65	5048.6	53.712	-6.5282	5741.7	10671	48.353	0	1	0	0	FALSE
HGLibA_08119	CCNL2	4948.6/5035.5/4835.8	3.9516/1.0089/0	4939.3	0.66591	-11.534	10029	10438	48.338	0	1	0	0	FALSE
HGLibA_43963	SH3PXD2A	5001/4927.9/4889	5.2688/1.0089/0	4939.1	0.74125	-11.47	3238.5	10438	48.336	0	1	0	0	FALSE
HGLibA_41386	RMND5B	5086.5/4949.6/4784.9	6.586/0/2.2877	4938.8	1.0687	-11.221	22803	10437	48.332	0	1	0	0	FALSE
HGLibA_57050	ZSWIM5	5013.6/4918.7/4879.7	5.2688/0/1.1438	4937	0.77407	-11.443	4739.9	10434	48.326	0	1	0	0	FALSE
HGLibA_30589	MVB12A	4981.7/4921/4900.5	9.879/0/0	4934.3	0.36383	-11.821	1781	10428	48.317	0	1	0	0	FALSE
HGLibA_08921	CDYL2	4931.5/4976/4892.4	6.586/0/0	4933.2	0.30587	-11.884	1747.4	10425	48.312	0	1	0	0	FALSE
HGLibA_15678	EVA1C	4893.9/4969.1/4942.1	7.9032/3.0268/0	4935	1.2576	-11.094	1450.1	10429	48.311	0	1	0	0	FALSE
HGLibA_23198	IL9	4904.2/5001.2/4892.4	7.9032/0/0	4932.4	0.33094	-11.856	3561	10424	48.308	0	1	0	0	FALSE
HGLibA_61385	hsa-mir-496	5035.2/4900.4/4865.8	6.586/0/1.1438	4933.3	0.84039	-11.389	8010.8	10426	48.307	0	1	0	0	FALSE
HGLibA_51868	TSHZ3	4900.8/4913/4952.5	8.5618/1.0089/0	4922.1	0.88667	-11.349	731.75	10402	48.252	0	1	0	0	FALSE
HGLibA_58635	hsa-mir-3144	5578.7/5448.8/5446	503.17/863.64/57.192	5490.9	291.93	-4.2287	5748.8	11612	48.246	0	1	0	0	FALSE
HGLibA_61291	hsa-mir-4796	4962.3/4959.9/4838.1	3.9516/0/1.1438	4919.8	0.69579	-11.503	5046.1	10397	48.243	0	1	0	0	FALSE
HGLibA_26831	LOC100288332	4964.6/4995.4/5010.3	20.417/393.48/5.7192	4990.1	35.986	-7.0762	544.2	10546	48.24	0	1	0	0	FALSE
HGLibA_30648	MYBPC1	4921.3/5006.9/4824.2	5.2688/0/0	4916.9	0.27725	-11.911	8351.8	10391	48.233	0	1	0	0	FALSE
HGLibA_30318	MTAP	4879.1/4973.7/4895.9	7.2446/0/0	4916.1	0.31878	-11.864	2545.8	10389	48.228	0	1	0	0	FALSE
HGLibA_28382	MARVELD2	5011.3/4843.2/4895.9	5.2688/0/1.1438	4916.3	0.77407	-11.437	7395.4	10389	48.225	0	1	0	0	FALSE
HGLibA_62809	hsa-mir-642a	4916.7/4845.5/4987.2	3.293/0/2.2877	4916.1	0.83222	-11.39	5023.6	10389	48.224	0	1	0	0	FALSE
HGLibA_56889	ZNF879	4904.2/4962.2/4883.2	10.538/0/1.1438	4916.4	0.99783	-11.265	1676.7	10390	48.224	0	1	0	0	FALSE
HGLibA_09462	CHL1	4855.2/4956.5/4935.2	2.6344/1.0089/0	4915.4	0.57182	-11.611	2853.2	10388	48.223	0	1	0	0	FALSE
HGLibA_36176	PFN2	4810.8/5011.5/4923.6	3.9516/0/1.1438	4914.6	0.69579	-11.501	10124	10386	48.218	0	1	0	0	FALSE
HGLibA_27172	LRIF1	5059.2/4804.2/4870.5	5.2688/0/0	4910.1	0.27725	-11.909	17498	10376	48.2	0	1	0	0	FALSE
HGLibA_56867	ZNF846	4737.8/4860.3/5138.6	5.9274/0/0	4909.4	0.29208	-11.892	42190	10375	48.196	0	1	0	0	FALSE
HGLibA_12238	CYTH2	4849.5/4898.1/4975.6	12.513/2.0179/0	4907.5	1.2875	-11.067	4048	10371	48.177	0	1	0	0	FALSE
HGLibA_55650	ZNF236	4805.1/5048.1/4864.7	5.9274/0/0	4904.9	0.29208	-11.891	16047	10365	48.174	0	1	0	0	FALSE
HGLibA_51964	TSPY1	4876.8/4852.3/4988.4	3.293/1.0089/0	4905.5	0.62193	-11.563	5257.3	10366	48.174	0	1	0	0	FALSE
HGLibA_44737	SLC25A41	4891.7/4963.4/4853.1	10.538/0/0	4902.5	0.37382	-11.801	3130.6	10360	48.162	0	1	0	0	FALSE
HGLibA_34704	OST4	5085.4/5143.1/5205.6	866.06/47.42/44.609	5144.5	122.44	-5.3814	3618.8	10875	48.158	0	1	0	0	FALSE
HGLibA_54140	WDR60	4863.2/4890.1/4952.5	11.196/0/1.1438	4901.8	1.02	-11.245	2101.2	10359	48.152	0	1	0	0	FALSE
HGLibA_63892	hsa-mir-758	4916.7/4935.9/4846.2	7.9032/1.0089/0	4899.5	0.861	-11.363	2231.5	10354	48.142	0	1	0	0	FALSE
HGLibA_12930	DENND1A	4879.1/4900.4/4927.1	7.2446/2.0179/2.2877	4902.2	3.2364	-10.177	577.9	10359	48.132	0	1	0	0	FALSE
HGLibA_38316	PRAMEF4	4896.2/4937/4847.4	7.2446/0/0	4893.4	0.31878	-11.858	2016.7	10341	48.118	0	1	0	0	FALSE
HGLibA_08247	CD163L1	4773.2/5008/4915.5	9.2204/2.0179/1.1438	4898	2.8065	-10.33	14001	10350	48.116	0	1	0	0	FALSE
HGLibA_54526	XKR6	4842.7/4835.1/5003.4	7.2446/0/1.1438	4893.1	0.87031	-11.354	9032.5	10340	48.111	0	1	0	0	FALSE
HGLibA_05778	C1orf151-NBL1	5222.1/5207.3/5094.7	47.419/1467/42.322	5174.4	143.44	-5.1631	4854.2	10939	48.103	0	1	0	0	FALSE
HGLibA_15925	FABP6	4948.6/4922.2/4809.2	3.9516/1.0089/1.1438	4893	1.6746	-10.837	5482.9	10340	48.102	0	1	0	0	FALSE
HGLibA_40281	RARRES1	4818.7/4940.5/4910.9	10.538/0/0	4889.8	0.37382	-11.798	4032.6	10333	48.1	0	1	0	0	FALSE
HGLibA_57192	hsa-mir-107	4832.4/4976/4860.1	2.6344/0/2.2877	4889.1	0.76752	-11.434	5802.2	10332	48.092	0	1	0	0	FALSE
HGLibA_52827	UCN3	4808.5/4889/4973.3	5.9274/1.0089/1.1438	4889.8	1.9258	-10.707	6795.9	10333	48.084	0	1	0	0	FALSE
HGLibA_56683	ZNF76	4927/5018.3/4715.6	4.6102/0/0	4885.3	0.26114	-11.92	24118	10324	48.079	0	1	0	0	FALSE
HGLibA_20238	GREB1L	4928.1/4861.5/4867	9.2204/0/0	4885.4	0.3534	-11.818	1367.9	10324	48.079	0	1	0	0	FALSE
HGLibA_38309	PRAMEF20	4770.9/4979.4/4909.8	3.9516/0/1.1438	4885.9	0.69579	-11.493	11272	10325	48.078	0	1	0	0	FALSE
HGLibA_01047	ADRA2A	4801.6/4909.6/4939.8	5.2688/0/1.1438	4883.3	0.77407	-11.427	5276	10319	48.064	0	1	0	0	FALSE
HGLibA_45578	SMAD4	4807.3/4931.3/4909.8	13.172/0/0	4882.5	0.41009	-11.758	4388.1	10318	48.064	0	1	0	0	FALSE
HGLibA_40932	RFPL2	4888.2/4874.1/4883.2	8.5618/0/0	4881.8	0.34246	-11.829	51.531	10316	48.061	0	1	0	0	FALSE
HGLibA_20364	GRN	4981.7/4858/4803.4	9.2204/0/0	4880.5	0.3534	-11.817	8340	10313	48.054	0	1	0	0	FALSE
HGLibA_32525	NPSR1	4961.2/4883.2/4795.3	5.2688/0/1.1438	4879.4	0.77407	-11.426	6882.8	10311	48.045	0	1	0	0	FALSE
HGLibA_17528	FILIP1	4864.3/4839.7/4939.8	7.2446/1.0089/2.2877	4881.1	2.5892	-10.41	2720.6	10315	48.035	0	1	0	0	FALSE
HGLibA_21513	HIST1H4J	4777.7/4942.8/4905.1	10.538/0/0	4874.7	0.37382	-11.793	7483.5	10301	48.026	0	1	0	0	FALSE
HGLibA_58675	hsa-mir-3154	4827.9/4959.9/4832.3	5.9274/0/0	4873	0.29208	-11.881	5626.3	10297	48.018	0	1	0	0	FALSE
HGLibA_27939	MAGEB17	4775.4/4958.8/4884.3	7.9032/0/0	4872.3	0.33094	-11.838	8505.2	10296	48.014	0	1	0	0	FALSE
HGLibA_04432	BET1	4893.9/4972.5/4752.6	5.9274/0/1.1438	4872.2	0.80844	-11.396	12425	10296	48.009	0	1	0	0	FALSE
HGLibA_56636	ZNF727	5031.8/4932.5/4895.9	375.4/16.143/12.582	4953.1	42.508	-6.8312	4946.7	10468	47.996	0	1	0	0	FALSE
HGLibA_59010	hsa-mir-33a	4813/4863.8/4927.1	7.2446/0/0	4867.7	0.31878	-11.85	3266	10286	47.992	0	1	0	0	FALSE
HGLibA_12268	DAB2	4711.6/4899.3/4988.4	7.9032/0/0	4865	0.33094	-11.836	19957	10280	47.979	0	1	0	0	FALSE
HGLibA_13856	DPM1	4913.3/4760.7/4917.9	13.831/0/1.1438	4863.4	1.1011	-11.177	7999.3	10277	47.963	0	1	0	0	FALSE
HGLibA_18894	GDPD2	4887.1/4840.9/4861.2	8.5618/0/1.1438	4863	0.92516	-11.303	536.84	10276	47.963	0	1	0	0	FALSE
HGLibA_45781	SMN1	4883.7/4861.5/4839.3	10.538/0/1.1438	4861.4	0.99783	-11.249	493.28	10273	47.955	0	1	0	0	FALSE
HGLibA_41336	RIT1	4932.7/4773.3/4873.9	9.879/1.0089/0	4859.5	0.93434	-11.295	6495.3	10269	47.946	0	1	0	0	FALSE
HGLibA_06601	C8orf22	4848.4/4816.8/4897.1	7.2446/0/0	4854	0.31878	-11.846	1633.6	10257	47.925	0	1	0	0	FALSE
HGLibA_00327	ABRA	4718.5/4883.2/4957.2	7.2446/0/1.1438	4851.9	0.87031	-11.341	14933	10253	47.909	0	1	0	0	FALSE
HGLibA_31282	NCBP1	4776.6/4765.3/5023	8.5618/1.0089/1.1438	4853.5	2.1861	-10.573	21219	10256	47.904	0	1	0	0	FALSE
HGLibA_30202	MSH6	4819.9/4847.7/4884.3	4.6102/1.0089/2.2877	4850.6	2.219	-10.558	1045.3	10250	47.89	0	1	0	0	FALSE
HGLibA_33425	OPN1MW	3370.5/3487.5/3327.5	6794.1/8548.7/7105.5	3394.5	7445.2	1.1329	6860.4	7155.9	47.885	1	0	0	0	TRUE
HGLibA_35897	PDK2	4847.2/4838.6/4848.5	5.9274/0/0	4844.8	0.29208	-11.873	29.142	10237	47.88	0	1	0	0	FALSE
HGLibA_16016	FAM110B	4784.6/4893.5/4852	6.586/0/0	4843.1	0.30587	-11.857	3025.4	10234	47.872	0	1	0	0	FALSE
HGLibA_03923	AXIN2	4847.2/4779/4904	11.855/0/0	4843.1	0.39262	-11.764	3913.6	10234	47.871	0	1	0	0	FALSE
HGLibA_50458	TMEM59	4808.5/4914.1/4806.9	9.2204/0/0	4842.9	0.3534	-11.805	3778.5	10233	47.87	0	1	0	0	FALSE
HGLibA_64699	NonTargetingControlGuideForHuman_0316	5034.1/5116.8/5292.3	53.347/1480.1/45.753	5146.6	153.55	-5.0577	17392	10880	47.87	0	1	0	0	FALSE
HGLibA_01011	ADORA1	4842.7/4704.6/4981.4	9.2204/0/0	4841.6	0.3534	-11.805	19158	10231	47.864	0	1	0	0	FALSE
HGLibA_53475	UVSSA	5208.4/5026.4/5047.3	44.126/1384.3/34.315	5093.4	128.1	-5.3023	9925.5	10766	47.853	0	1	0	0	FALSE
HGLibA_09691	CIB4	4716.2/4869.5/4935.2	5.9274/1.0089/0	4839.4	0.77434	-11.414	12632	10226	47.849	0	1	0	0	FALSE
HGLibA_59365	hsa-mir-3713	4827.9/4890.1/4800	7.2446/0/1.1438	4839.2	0.87031	-11.338	2129.7	10225	47.847	0	1	0	0	FALSE
HGLibA_25118	KLHDC9	4906.5/4894.7/4716.8	11.855/0/1.1438	4838.5	1.0414	-11.211	11300	10224	47.842	0	1	0	0	FALSE
HGLibA_55367	ZMAT1	4872.3/4946.2/4689	5.9274/0/0	4834.6	0.29208	-11.87	17536	10216	47.83	0	1	0	0	FALSE
HGLibA_61045	hsa-mir-4737	4930.4/4894.7/5002.2	18.441/15.134/583.35	4942.2	54.726	-6.471	3000.2	10445	47.823	0	1	0	0	FALSE
HGLibA_25540	KRT76	4887.1/4855.8/4759.5	9.2204/0/1.1438	4833.8	0.95051	-11.275	4420.7	10214	47.82	0	1	0	0	FALSE
HGLibA_38129	PPP1R9A	4815.3/4854.6/4828.9	7.2446/0/1.1438	4832.9	0.87031	-11.336	398.44	10212	47.816	0	1	0	0	FALSE
HGLibA_49974	TMEM145	4879.1/4758.4/4849.7	5.9274/0/0	4828.8	0.29208	-11.868	3959.6	10203	47.802	0	1	0	0	FALSE
HGLibA_12099	CYP27C1	4834.7/4819.1/4830	7.2446/0/0	4827.9	0.31878	-11.838	63.833	10201	47.797	0	1	0	0	FALSE
HGLibA_39903	RAB39B	4682/4755/5058.9	13.172/0/2.2877	4829.2	1.3688	-10.994	39959	10204	47.793	0	1	0	0	FALSE
HGLibA_43364	SEMA6A	4773.2/4884.4/4824.2	8.5618/1.0089/0	4827	0.88667	-11.321	3099.6	10200	47.787	0	1	0	0	FALSE
HGLibA_07065	CAMK1G	4748.1/4871.8/4856.6	4.6102/1.0089/0	4825.2	0.70534	-11.467	4551.2	10196	47.78	0	1	0	0	FALSE
HGLibA_63016	hsa-mir-6715a	4775.4/4848.9/4846.2	12.513/0/0	4823.4	0.40151	-11.749	1735	10192	47.774	0	1	0	0	FALSE
HGLibA_51963	TSPY1	4858.6/4792.8/4821.9	3.9516/0/10.294	4824.4	1.5149	-10.906	1088.2	10194	47.768	0	1	0	0	FALSE
HGLibA_38547	PRKCG	4942.9/4824.8/4699.4	2.6344/1.0089/0	4821.4	0.57182	-11.583	14832	10188	47.762	0	1	0	0	FALSE
HGLibA_11131	CREM	4692.3/4891.2/4879.7	3.9516/0/0	4820.2	0.24346	-11.921	12480	10185	47.76	0	1	0	0	FALSE
HGLibA_17353	FGD5	5064.9/5148.9/5142.1	36.223/762.75/124.68	5118.5	151.11	-5.0728	2177.9	10820	47.755	0	1	0	0	FALSE
HGLibA_55094	ZDHHC19	4883.7/4769.9/4817.3	5.2688/2.0179/1.1438	4823.4	2.3183	-10.506	3267.6	10192	47.755	0	1	0	0	FALSE
HGLibA_50906	TNR	4973.7/4642.8/4846.2	2.6344/0/0	4819	0.20127	-11.97	27860	10182	47.754	0	1	0	0	FALSE
HGLibA_10526	COL19A1	4833.5/4880.9/4742.2	6.586/0/0	4818.5	0.30587	-11.85	4975.4	10182	47.751	0	1	0	0	FALSE
HGLibA_37334	PMS1	805.59/713.31/731.61	9705.8/5642.9/4648.5	749.13	6338	3.079	2389	1563.5	141.34	1	0	0	0	TRUE
HGLibA_14071	DTNBP1	4711.6/4829.4/4899.4	2.6344/1.0089/0	4812.8	0.57182	-11.581	9002.8	10169	47.72	0	1	0	0	FALSE
HGLibA_50213	TMEM213	4772/4797.4/4857.8	6.586/0/0	4808.9	0.30587	-11.847	1940.2	10161	47.704	0	1	0	0	FALSE
HGLibA_64340	hsa-mir-941-1	4939.5/4803.1/4682.1	7.2446/0/0	4807.1	0.31878	-11.832	16591	10157	47.694	0	1	0	0	FALSE
HGLibA_42994	SCN4B	4882.5/4853.5/4689	9.879/0/1.1438	4807.6	0.97469	-11.25	10892	10158	47.69	0	1	0	0	FALSE
HGLibA_07033	CALML4	4767.5/4788.2/4863.5	7.9032/0/1.1438	4806.2	0.89849	-11.306	2556	10155	47.684	0	1	0	0	FALSE
HGLibA_14357	EBF4	4777.7/4929/4717.9	4.6102/1.0089/1.1438	4807.4	1.766	-10.764	11843	10158	47.682	0	1	0	0	FALSE
HGLibA_39929	RAB3IP	4822.2/4767.6/4819.6	7.2446/0/0	4803.1	0.31878	-11.831	948.2	10149	47.675	0	1	0	0	FALSE
HGLibA_38124	PPP1R8	4782.3/4845.5/4774.5	11.196/0/0	4800.6	0.38341	-11.761	1513.3	10143	47.662	0	1	0	0	FALSE
HGLibA_34926	PABPC1L2A	4802.8/4766.4/4837	5.9274/4.0357/0	4802	1.2559	-11.056	1243	10146	47.66	0	1	0	0	FALSE
HGLibA_29548	MMRN2	4840.4/4959.9/4931.7	24.368/13.116/553.61	4910.4	56.263	-6.4224	3906	10377	47.652	0	1	0	0	FALSE
HGLibA_10165	CLUL1	4797.1/4836.3/4760.7	5.9274/0/0	4797.9	0.29208	-11.859	1430.3	10138	47.649	0	1	0	0	FALSE
HGLibA_33700	OR1M1	4947.5/4790.5/5021.9	24.368/12.107/782.38	4919	61.498	-6.2987	13955	10395	47.643	0	1	0	0	FALSE
HGLibA_29367	MLC1	4838.1/4782.5/4765.3	7.2446/0/0	4795.2	0.31878	-11.828	1448.5	10132	47.636	0	1	0	0	FALSE
HGLibA_10785	CORO2B	4879.1/4774.5/4738.7	12.513/0/2.2877	4797.1	1.3441	-10.999	5325	10136	47.635	0	1	0	0	FALSE
HGLibA_39151	PSMD10	5007.9/5044.7/5055.4	42.809/1226.9/34.315	5035.9	121.81	-5.358	620.98	10644	47.632	0	1	0	0	FALSE
HGLibA_43752	SFT2D1	4745.8/4832.9/4804.6	9.879/0/0	4794.3	0.36383	-11.78	1971.9	10130	47.631	0	1	0	0	FALSE
HGLibA_17704	FMO2	5118.4/5127.1/4979.1	41.492/44.393/1551	5074.4	142.02	-5.1493	6897.4	10726	47.626	0	1	0	0	FALSE
HGLibA_56361	ZNF600	4795.9/4719.5/4875.1	5.2688/2.0179/1.1438	4796.4	2.3183	-10.498	6052.6	10134	47.622	0	1	0	0	FALSE
HGLibA_59312	hsa-mir-3689a	4727.6/4884.4/4766.4	8.5618/0/0	4792.3	0.34246	-11.802	6667.9	10126	47.621	0	1	0	0	FALSE
HGLibA_23932	JAM2	4805.1/4717.2/4852	7.2446/2.0179/0	4791.1	1.0587	-11.185	4679.8	10123	47.608	0	1	0	0	FALSE
HGLibA_07680	CCDC168	4739/4937/4690.2	7.9032/0/1.1438	4787.5	0.89849	-11.301	17096	10116	47.592	0	1	0	0	FALSE
HGLibA_33642	OR1A1	4765.2/4814.5/4782.6	8.5618/1.0089/0	4787.4	0.88667	-11.309	626.46	10115	47.592	0	1	0	0	FALSE
HGLibA_44127	SIGLEC10	4818.7/4742.4/4849.7	9.2204/2.0179/37.746	4803.4	8.9737	-8.912	3048	10149	47.59	0	1	0	0	FALSE
HGLibA_30485	MTRNR2L6	4685.4/4832.9/4837	10.538/0/0	4784.6	0.37382	-11.766	7453.3	10109	47.583	0	1	0	0	FALSE
HGLibA_45873	SNAI3	4881.4/4737.8/4735.2	5.9274/0/0	4784.3	0.29208	-11.855	6997.8	10109	47.582	0	1	0	0	FALSE
HGLibA_49918	TMEM128	5010.2/4935.9/4773.4	22.392/15.134/664.57	4905.5	60.969	-6.307	14667	10366	47.581	0	1	0	0	FALSE
HGLibA_12431	DCAF15	4917.9/4829.4/4823.1	18.441/11.098/245.92	4856.6	37.004	-6.998	2807.8	10262	47.576	0	1	0	0	FALSE
HGLibA_28027	MALL	4821/4711.5/4827.7	3.9516/2.0179/1.1438	4786.4	2.1017	-10.592	4257.7	10113	47.575	0	1	0	0	FALSE
HGLibA_29099	MFSD3	4848.4/4874.1/4628.9	6.586/1.0089/0	4782.5	0.80509	-11.372	18157	10105	47.568	0	1	0	0	FALSE
HGLibA_06238	C3orf37	4816.5/4726.4/4803.4	4.6102/1.0089/0	4781.9	0.70534	-11.454	2370.3	10104	47.566	0	1	0	0	FALSE
HGLibA_51885	TSNAX	5325.8/5514.1/5396.4	509.1/52.464/1262.8	5411.5	323.23	-4.0612	9051.8	11443	47.566	0	1	0	0	FALSE
HGLibA_16567	FAM26F	4749.2/4801.9/4788.4	3.293/0/0	4779.8	0.22374	-11.932	749.54	10099	47.561	0	1	0	0	FALSE
HGLibA_42690	SAMD5	4837/4769.9/4729.5	8.5618/0/1.1438	4778.6	0.92516	-11.278	2948.4	10096	47.548	0	1	0	0	FALSE
HGLibA_17000	FBXL20	5551.4/5515.3/5461.1	980.66/67.598/810.98	5509.1	377.53	-3.8636	2066.8	11651	47.541	0	1	0	0	FALSE
HGLibA_31883	NGRN	4731/4847.7/4751.4	5.2688/0/1.1438	4776.5	0.77407	-11.395	3887.4	10092	47.539	0	1	0	0	FALSE
HGLibA_01940	ANK3	4846.1/4827.1/4652	6.586/0/0	4774.3	0.30587	-11.836	11447	10087	47.533	0	1	0	0	FALSE
HGLibA_29992	MRPL45	4941.8/5010.3/4887.8	28.978/888.87/25.164	4946.4	86.66	-5.8186	3770.4	10453	47.532	0	1	0	0	FALSE
HGLibA_50720	TNFAIP8L1	5037.5/4925.6/4982.6	38.199/26.232/1164.4	4981.7	105.41	-5.5493	3131.4	10529	47.523	0	1	0	0	FALSE
HGLibA_21487	HIST1H4A	4916.7/5014.9/4942.1	39.516/15.134/1374.9	4957.7	93.871	-5.7079	2596.8	10478	47.517	0	1	0	0	FALSE
HGLibA_39004	PSAPL1	4751.5/4887.8/4672.8	5.2688/0/0	4769.9	0.27725	-11.867	11832	10078	47.511	0	1	0	0	FALSE
HGLibA_53346	USP36	4870/4744.7/4775.7	15.148/1.0089/172.72	4796.5	14.197	-8.3024	4260.1	10135	47.504	0	1	0	0	FALSE
HGLibA_33798	OR2G3	4761.8/4808.8/4737.6	11.196/1.0089/0	4769.3	0.97798	-11.236	1312.9	10077	47.501	0	1	0	0	FALSE
HGLibA_22779	IFT88	4676.3/4876.4/4757.2	11.196/2.0179/0	4769.3	1.2374	-11.058	10129	10077	47.498	0	1	0	0	FALSE
HGLibA_09811	CLCA4	4792.5/4785.9/4728.3	5.9274/0/2.2877	4768.8	1.029	-11.199	1247.7	10076	47.498	0	1	0	0	FALSE
HGLibA_27874	MAFB	4731/4750.4/4819.6	3.9516/0/0	4766.9	0.24346	-11.905	2169.8	10072	47.496	0	1	0	0	FALSE
HGLibA_08144	CCR1	4789.1/4792.8/4720.2	7.2446/1.0089/0	4767.3	0.83388	-11.344	1670.9	10072	47.493	0	1	0	0	FALSE
HGLibA_15090	EMR3	4723/4781.3/4789.6	8.5618/0/0	4764.5	0.34246	-11.794	1316.1	10067	47.484	0	1	0	0	FALSE
HGLibA_26482	LIG3	4742.4/4755/4798.8	7.2446/1.0089/0	4765.3	0.83388	-11.344	876.93	10068	47.483	0	1	0	0	FALSE
HGLibA_12321	DAPK1	4754.9/4843.2/4692.5	9.879/0/0	4763.1	0.36383	-11.77	5732	10064	47.477	0	1	0	0	FALSE
HGLibA_20389	GRXCR1	4799.4/4727.5/4764.1	3.9516/2.0179/0	4763.6	0.85026	-11.33	1290.5	10065	47.474	0	1	0	0	FALSE
HGLibA_31992	NKAIN2	4879.1/4670.3/4752.6	7.2446/1.0089/2.2877	4766.6	2.5892	-10.375	11069	10071	47.472	0	1	0	0	FALSE
HGLibA_00688	ACVR1B	4842.7/4771/4722.5	5.2688/2.0179/61.767	4778.5	8.7936	-8.9308	3652.7	10096	47.469	0	1	0	0	FALSE
HGLibA_10672	COMMD6	4809.6/4733.2/4736.4	8.5618/0/0	4759.6	0.34246	-11.792	1867.4	10056	47.46	0	1	0	0	FALSE
HGLibA_40156	RALGAPA1	4790.2/4677.1/4816.1	9.879/1.0089/0	4760.8	0.93434	-11.265	5464.5	10059	47.46	0	1	0	0	FALSE
HGLibA_02522	APOF	4751.5/4747/4782.6	7.9032/0/1.1438	4760.3	0.89849	-11.292	376.6	10058	47.458	0	1	0	0	FALSE
HGLibA_09337	CHAC2	438.69/467.14/424.17	1567.5/1860.5/2291.1	442.98	1883.5	2.0856	477.97	921.37	47.456	1	0	0	0	TRUE
HGLibA_37179	PLIN4	4813/4661.1/4803.4	7.2446/0/0	4758.7	0.31878	-11.817	7238.4	10054	47.455	0	1	0	0	FALSE
HGLibA_04698	BORA	4788/4721.8/4766.4	9.879/0/0	4758.7	0.36383	-11.769	1139.3	10054	47.455	0	1	0	0	FALSE
HGLibA_56261	ZNF566	4797.1/4797.4/4682.1	9.2204/0/0	4758.5	0.3534	-11.78	4419.8	10054	47.454	0	1	0	0	FALSE
HGLibA_22752	IFT20	4974.8/4969.1/5113.2	38.199/1484.1/41.178	5018.6	132.78	-5.2296	6655.3	10607	47.439	0	1	0	0	FALSE
HGLibA_34744	OTOR	4770.9/4642.8/4856.6	8.5618/1.0089/0	4755.9	0.88667	-11.3	11579	10048	47.436	0	1	0	0	FALSE
HGLibA_14340	EAPP	4848.4/4729.8/4687.9	10.538/0/0	4754.9	0.37382	-11.757	6929.6	10046	47.436	0	1	0	0	FALSE
HGLibA_31760	NF2	4650.1/4879.8/4734.1	7.2446/0/0	4753.7	0.31878	-11.816	13510	10044	47.431	0	1	0	0	FALSE
HGLibA_34173	OR52I1	4709.3/4801.9/4746.8	7.9032/0/0	4752.5	0.33094	-11.802	2169.6	10041	47.425	0	1	0	0	FALSE
HGLibA_26146	LCE4A	4785.7/4772.2/4690.2	7.9032/0/0	4749.2	0.33094	-11.801	2672.1	10034	47.408	0	1	0	0	FALSE
HGLibA_13237	DIO1	4638.7/4661.1/4953.7	5.2688/0/0	4749	0.27725	-11.861	30893	10034	47.408	0	1	0	0	FALSE
HGLibA_24488	KDM1A	4744.7/4740.1/4763	13.831/0/0	4749.2	0.41839	-11.71	146.48	10034	47.407	0	1	0	0	FALSE
HGLibA_13573	DNAJC13	4750.4/4758.4/4741	8.5618/0/1.1438	4749.9	0.92516	-11.269	75.941	10036	47.406	0	1	0	0	FALSE
HGLibA_28217	MAP4K3	4809.6/4650.8/4793	5.9274/2.0179/1.1438	4750.6	2.4134	-10.443	7620.9	10037	47.394	0	1	0	0	FALSE
HGLibA_21241	HGF	4719.6/4737.8/4782.6	2.6344/1.0089/0	4746.6	0.57182	-11.561	1052	10029	47.393	0	1	0	0	FALSE
HGLibA_46917	SQRDL	4728.7/4740.1/4764.1	7.2446/1.0089/0	4744.3	0.83388	-11.337	326.92	10024	47.379	0	1	0	0	FALSE
HGLibA_08336	CD300C	4686.6/4749.3/4795.3	7.2446/1.0089/0	4743.5	0.83388	-11.337	2981.7	10022	47.375	0	1	0	0	FALSE
HGLibA_28233	MAP7	4726.4/4711.5/4791.9	9.2204/0/1.1438	4743.1	0.95051	-11.248	1827.9	10021	47.372	0	1	0	0	FALSE
HGLibA_16073	FAM122C	4874.6/4883.2/4954.8	771.88/29.259/25.164	4904.1	82.94	-5.8688	1941.1	10363	47.358	0	1	0	0	FALSE
HGLibA_56251	ZNF563	4708.2/4721.8/4784.9	8.5618/0/0	4738.2	0.34246	-11.786	1676.7	10011	47.353	0	1	0	0	FALSE
HGLibA_22289	HSPA5	4745.8/4757.3/4702.9	8.5618/1.0089/0	4735.3	0.88667	-11.294	822.51	10004	47.333	0	1	0	0	FALSE
HGLibA_60908	hsa-mir-4700	4721.9/4668/4810.4	9.879/0/0	4733	0.36383	-11.761	5168.3	9999.7	47.328	0	1	0	0	FALSE
HGLibA_45542	SLN	4662.6/4700/4835.8	5.9274/0/0	4732.2	0.29208	-11.839	8303.1	9998	47.324	0	1	0	0	FALSE
HGLibA_21112	HELB	4781.1/4673.7/4744.5	4.6102/0/1.1438	4732.9	0.73676	-11.412	2982.2	9999.4	47.323	0	1	0	0	FALSE
HGLibA_09199	CERS1	4704.8/4816.8/4672.8	10.538/0/1.1438	4731.1	0.99783	-11.21	5718.4	9995.5	47.312	0	1	0	0	FALSE
HGLibA_07244	CARF	4680.9/4779/4728.3	8.5618/0/0	4729.2	0.34246	-11.783	2410.9	9991.6	47.309	0	1	0	0	FALSE
HGLibA_07795	CCDC51	4752.6/4698.9/4735.2	6.586/0/0	4728.9	0.30587	-11.823	752.14	9990.8	47.307	0	1	0	0	FALSE
HGLibA_59252	hsa-mir-3675	5267.7/5206.1/5343.2	1122.9/48.429/393.48	5272	277.75	-4.2416	4713.5	11146	47.305	0	1	0	0	FALSE
HGLibA_28672	MDFIC	4682/4737.8/4764.1	3.9516/0/0	4727.9	0.24346	-11.893	1759.2	9988.6	47.303	0	1	0	0	FALSE
HGLibA_41270	RIMKLA	4678.6/4806.5/4697.1	5.9274/0/0	4727.1	0.29208	-11.837	4781	9986.9	47.299	0	1	0	0	FALSE
HGLibA_02987	ARL6IP1	4777.7/4698.9/4702.9	3.293/0/0	4726.4	0.22374	-11.916	1971.4	9985.4	47.296	0	1	0	0	FALSE
HGLibA_19082	GIMAP5	4724.2/4831.7/4761.8	7.2446/10.089/172.72	4772.4	23.373	-7.6136	2978.4	10083	47.293	0	1	0	0	FALSE
HGLibA_14700	EID2B	4719.6/4672.6/4783.8	6.586/0/0	4725.1	0.30587	-11.821	3117.2	9982.8	47.289	0	1	0	0	FALSE
HGLibA_09784	CKMT2	4784.6/4608.4/4782.6	7.9032/0/0	4724.5	0.33094	-11.794	10227	9981.5	47.285	0	1	0	0	FALSE
HGLibA_56766	ZNF791	4867.7/4816.8/4490.2	6.586/0/0	4721.9	0.30587	-11.82	41977	9976	47.273	0	1	0	0	FALSE
HGLibA_03851	ATXN7L1	5123/5101.9/5084.3	1610.9/55.491/81.212	5103	193.73	-4.7121	374.97	10787	47.269	0	1	0	0	FALSE
HGLibA_34196	OR52N2	4655.8/4729.8/4773.4	3.293/1.0089/0	4719.4	0.62193	-11.507	3534.2	9970.7	47.257	0	1	0	0	FALSE
HGLibA_34873	P2RY11	4764/4624.5/4772.2	9.2204/0/1.1438	4719.8	0.95051	-11.241	6896.4	9971.4	47.256	0	1	0	0	FALSE
HGLibA_17731	FN3KRP	4810.8/4615.3/4745.6	9.879/2.0179/1.1438	4723.2	2.8734	-10.252	9904.6	9978.7	47.254	0	1	0	0	FALSE
HGLibA_01603	ALG10	4711.6/4745.8/4695.9	5.9274/0/0	4717.8	0.29208	-11.834	650.99	9967.2	47.252	0	1	0	0	FALSE
HGLibA_61587	hsa-mir-514a-1	4751.5/4784.8/4623.1	11.196/1.0089/1.1438	4719.3	2.3977	-10.44	7285.9	9970.4	47.239	0	1	0	0	FALSE
HGLibA_59951	hsa-mir-431	4764/4592.4/4784.9	4.6102/0/0	4713	0.26114	-11.868	11161	9957	47.229	0	1	0	0	FALSE
HGLibA_42962	SCML2	4782.3/4702.3/4647.4	5.9274/0/0	4710.3	0.29208	-11.832	4599.7	9951.4	47.215	0	1	0	0	FALSE
HGLibA_64135	hsa-mir-8073	4589.7/4776.8/4761.8	3.293/0/0	4708.7	0.22374	-11.91	10807	9947.8	47.208	0	1	0	0	FALSE
HGLibA_20996	HDAC1	4711.6/4767.6/4646.2	5.9274/0/0	4708.2	0.29208	-11.832	3688.8	9946.9	47.205	0	1	0	0	FALSE
HGLibA_57964	hsa-mir-181a-2	4656.9/4804.2/4663.6	4.6102/1.0089/1.1438	4707.8	1.766	-10.733	6921	9945.9	47.188	0	1	0	0	FALSE
HGLibA_25366	KPNA5	4645.5/4780.2/4690.2	10.538/1.0089/0	4705	0.95661	-11.232	4704.6	9939.9	47.182	0	1	0	0	FALSE
HGLibA_29258	MIER3	4776.6/4909.6/4782.6	21.075/14.125/744.63	4822.5	60.661	-6.2896	5639.8	10190	47.173	0	1	0	0	FALSE
HGLibA_43101	SDC2	4691.1/4696.6/4721.4	10.538/1.0089/0	4703	0.95661	-11.231	259.84	9935.8	47.172	0	1	0	0	FALSE
HGLibA_17423	FGF9	4670.6/4745.8/4711	9.2204/2.0179/4.5753	4709	4.4191	-9.7635	1417.6	9948.6	47.168	0	1	0	0	FALSE
HGLibA_53693	VMO1	4754.9/4693.2/4646.2	8.5618/1.0089/0	4697.9	0.88667	-11.282	2971.1	9924.9	47.147	0	1	0	0	FALSE
HGLibA_54027	WDR12	5184.5/4895.8/4901.7	46.761/1593.1/45.753	4992.2	150.61	-5.0415	27230	10551	47.135	0	1	0	0	FALSE
HGLibA_47262	ST6GAL2	4827.9/4635.9/4620.8	6.586/0/0	4693.9	0.30587	-11.812	13322	9916.5	47.133	0	1	0	0	FALSE
HGLibA_60154	hsa-mir-4438	4670.6/4814.5/4641.6	9.879/1.0089/50.329	4708.3	8.133	-9.0102	8576.4	9947.1	47.127	0	1	0	0	FALSE
HGLibA_29753	MPP3	4709.3/4718.4/4652	9.2204/1.0089/0	4693.2	0.91107	-11.262	1294.6	9914.8	47.124	0	1	0	0	FALSE
HGLibA_28523	MBOAT4	4803.9/4542/4728.3	5.9274/0/1.1438	4690.1	0.80844	-11.341	18169	9908.4	47.109	0	1	0	0	FALSE
HGLibA_55806	ZNF326	4658.1/4737.8/4682.1	3.9516/2.0179/1.1438	4692.5	2.1017	-10.563	1674.2	9913.5	47.109	0	1	0	0	FALSE
HGLibA_27726	LYPD5	4661.5/4753.9/4656.6	8.5618/2.0179/0	4690.5	1.1242	-11.109	3000.7	9909.1	47.108	0	1	0	0	FALSE
HGLibA_18396	GABRG3	4687.7/4589/4788.4	3.9516/0/0	4687.7	0.24346	-11.881	9943.9	9903.1	47.103	0	1	0	0	FALSE
HGLibA_23450	IP6K3	4700.2/4619.9/4746.8	7.2446/2.0179/0	4688.7	1.0587	-11.154	4121.4	9905.3	47.1	0	1	0	0	FALSE
HGLibA_15116	ENDOG	4555.5/4856.9/4654.3	5.2688/1.0089/0	4687.3	0.74125	-11.395	23609	9902.3	47.096	0	1	0	0	FALSE
HGLibA_58054	hsa-mir-1912	4626.2/4564.9/4868.2	8.5618/0/0	4684.6	0.34246	-11.769	25713	9896.7	47.087	0	1	0	0	FALSE
HGLibA_24879	KIF19	4603.4/4679.4/4766.4	5.2688/0/0	4682.6	0.27725	-11.84	6658.4	9892.4	47.077	0	1	0	0	FALSE
HGLibA_18713	GBA2	4776.6/4669.1/4609.3	3.9516/1.0089/3.4315	4684.5	2.4128	-10.423	7187.4	9896.4	47.065	0	1	0	0	FALSE
HGLibA_03541	ATOX1	4678.6/4625.6/4738.7	5.9274/0/1.1438	4680.7	0.80844	-11.338	3201.7	9888.4	47.063	0	1	0	0	FALSE
HGLibA_06884	CACNA1D	4634.1/4640.5/4765.3	5.9274/0/0	4679.6	0.29208	-11.823	5469	9886	47.062	0	1	0	0	FALSE
HGLibA_41286	RIMS4	4670.6/4755/4624.3	3.9516/1.0089/2.2877	4683	2.1055	-10.559	4392.4	9893.2	47.061	0	1	0	0	FALSE
HGLibA_53374	USP45	4976/4910.7/4974.5	41.492/1443.8/45.753	4953.6	140.06	-5.1344	1388.2	10469	47.045	0	1	0	0	FALSE
HGLibA_40870	REST	4609.1/4614.2/4803.4	5.9274/0/0	4674.7	0.29208	-11.821	12271	9875.6	47.038	0	1	0	0	FALSE
HGLibA_14678	EHF	4698/4706.9/4617.4	5.2688/0/1.1438	4673.9	0.77407	-11.364	2432.9	9873.9	47.029	0	1	0	0	FALSE
HGLibA_40962	RFX1	4708.2/4624.5/4686.7	7.9032/0/0	4673	0.33094	-11.778	1891	9872	47.029	0	1	0	0	FALSE
HGLibA_39942	RAB41	4728.7/4609.6/4680.9	8.5618/0/0	4672.8	0.34246	-11.766	3594.1	9871.6	47.028	0	1	0	0	FALSE
HGLibA_22760	IFT46	4694.5/4654.2/4664.7	5.2688/1.0089/0	4671.1	0.74125	-11.39	436.86	9868	47.015	0	1	0	0	FALSE
HGLibA_62445	hsa-mir-587	4625/4621/4768.8	7.2446/0/1.1438	4671.1	0.87031	-11.287	7083.1	9867.9	47.014	0	1	0	0	FALSE
HGLibA_55453	ZNF121	4748.1/4590.1/4676.3	7.9032/0/1.1438	4671.1	0.89849	-11.265	6255.5	9867.8	47.013	0	1	0	0	FALSE
HGLibA_23592	IRF5	4588.6/4560.4/4870.5	6.586/0/2.2877	4671.1	1.0687	-11.141	29412	9867.8	47.012	0	1	0	0	FALSE
HGLibA_64467	NonTargetingControlGuideForHuman_0084	4744.7/4625.6/4635.8	12.513/0/0	4668.4	0.40151	-11.702	4353.5	9862.2	47.005	0	1	0	0	FALSE
HGLibA_55383	ZMIZ2	4621.6/4687.4/4694.8	5.2688/0/0	4667.8	0.27725	-11.836	1624	9861	47.003	0	1	0	0	FALSE
HGLibA_40936	RFPL3	4584/4779/4641.6	11.855/0/0	4667.5	0.39262	-11.711	10041	9860.3	47.001	0	1	0	0	FALSE
HGLibA_58315	hsa-mir-2278	4783.4/4883.2/4901.7	36.223/22.196/1090.1	4855.8	95.834	-5.6484	4048.7	10261	46.991	0	1	0	0	FALSE
HGLibA_36263	PGM2	4753.8/4680.6/4558.4	5.9274/0/0	4663.6	0.29208	-11.818	9743.6	9851.9	46.982	0	1	0	0	FALSE
HGLibA_50682	TMUB1	4631.9/4653.1/4702.9	3.293/1.0089/0	4662.5	0.62193	-11.489	1328.8	9849.7	46.973	0	1	0	0	FALSE
HGLibA_53018	UNC5B	4799.4/4603.9/4583.8	2.6344/0/0	4661.4	0.20127	-11.922	14180	9847.2	46.972	0	1	0	0	FALSE
HGLibA_02653	ARF4	4690/4665.7/4630.1	12.513/1.0089/0	4661.8	1.0184	-11.174	908.03	9848.2	46.966	0	1	0	0	FALSE
HGLibA_06417	C5orf60	4590.8/4614.2/4778	3.293/1.0089/0	4660.3	0.62193	-11.489	10404	9844.9	46.962	0	1	0	0	FALSE
HGLibA_52378	TWIST2	4734.4/4630.2/4611.6	8.5618/2.0179/0	4658.4	1.1242	-11.099	4383.1	9841	46.948	0	1	0	0	FALSE
HGLibA_17684	FLYWCH2	5129.8/5135.1/4988.4	73.105/59.527/2363.2	5084	217.59	-4.54	6929.5	10746	46.944	0	1	0	0	FALSE
HGLibA_25899	L3MBTL2	4544.1/4687.4/4741	7.9032/1.0089/0	4656.8	0.861	-11.289	10364	9837.5	46.942	0	1	0	0	FALSE
HGLibA_53836	VSIG1	4677.4/4705.8/4586.1	2.6344/0/1.1438	4656.2	0.59803	-11.509	3907.8	9836.2	46.942	0	1	0	0	FALSE
HGLibA_55210	ZFP36L2	4578.3/4649.7/4736.4	3.9516/1.0089/0	4654.3	0.66591	-11.448	6268	9832.3	46.932	0	1	0	0	FALSE
HGLibA_63872	hsa-mir-7161	4711.6/4696.6/4553.8	4.6102/0/2.2877	4653.5	0.93993	-11.228	7590.1	9830.4	46.925	0	1	0	0	FALSE
HGLibA_05749	C1orf112	4723/4645.1/4589.6	9.879/0/0	4652.3	0.36383	-11.736	4491.5	9827.8	46.925	0	1	0	0	FALSE
HGLibA_45505	SLIT1	5061.4/4867.2/4854.3	47.419/1333.8/42.322	4926.7	138.96	-5.1379	13468	10412	46.922	0	1	0	0	FALSE
HGLibA_25207	KLHL40	4685.4/4649.7/4619.7	7.2446/0/0	4651.5	0.31878	-11.785	1083.7	9826.3	46.921	0	1	0	0	FALSE
HGLibA_20223	GRB10	4868.9/4562.6/4530.7	3.9516/1.0089/0	4651.6	0.66591	-11.448	34872	9826.5	46.918	0	1	0	0	FALSE
HGLibA_47830	SUPV3L1	4655.8/4617.6/4676.3	6.586/0/0	4649.8	0.30587	-11.798	887.26	9822.7	46.913	0	1	0	0	FALSE
HGLibA_50036	TMEM165	4618.2/4681.7/4652	5.2688/1.0089/0	4650.6	0.74125	-11.383	1010.5	9824.3	46.912	0	1	0	0	FALSE
HGLibA_43080	SCXA	4598.8/4579.8/4772.2	6.586/0/0	4649.5	0.30587	-11.798	11243	9822	46.911	0	1	0	0	FALSE
HGLibA_56948	ZNRF4	4555.5/4688.6/4707.5	8.5618/1.0089/0	4650	0.88667	-11.267	6861.1	9823.1	46.908	0	1	0	0	FALSE
HGLibA_20794	HABP2	4649/4662.3/4638.2	6.586/1.0089/0	4649.8	0.80509	-11.331	145.74	9822.6	46.908	0	1	0	0	FALSE
HGLibA_50057	TMEM170B	4571.5/4708.1/4665.9	9.879/0/0	4648.1	0.36383	-11.735	4891.5	9819.1	46.904	0	1	0	0	FALSE
HGLibA_44678	SLC25A23	4875.7/4811.1/4571.1	25.685/583.16/9.1506	4750.8	51.717	-6.4941	25761	10037	46.903	0	1	0	0	FALSE
HGLibA_22606	IFI30	4629.6/4594.7/4719.1	9.2204/0/0	4647.5	0.3534	-11.746	4114.6	9817.7	46.901	0	1	0	0	FALSE
HGLibA_14821	EIF4E2	4702.5/4642.8/4595.4	9.2204/0/1.1438	4646.7	0.95051	-11.218	2881.2	9816	46.891	0	1	0	0	FALSE
HGLibA_25941	LAMA1	4843.8/4733.2/4996.4	34.906/1169.3/29.74	4856.6	106.8	-5.4938	17469	10263	46.887	0	1	0	0	FALSE
HGLibA_05679	C19orf53	4651.2/4574.1/4705.2	5.2688/1.0089/0	4643.2	0.74125	-11.381	4341.4	9808.6	46.875	0	1	0	0	FALSE
HGLibA_21357	HIST1H1A	4594.3/4672.6/4657.8	3.9516/0/0	4641.4	0.24346	-11.866	1731.1	9804.8	46.871	0	1	0	0	FALSE
HGLibA_40402	RAVER1	4683.1/4573/4668.2	3.293/0/0	4641.2	0.22374	-11.889	3573.1	9804.3	46.87	0	1	0	0	FALSE
HGLibA_20065	GPR62	4492.9/4685.2/4754.9	11.196/2.0179/0	4643	1.2374	-11.019	18421	9808.1	46.869	0	1	0	0	FALSE
HGLibA_12156	CYP3A43	4835.8/4755/4775.7	736.32/18.161/30.883	4788.7	74.589	-5.9856	1762.8	10118	46.865	0	1	0	0	FALSE
HGLibA_55411	ZMYND10	4659.2/4672.6/4591.9	5.2688/0/3.4315	4641.1	1.1377	-11.085	1868	9804.1	46.861	0	1	0	0	FALSE
HGLibA_21116	HELQ	4726.4/4712.6/4793	20.417/15.134/474.69	4743.9	52.843	-6.4615	1848.1	10023	46.857	0	1	0	0	FALSE
HGLibA_14141	DUSP14	4743.5/4573/4596.5	7.2446/0/0	4637.1	0.31878	-11.78	8543.5	9795.6	46.849	0	1	0	0	FALSE
HGLibA_22638	IFITM1	4604.5/4785.9/4523.7	9.2204/0/1.1438	4636.8	0.95051	-11.215	18031	9794.9	46.841	0	1	0	0	FALSE
HGLibA_01439	AKAP6	4581.7/4624.5/4695.9	8.5618/0/0	4633.8	0.34246	-11.753	3330.2	9788.6	46.832	0	1	0	0	FALSE
HGLibA_34561	OR9A2	4705.9/4638.2/4557.3	5.9274/0/0	4633.4	0.29208	-11.808	5541	9787.8	46.831	0	1	0	0	FALSE
HGLibA_54384	WNT7B	4537.3/4641.6/4721.4	3.9516/0/0	4632.8	0.24346	-11.864	8522.8	9786.5	46.828	0	1	0	0	FALSE
HGLibA_55477	ZNF138	4638.7/4564.9/4702.9	6.586/1.0089/1.1438	4635.2	1.9971	-10.595	4764.9	9791.5	46.822	0	1	0	0	FALSE
HGLibA_15693	EVI5	4623.9/4695.5/4590.8	9.2204/1.0089/2.2877	4636.5	2.8114	-10.249	2863.4	9794.4	46.821	0	1	0	0	FALSE
HGLibA_18339	GABARAPL2	4667.2/4627.9/4593.1	5.2688/0/0	4629.3	0.27725	-11.824	1374.6	9779	46.81	0	1	0	0	FALSE
HGLibA_08985	CEL	4600/4593.6/4698.3	5.9274/0/2.2877	4630.3	1.029	-11.156	3444.2	9781.3	46.808	0	1	0	0	FALSE
HGLibA_17818	FOXB2	4832.4/4908.4/4993	1355.4/42.375/50.329	4910.8	142.56	-5.0965	6452.4	10378	46.807	0	1	0	0	FALSE
HGLibA_31308	NCK2	4642.1/4606.2/4640.5	5.2688/2.0179/0	4629.6	0.94374	-11.218	412.25	9779.6	46.805	0	1	0	0	FALSE
HGLibA_10989	CPQ	4631.9/4695.5/4552.6	8.5618/0/0	4626.3	0.34246	-11.751	5120.9	9772.6	46.794	0	1	0	0	FALSE
HGLibA_59278	hsa-mir-3681	4571.5/4735.5/4574.6	9.879/1.0089/0	4626.6	0.93434	-11.224	8805.6	9773.2	46.79	0	1	0	0	FALSE
HGLibA_51042	TOX3	4687.7/4660/4530.7	3.293/1.0089/0	4625.6	0.62193	-11.478	7024.6	9771.2	46.788	0	1	0	0	FALSE
HGLibA_48837	TCP10L	4589.7/4681.7/4612.7	9.2204/1.0089/1.1438	4627.9	2.2426	-10.479	2293	9776	46.783	0	1	0	0	FALSE
HGLibA_54600	XRCC6BP1	4557.8/4708.1/4610.4	7.2446/0/2.2877	4625	1.1059	-11.101	5813.4	9769.9	46.78	0	1	0	0	FALSE
HGLibA_55641	ZNF233	4572.6/4643.9/4653.2	8.5618/0/1.1438	4623.1	0.92516	-11.23	1944.1	9765.9	46.773	0	1	0	0	FALSE
HGLibA_01492	AKR1D1	4609.1/4634.8/4616.2	7.9032/0/0	4620	0.33094	-11.762	176.12	9759.3	46.763	0	1	0	0	FALSE
HGLibA_22020	HPCAL1	4735.6/4624.5/4505.2	6.586/1.0089/0	4620.8	0.80509	-11.322	13268	9761	46.762	0	1	0	0	FALSE
HGLibA_32552	NPY2R	4600/4689.7/4561.9	5.9274/0/0	4616.9	0.29208	-11.803	4310	9752.6	46.748	0	1	0	0	FALSE
HGLibA_60917	hsa-mir-4704	4590.8/4703.5/4556.1	5.2688/0/0	4616.4	0.27725	-11.82	5936	9751.6	46.745	0	1	0	0	FALSE
HGLibA_06535	C7orf33	4601.1/4597/4648.6	5.2688/0/0	4615.5	0.27725	-11.82	821.34	9749.7	46.741	0	1	0	0	FALSE
HGLibA_50664	TMSB15B	4676.3/4466.5/4707.5	1.9758/1.0089/0	4615.5	0.51286	-11.575	17186	9749.7	46.739	0	1	0	0	FALSE
HGLibA_13064	DGKD	4609.1/4570.7/4664.7	6.586/0/1.1438	4614.7	0.84039	-11.292	2237.5	9747.9	46.731	0	1	0	0	FALSE
HGLibA_32096	NLRP1	4672.9/4759.6/4626.6	16.465/7.0625/411.78	4686	36.46	-6.9672	4557.2	9899.7	46.731	0	1	0	0	FALSE
HGLibA_33607	OR13C8	4592/4582.1/4664.7	11.855/0/0	4612.8	0.39262	-11.694	2036.4	9743.9	46.726	0	1	0	0	FALSE
HGLibA_36735	PISD	4555.5/4646.2/4646.2	6.586/1.0089/1.1438	4615.8	1.9971	-10.589	2743.3	9750.3	46.725	0	1	0	0	FALSE
HGLibA_03849	ATXN7	4569.2/4581/4683.2	3.293/0/1.1438	4610.8	0.65009	-11.449	3933.7	9739.8	46.714	0	1	0	0	FALSE
HGLibA_01500	AKR7A2	4629.6/4669.1/4526	5.2688/0/1.1438	4607.9	0.77407	-11.343	5459.7	9733.4	46.697	0	1	0	0	FALSE
HGLibA_27510	LRWD1	4647.8/4488.2/4684.4	10.538/0/0	4606	0.37382	-11.711	10882	9729.5	46.692	0	1	0	0	FALSE
HGLibA_56829	ZNF83	4423.3/4771/4630.1	7.9032/0/1.1438	4605.9	0.89849	-11.245	30589	9729.3	46.686	0	1	0	0	FALSE
HGLibA_44340	SLC10A4	4546.4/4574.1/4697.1	6.586/0/2.2877	4605.4	1.0687	-11.121	6434.7	9728.2	46.682	0	1	0	0	FALSE
HGLibA_62891	hsa-mir-651	4517.9/4560.4/4741	6.586/1.0089/1.1438	4605.4	1.9971	-10.586	14037	9728.3	46.673	0	1	0	0	FALSE
HGLibA_53634	VGLL1	4807.3/4927.9/4790.7	970.12/43.384/42.322	4841.6	121.31	-5.3071	5604.1	10231	46.668	0	1	0	0	FALSE
HGLibA_34418	OR6K2	4721.9/4600.4/4487.9	7.2446/1.0089/1.1438	4602.4	2.0638	-10.553	13694	9721.9	46.657	0	1	0	0	FALSE
HGLibA_51916	TSPAN18	4620.5/4613/4573.4	7.2446/1.0089/1.1438	4602.3	2.0638	-10.553	639.24	9721.5	46.656	0	1	0	0	FALSE
HGLibA_35035	PAIP2B	4541.8/4708.1/4563	6.586/1.0089/3.4315	4603.7	2.8695	-10.217	8185	9724.7	46.655	0	1	0	0	FALSE
HGLibA_58018	hsa-mir-18a	4623.9/4489.4/4683.2	6.586/0/0	4598.1	0.30587	-11.782	9867.3	9712.7	46.653	0	1	0	0	FALSE
HGLibA_08349	CD302	4646.7/4555.8/4601.2	11.855/1.0089/1.1438	4601.1	2.4453	-10.383	2065.7	9719	46.646	0	1	0	0	FALSE
HGLibA_11206	CRNN	4682/4532.9/4588.5	7.9032/3.0268/1.1438	4600.7	3.0456	-10.152	5679.7	9718.2	46.638	0	1	0	0	FALSE
HGLibA_49414	THUMPD1	4427.9/4589/4784.9	3.293/1.0089/2.2877	4598.3	1.9788	-10.592	31979	9713.1	46.637	0	1	0	0	FALSE
HGLibA_34600	ORC1	4548.7/4690.9/4546.9	9.2204/0/0	4595	0.3534	-11.73	6828.5	9706.1	46.637	0	1	0	0	FALSE
HGLibA_62317	hsa-mir-5696	4546.4/4648.5/4588.5	3.293/0/0	4594.3	0.22374	-11.875	2633.9	9704.5	46.635	0	1	0	0	FALSE
HGLibA_24630	KIAA0368	4592/4697.8/4501.8	21.075/0/3.4315	4596.5	1.8555	-10.653	9622.7	9709.2	46.629	0	1	0	0	FALSE
HGLibA_09672	CHURC1	4582.9/4581/4616.2	9.879/0/0	4593.3	0.36383	-11.718	392.6	9702.5	46.628	0	1	0	0	FALSE
HGLibA_60660	hsa-mir-4639	4658.1/4582.1/4535.3	7.2446/0/0	4591.5	0.31878	-11.766	3839.6	9698.8	46.62	0	1	0	0	FALSE
HGLibA_38077	PPP1R21	4649/4556.9/4570	2.6344/1.0089/0	4591.8	0.57182	-11.513	2480	9699.2	46.618	0	1	0	0	FALSE
HGLibA_36625	PIK3C2B	4566.9/4677.1/4535.3	3.293/0/8.0068	4592.7	1.3011	-10.963	5545.5	9701.2	46.616	0	1	0	0	FALSE
HGLibA_53590	VCX3B	4758.3/4518/4512.2	11.855/1.0089/2.2877	4594.8	3.0633	-10.143	19736	9705.6	46.608	0	1	0	0	FALSE
HGLibA_44511	SLC1A2	4627.3/4583.3/4553.8	6.586/0/0	4588	0.30587	-11.779	1369.1	9691.3	46.602	0	1	0	0	FALSE
HGLibA_06606	C8orf31	4707.1/4576.4/4485.6	6.586/0/1.1438	4588.8	0.84039	-11.284	12397	9692.9	46.601	0	1	0	0	FALSE
HGLibA_20241	GREM1	4466.6/4613/4687.9	1.9758/2.0179/0	4588.3	0.66038	-11.433	12662	9691.8	46.6	0	1	0	0	FALSE
HGLibA_19751	GPATCH8	4704.8/4529.4/4529.5	4.6102/0/0	4587.2	0.26114	-11.829	10245	9689.5	46.598	0	1	0	0	FALSE
HGLibA_06509	C6orf70	4580.6/4664.5/4518	11.855/0/0	4587.3	0.39262	-11.686	5410.5	9689.7	46.598	0	1	0	0	FALSE
HGLibA_64004	hsa-mir-7854	4630.7/4505.4/4620.8	7.9032/0/0	4585.3	0.33094	-11.751	4854.6	9685.5	46.588	0	1	0	0	FALSE
HGLibA_36904	PLA2G4B	4573.8/4547.8/4631.2	2.6344/0/0	4584.1	0.20127	-11.898	1824	9683	46.584	0	1	0	0	FALSE
HGLibA_53371	USP44	4710.5/4543.2/4507.6	6.586/1.0089/1.1438	4586.2	1.9971	-10.58	11741	9687.4	46.576	0	1	0	0	FALSE
HGLibA_33126	NXF1	4576/4511.1/4662.4	7.9032/0/0	4582.8	0.33094	-11.75	5762	9680.1	46.575	0	1	0	0	FALSE
HGLibA_24830	KIAA1958	4656.9/4670.3/4722.5	19.099/15.134/452.96	4683.2	50.882	-6.4964	1201.9	9893.6	46.571	0	1	0	0	FALSE
HGLibA_64643	NonTargetingControlGuideForHuman_0260	4590.8/4559.2/4594.2	5.9274/1.0089/0	4581.4	0.77434	-11.335	373.13	9677.2	46.564	0	1	0	0	FALSE
HGLibA_30346	MTERFD3	4756.1/4808.8/4840.4	34.247/35.313/1151.8	4801.6	111.8	-5.412	1816.2	10146	46.561	0	1	0	0	FALSE
HGLibA_35335	PBLD	4684.3/4522.6/4533	7.9032/0/0	4579.4	0.33094	-11.749	8191.9	9672.8	46.558	0	1	0	0	FALSE
HGLibA_32619	NR3C1	4584/4616.5/4545.7	5.2688/1.0089/1.1438	4582	1.8492	-10.652	1254.8	9678.4	46.556	0	1	0	0	FALSE
HGLibA_05414	C15orf54	4437/4728.7/4573.4	6.586/0/0	4578.2	0.30587	-11.776	21298	9670.3	46.552	0	1	0	0	FALSE
HGLibA_54551	XPC	4620.5/4546.6/4572.3	6.586/0/3.4315	4579.7	1.2316	-11.003	1405.9	9673.5	46.551	0	1	0	0	FALSE
HGLibA_10891	CPA3	4577.2/4579.8/4586.1	4.6102/1.0089/2.2877	4581	2.219	-10.475	21.266	9676.4	46.548	0	1	0	0	FALSE
HGLibA_44230	SIRT6	4507.7/4649.7/4574.6	7.9032/0/0	4576.9	0.33094	-11.748	5046.7	9667.7	46.546	0	1	0	0	FALSE
HGLibA_17001	FBXL20	4900.8/4793.9/5058.9	1463.4/56.5/62.911	4916.7	173.36	-4.8178	17768	10390	46.534	0	1	0	0	FALSE
HGLibA_25306	KLRF2	4705.9/4522.6/4626.6	11.855/255.26/3.4315	4617.8	21.991	-7.6503	8456.1	9754.5	46.532	0	1	0	0	FALSE
HGLibA_39074	PSMA2	4478/4542/4707.5	3.9516/2.0179/0	4574.8	0.85026	-11.272	14023	9663.2	46.53	0	1	0	0	FALSE
HGLibA_63495	hsa-mir-6829	4857.5/4989.7/4982.6	59.274/1994.7/56.048	4942.9	187.95	-4.7096	5531.8	10446	46.523	0	1	0	0	FALSE
HGLibA_51904	TSPAN14	4489.4/4638.2/4590.8	8.5618/0/0	4572.4	0.34246	-11.734	5776.3	9658	46.523	0	1	0	0	FALSE
HGLibA_46372	SPAG9	4566.9/4607.3/4541.1	8.5618/0/0	4571.7	0.34246	-11.734	1114.2	9656.5	46.519	0	1	0	0	FALSE
HGLibA_54862	ZBTB33	4524.8/4599.3/4598.9	7.9032/1.0089/1.1438	4574.2	2.1266	-10.515	1841.1	9661.8	46.514	0	1	0	0	FALSE
HGLibA_20204	GRAMD2	4606.8/4623.3/4478.7	3.9516/0/0	4569.1	0.24346	-11.844	6270.7	9651.1	46.507	0	1	0	0	FALSE
HGLibA_37407	PNPLA2	4581.7/4579.8/4545.7	11.196/0/0	4569.1	0.38341	-11.69	411.13	9650.9	46.506	0	1	0	0	FALSE
HGLibA_36112	PEX26	4487.2/4477.9/4745.6	8.5618/0/0	4568.6	0.34246	-11.733	23101	9649.9	46.504	0	1	0	0	FALSE
HGLibA_09284	CFL2	4795.9/4765.3/4837	958.92/38.339/43.466	4799.3	117.01	-5.3462	1292.3	10141	46.497	0	1	0	0	FALSE
HGLibA_22344	HSPH1	4589.7/4643.9/4471.7	5.2688/0/1.1438	4567.9	0.77407	-11.331	7753.6	9648.5	46.496	0	1	0	0	FALSE
HGLibA_32534	NPTX2	4435.9/4627.9/4642.8	5.9274/1.0089/0	4567.9	0.77434	-11.33	13319	9648.4	46.496	0	1	0	0	FALSE
HGLibA_64902	NonTargetingControlGuideForHuman_0519	4541.8/4576.4/4579.2	10.538/0/0	4565.8	0.37382	-11.699	432.83	9644	46.489	0	1	0	0	FALSE
HGLibA_53096	UQCC	4514.5/4528.3/4662.4	3.9516/1.0089/2.2877	4567.9	2.1055	-10.523	6677.6	9648.5	46.482	0	1	0	0	FALSE
HGLibA_20489	GSTO2	4486/4664.5/4538.8	8.5618/0/0	4562.5	0.34246	-11.731	8413.7	9637	46.473	0	1	0	0	FALSE
HGLibA_44592	SLC22A5	4457.5/4584.4/4647.4	8.5618/0/0	4562.4	0.34246	-11.731	9353.8	9636.8	46.472	0	1	0	0	FALSE
HGLibA_49721	TM9SF1	4549.8/4447/4693.6	7.2446/1.0089/0	4562.4	0.83388	-11.281	15348	9636.7	46.467	0	1	0	0	FALSE
HGLibA_55493	ZNF143	4424.5/4748.1/4516.8	7.2446/0/0	4561.1	0.31878	-11.756	27803	9634.1	46.466	0	1	0	0	FALSE
HGLibA_48081	SYT5	4736.7/4469.9/4481	7.2446/1.0089/0	4560.9	0.83388	-11.281	22786	9633.6	46.46	0	1	0	0	FALSE
HGLibA_37699	POPDC2	4524.8/4531.7/4632.4	5.2688/1.0089/1.1438	4562.7	1.8492	-10.645	3626.8	9637.4	46.458	0	1	0	0	FALSE
HGLibA_04987	BTRC	4455.2/4537.5/4692.5	7.9032/1.0089/0	4560.7	0.861	-11.259	14513	9633.1	46.458	0	1	0	0	FALSE
HGLibA_47804	SUPT16H	4513.4/4536.3/4640.5	8.5618/1.0089/1.1438	4563	2.1861	-10.484	4588.7	9638.2	46.457	0	1	0	0	FALSE
HGLibA_49081	TEX261	4644.4/4584.4/4454.4	10.538/1.0089/0	4560.4	0.95661	-11.187	9435.3	9632.5	46.456	0	1	0	0	FALSE
HGLibA_47292	ST8SIA2	4529.3/4482.5/4660.1	7.2446/0/0	4556.7	0.31878	-11.755	8475.3	9624.7	46.444	0	1	0	0	FALSE
HGLibA_47674	STXBP5	4789.1/4801.9/4754.9	38.858/33.295/1171.3	4781.9	114.98	-5.366	591.58	10104	46.43	0	1	0	0	FALSE
HGLibA_03972	B3GAT1	4545.3/4647.4/4470.6	7.2446/0/0	4553.8	0.31878	-11.754	7878.2	9618.6	46.429	0	1	0	0	FALSE
HGLibA_46512	SPATA4	5146.9/5064.1/5069.3	88.253/77.688/3116.9	5093.3	277.63	-4.1925	2150.3	10766	46.412	0	1	0	0	FALSE
HGLibA_17671	FLT4	4641/4490.5/4553.8	11.196/3.0268/5.7192	4561.3	5.8015	-9.3897	5707.9	9634.5	46.411	0	1	0	0	FALSE
HGLibA_42470	RUSC2	4589.7/4540.9/4520.3	9.879/2.0179/0	4550.2	1.1833	-11.026	1271.6	9610.8	46.402	0	1	0	0	FALSE
HGLibA_51229	TRABD	4439.3/4535.2/4674	7.9032/0/0	4548.5	0.33094	-11.739	13925	9607.2	46.402	0	1	0	0	FALSE
HGLibA_32380	NOX5	4405.1/4665.7/4567.7	9.2204/0/0	4544.9	0.3534	-11.714	17325	9599.5	46.384	0	1	0	0	FALSE
HGLibA_65105	NonTargetingControlGuideForHuman_0722	5157.2/4840.9/4894.7	300.32/899.96/35.459	4962.4	212.54	-4.5387	28638	10487	46.381	0	1	0	0	FALSE
HGLibA_37442	POC1A	4595.4/4534/4502.9	9.2204/0/0	4544	0.3534	-11.713	2214.2	9597.6	46.379	0	1	0	0	FALSE
HGLibA_45750	SMIM21	5018.1/5027.5/5075	2063.4/91.813/86.931	5040.2	254.52	-4.3023	931.04	10653	46.367	0	1	0	0	FALSE
HGLibA_41955	RPL36A	4678.6/4753.9/4756	846.3/26.232/38.89	4729.4	95.327	-5.6179	1945.3	9991.8	46.359	0	1	0	0	FALSE
HGLibA_28744	MED12L	5266.5/5371/5352.4	429.41/386.42/414.07	5329.8	409.58	-3.6986	3105.3	11269	46.348	0	1	0	0	FALSE
HGLibA_18594	GALR3	4480.3/4685.2/4445.1	3.9516/0/1.1438	4535.7	0.69579	-11.385	16803	9579.9	46.333	0	1	0	0	FALSE
HGLibA_38515	PRKAG2	4511.1/4524.9/4572.3	3.293/0/5.7192	4536	1.1545	-11.04	1030.5	9580.6	46.33	0	1	0	0	FALSE
HGLibA_03086	ARPC4	4555.5/4536.3/4521.4	8.5618/1.0089/1.1438	4537.7	2.1861	-10.476	292.23	9584.3	46.329	0	1	0	0	FALSE
HGLibA_44403	SLC14A2	4977.1/4696.6/4838.1	1257.9/49.438/57.192	4835.9	152.74	-4.9755	19675	10218	46.328	0	1	0	0	FALSE
HGLibA_22498	ICAM2	4903.1/4870.6/5028.8	64.543/58.518/2220.2	4933.7	203.29	-4.5943	6981	10426	46.327	0	1	0	0	FALSE
HGLibA_49363	THOC1	4553.2/4542/4509.9	6.586/0/2.2877	4535	1.0687	-11.098	507.04	9578.5	46.326	0	1	0	0	FALSE
HGLibA_02097	ANKRD40	4569.2/4542/4487.9	13.172/0/1.1438	4532.9	1.0819	-11.089	1712.7	9574.1	46.315	0	1	0	0	FALSE
HGLibA_51144	TPM2	4571.5/4554.6/4474	3.9516/1.0089/1.1438	4533.2	1.6746	-10.727	2712.3	9574.7	46.311	0	1	0	0	FALSE
HGLibA_12091	CYP26C1	4508.8/4436.7/4650.9	5.2688/0/1.1438	4531.3	0.77407	-11.319	11876	9570.6	46.31	0	1	0	0	FALSE
HGLibA_58681	hsa-mir-3155a	4623.9/4657.7/4550.3	18.441/9.0804/393.48	4610.4	40.514	-6.7955	3013.6	9738.9	46.308	0	1	0	0	FALSE
HGLibA_38045	PPP1R14D	4490.6/4499.7/4597.7	7.2446/0/1.1438	4529.1	0.87031	-11.242	3528.4	9565.9	46.298	0	1	0	0	FALSE
HGLibA_40721	RCVRN	4684.3/4585.5/4316.8	7.2446/0/0	4526.2	0.31878	-11.745	36169	9559.8	46.289	0	1	0	0	FALSE
HGLibA_55186	ZFP112	4581.7/4436.7/4572.3	9.879/27.241/0	4529.7	2.9105	-10.178	6584.1	9567.4	46.281	0	1	0	0	FALSE
HGLibA_27791	LYZL4	4430.2/4614.2/4530.7	7.9032/0/0	4524.4	0.33094	-11.731	8487.6	9555.9	46.28	0	1	0	0	FALSE
HGLibA_14374	EBP	4509.9/4504.3/4556.1	3.9516/0/0	4523.4	0.24346	-11.829	808.34	9553.8	46.275	0	1	0	0	FALSE
HGLibA_30646	MYBL2	4528.2/4568.4/4465.9	4.6102/0/1.1438	4520.6	0.73676	-11.346	2663.3	9548	46.257	0	1	0	0	FALSE
HGLibA_38567	PRKD1	4723/4799.7/4780.3	1022.2/46.411/41.178	4767.6	125.1	-5.2409	1588.3	10073	46.256	0	1	0	0	FALSE
HGLibA_47467	STK19	4543/4548.9/4467.1	7.9032/0/0	4519.5	0.33094	-11.73	2081.1	9545.6	46.255	0	1	0	0	FALSE
HGLibA_35421	PCDH9	4447.3/4595.9/4528.4	7.2446/1.0089/2.2877	4523.4	2.5892	-10.3	5534.5	9553.9	46.252	0	1	0	0	FALSE
HGLibA_29681	MOS	4406.3/4545.5/4598.9	6.586/1.0089/0	4516.1	0.80509	-11.289	9889.1	9538.4	46.233	0	1	0	0	FALSE
HGLibA_04231	BBX	4497.4/4463/4582.7	5.9274/0/0	4514.1	0.29208	-11.771	3794.6	9534.1	46.228	0	1	0	0	FALSE
HGLibA_48050	SYT11	4386.9/4566.1/4586.1	4.6102/0/0	4512.1	0.26114	-11.805	12038	9529.9	46.218	0	1	0	0	FALSE
HGLibA_34486	OR7G3	4502/4506.5/4531.8	12.513/0/1.1438	4513.4	1.062	-11.096	258.59	9532.7	46.217	0	1	0	0	FALSE
HGLibA_13776	DOK4	4507.7/4573/4455.5	5.9274/0/0	4511.8	0.29208	-11.77	3460.8	9529.2	46.216	0	1	0	0	FALSE
HGLibA_19796	GPER1	4566.9/4523.7/4447.5	6.586/1.0089/0	4512.4	0.80509	-11.288	3659.1	9530.5	46.214	0	1	0	0	FALSE
HGLibA_48270	TAGLN	4505.4/4538.6/4489.1	5.9274/1.0089/0	4511	0.77434	-11.312	637.4	9527.4	46.207	0	1	0	0	FALSE
HGLibA_19824	GPN1	4471.2/4522.6/4531.8	5.2688/0/0	4508.5	0.27725	-11.786	1066.6	9522.1	46.199	0	1	0	0	FALSE
HGLibA_48673	TBX5	4481.5/4484.8/4556.1	9.879/0/0	4507.3	0.36383	-11.691	1777.8	9519.7	46.193	0	1	0	0	FALSE
HGLibA_54073	WDR35	4416.5/4614.2/4505.2	7.2446/0/32.027	4511.3	2.7682	-10.226	9802.3	9528	46.188	0	1	0	0	FALSE
HGLibA_28749	MED13	4393.7/4643.9/4489.1	13.831/1.0089/0	4507.7	1.056	-11.099	15950	9520.6	46.188	0	1	0	0	FALSE
HGLibA_29329	MKKS	4439.3/4575.2/4502.9	3.293/0/0	4505.5	0.22374	-11.846	4626.7	9515.8	46.185	0	1	0	0	FALSE
HGLibA_05366	C14orf39	4500.8/4431/4588.5	5.2688/1.0089/0	4506.3	0.74125	-11.338	6226.7	9517.5	46.184	0	1	0	0	FALSE
HGLibA_28486	MBD4	4546.4/4377.2/4595.4	7.9032/0/0	4505.3	0.33094	-11.725	13112	9515.5	46.183	0	1	0	0	FALSE
HGLibA_55290	ZFYVE28	4605.7/4406.9/4505.2	9.2204/0/0	4505.2	0.3534	-11.701	9873.9	9515.2	46.182	0	1	0	0	FALSE
HGLibA_24577	KHNYN	4484.9/4563.8/4469.4	13.172/1.0089/0	4505.8	1.0375	-11.111	2562.5	9516.5	46.178	0	1	0	0	FALSE
HGLibA_14529	EFCAB13	4519.1/4545.5/4452.1	10.538/0/1.1438	4505.4	0.99783	-11.139	2318	9515.5	46.176	0	1	0	0	FALSE
HGLibA_01405	AKAP10	4712.8/4882.1/4858.9	51.371/51.455/1506.4	4817.3	158.61	-4.9159	8428.3	10179	46.176	0	1	0	0	FALSE
HGLibA_32902	NUBP1	4540.7/4390.9/4597.7	3.9516/1.0089/5.7192	4508.9	2.868	-10.187	11410	9523.1	46.175	0	1	0	0	FALSE
HGLibA_46669	SPIN2A	4547.5/4488.2/4472.9	2.6344/0/0	4502.8	0.20127	-11.872	1554.9	9510	46.171	0	1	0	0	FALSE
HGLibA_48115	SZRD1	4530.5/4474.5/4507.6	11.196/1.0089/0	4504.1	0.97798	-11.153	791.71	9512.8	46.17	0	1	0	0	FALSE
HGLibA_36783	PJA1	4434.7/4519.1/4551.5	10.538/0/0	4501.5	0.37382	-11.678	3632.7	9507.3	46.163	0	1	0	0	FALSE
HGLibA_10439	CNTROB	4508.8/4490.5/4504.1	8.5618/1.0089/0	4501.1	0.88667	-11.221	90.15	9506.5	46.156	0	1	0	0	FALSE
HGLibA_47450	STK10	4544.1/4487.1/4467.1	5.2688/0/0	4499.3	0.27725	-11.783	1597.8	9502.7	46.153	0	1	0	0	FALSE
HGLibA_59824	hsa-mir-4280	4453/4536.3/4508.7	3.9516/0/0	4499.2	0.24346	-11.821	1802.5	9502.4	46.152	0	1	0	0	FALSE
HGLibA_09797	CLASP2	4597.7/4528.3/4372.3	1.9758/1.0089/0	4498.4	0.51286	-11.538	13322	9500.8	46.146	0	1	0	0	FALSE
HGLibA_19614	GOLGA6C	4418.8/4594.7/4482.1	11.855/0/0	4498	0.39262	-11.658	7939.4	9499.8	46.145	0	1	0	0	FALSE
HGLibA_57162	hsa-mir-103a-1	4528.2/4480.2/4483.3	6.586/0/0	4497.2	0.30587	-11.75	720.89	9498.1	46.141	0	1	0	0	FALSE
HGLibA_03451	ATF7	4626.2/4393.2/4470.6	9.2204/0/0	4495.6	0.3534	-11.698	14081	9494.8	46.133	0	1	0	0	FALSE
HGLibA_22974	IL13RA1	4680.9/4374.9/4441.7	3.293/2.0179/1.1438	4497.2	1.9753	-10.562	25889	9498.2	46.125	0	1	0	0	FALSE
HGLibA_06635	C8orf48	4429/4492.8/4571.1	8.5618/1.0089/1.1438	4497.3	2.1861	-10.463	5064.5	9498.3	46.123	0	1	0	0	FALSE
HGLibA_63030	hsa-mir-6717	4566.9/4442.4/4470.6	2.6344/0/0	4493	0.20127	-11.869	4262.2	9489.2	46.121	0	1	0	0	FALSE
HGLibA_09430	CHGA	4563.5/4599.3/4676.3	25.685/18.161/465.54	4612.8	60.2	-6.2363	3322.7	9743.9	46.12	0	1	0	0	FALSE
HGLibA_11833	CX3CL1	4483.7/4386.3/4613.9	3.9516/1.0089/0	4493.7	0.66591	-11.398	13037	9490.7	46.12	0	1	0	0	FALSE
HGLibA_52639	UBE2NL	4463.2/4513.4/4499.5	7.9032/0/0	4492	0.33094	-11.721	671.11	9487.1	46.115	0	1	0	0	FALSE
HGLibA_15110	ENC1	4425.6/4551.2/4499.5	7.9032/2.0179/1.1438	4491.8	2.6625	-10.261	3983	9486.7	46.09	0	1	0	0	FALSE
HGLibA_43539	SERPINB10	4392.6/4551.2/4518	8.5618/0/0	4486.7	0.34246	-11.707	6997.7	9475.9	46.088	0	1	0	0	FALSE
HGLibA_58968	hsa-mir-325	4528.2/4427.5/4512.2	10.538/0/4.5753	4489.1	1.6069	-10.75	2924.3	9480.9	46.087	0	1	0	0	FALSE
HGLibA_09730	CISD2	4566.9/4550.1/4343.4	3.9516/0/1.1438	4485.6	0.69579	-11.369	15489	9473.6	46.079	0	1	0	0	FALSE
HGLibA_38781	PRR14L	4376.6/4472.2/4603.5	4.6102/1.0089/0	4483.1	0.70534	-11.361	12974	9468.3	46.066	0	1	0	0	FALSE
HGLibA_38319	PRAMEF5	4949.8/4808.8/4778	1583.9/71.634/54.904	4845	184.1	-4.7104	8387.4	10238	46.064	0	1	0	0	FALSE
HGLibA_24773	KIAA1522	4450.7/4539.7/4455.5	4.6102/1.0089/0	4481.8	0.70534	-11.36	2507.6	9465.4	46.059	0	1	0	0	FALSE
HGLibA_49995	TMEM150B	4532.7/4491.7/4412.8	6.586/1.0089/1.1438	4478.8	1.9971	-10.546	3716.4	9459	46.03	0	1	0	0	FALSE
HGLibA_13561	DNAJC1	4370.9/4538.6/4516.8	5.2688/1.0089/0	4474.8	0.74125	-11.328	8311.8	9450.6	46.023	0	1	0	0	FALSE
HGLibA_02011	ANKRD16	4527/4492.8/4402.4	6.586/0/0	4473.8	0.30587	-11.743	4148.2	9448.3	46.022	0	1	0	0	FALSE
HGLibA_57581	hsa-mir-1281	4507.7/4519.1/4394.3	3.293/0/1.1438	4473.3	0.65009	-11.405	4762.6	9447.4	46.016	0	1	0	0	FALSE
HGLibA_14554	EFCAB9	4914.4/4828.3/4741	1343.5/66.589/65.198	4827.4	180.1	-4.7367	7519.7	10200	46.014	0	1	0	0	FALSE
HGLibA_04109	BAHD1	4413.1/4477.9/4515.6	9.879/0/0	4468.7	0.36383	-11.678	2690.6	9437.5	45.995	0	1	0	0	FALSE
HGLibA_15725	EXO1	4498.5/4409.2/4513.3	5.2688/0/48.041	4473.5	2.8566	-10.18	3172.8	9447.7	45.994	0	1	0	0	FALSE
HGLibA_16554	FAM25C	4495.1/4465.3/4450.9	6.586/1.0089/1.1438	4470.4	1.9971	-10.543	508.4	9441.2	45.988	0	1	0	0	FALSE
HGLibA_10200	CMPK1	4433.6/4637.1/4328.4	5.2688/1.0089/0	4464.5	0.74125	-11.324	24628	9428.7	45.97	0	1	0	0	FALSE
HGLibA_22860	IGIP	4637.6/4423/4338.8	9.2204/0/1.1438	4464.7	0.95051	-11.161	23736	9429	45.969	0	1	0	0	FALSE
HGLibA_53520	VAPB	4389.2/4505.4/4497.2	5.9274/1.0089/0	4463.6	0.77434	-11.297	4207	9426.7	45.965	0	1	0	0	FALSE
HGLibA_18149	FUBP1	4321.9/4380.6/4690.2	9.879/0/0	4461.4	0.36383	-11.676	39157	9421.9	45.958	0	1	0	0	FALSE
HGLibA_14691	EI24	4653.5/4627.9/4593.1	32.93/20.179/849.87	4624.8	82.78	-5.7869	920.12	9769.4	45.953	0	1	0	0	FALSE
HGLibA_35036	PAK1	4545.3/4444.7/4400.1	7.9032/1.0089/1.1438	4462.9	2.1266	-10.48	5531.4	9425.3	45.948	0	1	0	0	FALSE
HGLibA_21206	HEXDC	4486/4529.4/4364.2	11.196/0/0	4459.3	0.38341	-11.655	7335.4	9417.7	45.948	0	1	0	0	FALSE
HGLibA_34879	P2RY13	4651.2/4570.7/4619.7	792.3/26.232/22.877	4613.7	78.166	-5.8652	1648.3	9745.9	45.943	0	1	0	0	FALSE
HGLibA_07949	CCIN	4422.2/4469.9/4482.1	1.9758/0/0	4458	0.17483	-11.89	1002.5	9414.8	45.943	0	1	0	0	FALSE
HGLibA_54653	YDJC	4601.1/4474.5/4306.4	4.6102/1.0089/0	4459	0.70534	-11.353	21852	9417	45.943	0	1	0	0	FALSE
HGLibA_28437	MATN4	4486/4418.4/4472.9	4.6102/2.0179/0	4459	0.89918	-11.197	1286.1	9416.9	45.94	0	1	0	0	FALSE
HGLibA_58571	hsa-mir-3130-1	4441.6/4480.2/4450.9	5.2688/0/0	4457.5	0.27725	-11.769	406.31	9413.8	45.939	0	1	0	0	FALSE
HGLibA_37818	PPAP2B	4424.5/4544.3/4402.4	11.196/0/1.1438	4456.6	1.02	-11.108	5833.8	9411.9	45.927	0	1	0	0	FALSE
HGLibA_29921	MRPL2	4348.1/4500.8/4515.6	3.9516/0/0	4454.2	0.24346	-11.807	8598.6	9406.8	45.923	0	1	0	0	FALSE
HGLibA_11861	CXCL16	4523.6/4443.6/4564.2	11.855/5.0446/369.46	4510.2	28.227	-7.2701	3766.9	9525.8	45.922	0	1	0	0	FALSE
HGLibA_25354	KPNA1	4419.9/4603.9/4341.1	6.586/0/0	4453.6	0.30587	-11.736	18183	9405.5	45.919	0	1	0	0	FALSE
HGLibA_41059	RGS12	4481.5/4575.2/4319.2	8.5618/1.0089/1.1438	4457.4	2.1861	-10.451	16788	9413.5	45.919	0	1	0	0	FALSE
HGLibA_48228	TAF2	4474.6/4406.9/4478.7	8.5618/0/0	4453.3	0.34246	-11.696	1623.7	9404.8	45.917	0	1	0	0	FALSE
HGLibA_03023	ARMC5	4443.9/4514.6/4403.5	4.6102/0/1.1438	4453.7	0.73676	-11.325	3158.7	9405.8	45.915	0	1	0	0	FALSE
HGLibA_44951	SLC35A2	4424.5/4467.6/4465.9	7.2446/0/0	4452.6	0.31878	-11.722	597.02	9403.4	45.914	0	1	0	0	FALSE
HGLibA_50303	TMEM246	4580.6/4281/4505.2	9.2204/1.0089/0	4453.8	0.91107	-11.187	24293	9405.8	45.914	0	1	0	0	FALSE
HGLibA_17908	FOXN1	4466.6/4504.3/4382.7	4.6102/3.0268/0	4450.9	1.0377	-11.093	3870.9	9399.8	45.898	0	1	0	0	FALSE
HGLibA_01711	ALPP	4520.2/4444.7/4382.7	5.2688/1.0089/0	4448.9	0.74125	-11.319	4739.8	9395.4	45.89	0	1	0	0	FALSE
HGLibA_64645	NonTargetingControlGuideForHuman_0262	4368.7/4394.3/4588.5	9.2204/0/2.2877	4449.4	1.2056	-10.979	14445	9396.6	45.888	0	1	0	0	FALSE
HGLibA_49844	TMEM102	4324.2/4573/4448.6	3.293/0/1.1438	4447.4	0.65009	-11.397	15470	9392.4	45.884	0	1	0	0	FALSE
HGLibA_11436	CSRP2	4495.1/4424.1/4418.6	5.9274/0/1.1438	4445.8	0.80844	-11.264	1823.1	9388.9	45.874	0	1	0	0	FALSE
HGLibA_03754	ATP6V1F	5121.8/5120.2/5109.7	48.737/1518.4/561.62	5117.3	346.55	-3.8803	43.329	10817	45.87	0	1	0	0	FALSE
HGLibA_48253	TAF7	4339/4587.8/4410.5	6.586/1.0089/0	4444.6	0.80509	-11.266	16414	9386.2	45.867	0	1	0	0	FALSE
HGLibA_28923	MEST	4334.5/4474.5/4522.6	7.9032/0/0	4443.1	0.33094	-11.705	9551.4	9383.2	45.865	0	1	0	0	FALSE
HGLibA_16571	FAM32A	4418.8/4518/4398.9	10.538/0/2.2877	4444.9	1.2644	-10.939	4069.8	9387	45.865	0	1	0	0	FALSE
HGLibA_18234	FXYD4	4520.2/4532.9/4281	4.6102/1.0089/0	4443.2	0.70534	-11.348	20137	9383.3	45.861	0	1	0	0	FALSE
HGLibA_11281	CRYGN	4442.7/4431/4453.2	4.6102/0/1.1438	4442.3	0.73676	-11.321	123.94	9381.4	45.857	0	1	0	0	FALSE
HGLibA_40697	RCL1	4579.4/4440.1/4313.4	15.806/0/1.1438	4443	1.1554	-11.01	17714	9382.9	45.856	0	1	0	0	FALSE
HGLibA_09616	CHST11	4867.7/4812.2/4828.9	1213.1/109.97/60.623	4836.2	200.81	-4.5831	810.87	10219	45.855	0	1	0	0	FALSE
HGLibA_58362	hsa-mir-2682	4370.9/4416.1/4535.3	10.538/0/0	4440.2	0.37382	-11.659	7210.9	9377	45.85	0	1	0	0	FALSE
HGLibA_10089	CLNS1A	4422.2/4577.5/4323.8	6.586/0/0	4440	0.30587	-11.732	16369	9376.4	45.849	0	1	0	0	FALSE
HGLibA_01204	AGO1	4558.9/4266.1/4498.3	7.9032/0/0	4439.3	0.33094	-11.704	23896	9375.1	45.845	0	1	0	0	FALSE
HGLibA_61503	hsa-mir-5089	4466.6/4440.1/4408.2	7.2446/1.0089/0	4438.2	0.83388	-11.241	857.72	9372.8	45.835	0	1	0	0	FALSE
HGLibA_39826	RAB19	4423.3/4447/4440.5	7.9032/0/0	4436.9	0.33094	-11.703	149.48	9370.1	45.833	0	1	0	0	FALSE
HGLibA_62179	hsa-mir-5584	4347/4532.9/4425.5	6.586/0/0	4434.5	0.30587	-11.73	8707.8	9364.8	45.821	0	1	0	0	FALSE
HGLibA_00321	ABP1	4489.4/4349.7/4476.3	9.879/1.0089/1.1438	4438	2.2965	-10.395	5957.6	9372.4	45.819	0	1	0	0	FALSE
HGLibA_24643	KIAA0556	4677.4/4561.5/4647.4	35.565/659.84/40.034	4628.5	98.019	-5.547	3620.7	9777.4	45.818	0	1	0	0	FALSE
HGLibA_09642	CHST6	5213/5166/5234.5	131.72/95.848/5008.8	5204.4	398.55	-3.7036	1226.9	11003	45.817	0	1	0	0	FALSE
HGLibA_13440	DMRTC2	4439.3/4366.9/4494.8	3.293/0/0	4433.4	0.22374	-11.823	4118.6	9362.4	45.816	0	1	0	0	FALSE
HGLibA_05325	C14orf132	4458.7/4427.5/4413.9	8.5618/0/0	4433.3	0.34246	-11.69	525.84	9362.4	45.815	0	1	0	0	FALSE
HGLibA_16498	FAM219A	4388/4345.1/4572.3	7.2446/1.0089/0	4434.1	0.83388	-11.24	14568	9363.9	45.813	0	1	0	0	FALSE
HGLibA_06906	CACNA2D1	4447.3/4345.1/4511	10.538/1.0089/0	4433.9	0.95661	-11.146	7005.4	9363.7	45.811	0	1	0	0	FALSE
HGLibA_53888	VTI1A	4365.2/4401.2/4533	7.9032/0/0	4432.6	0.33094	-11.702	7800.1	9360.7	45.811	0	1	0	0	FALSE
HGLibA_28970	METTL18	4348.1/4425.3/4515.6	4.6102/0/0	4429.2	0.26114	-11.778	7029.4	9353.5	45.794	0	1	0	0	FALSE
HGLibA_47417	STC2	4482.6/4283.3/4518	7.9032/0/0	4426.7	0.33094	-11.7	16011	9348.3	45.781	0	1	0	0	FALSE
HGLibA_06555	C7orf55	4417.6/4406.9/4454.4	5.2688/0/0	4426.3	0.27725	-11.759	619.41	9347.4	45.779	0	1	0	0	FALSE
HGLibA_32421	NPC1L1	4293.4/4404.6/4583.8	4.6102/0/0	4425.7	0.26114	-11.777	21470	9346.2	45.776	0	1	0	0	FALSE
HGLibA_37922	PPIC	4426.8/4505.4/4609.3	13.831/11.098/606.23	4513.2	45.463	-6.6022	8380.1	9532.2	45.761	0	1	0	0	FALSE
HGLibA_11311	CSDC2	4529.3/4414.9/4323.8	5.9274/0/0	4421.9	0.29208	-11.741	10606	9338	45.756	0	1	0	0	FALSE
HGLibA_12037	CYGB	4407.4/4424.1/4430.1	12.513/0/0	4420.5	0.40151	-11.623	138.64	9335.2	45.748	0	1	0	0	FALSE
HGLibA_12489	DCHS1	4468.9/4368/4424.3	7.9032/0/0	4420.2	0.33094	-11.698	2557.7	9334.5	45.747	0	1	0	0	FALSE
HGLibA_13541	DNAJB3	4391.4/4414.9/4456.7	8.5618/0/1.1438	4420.9	0.92516	-11.165	1092.4	9336	45.745	0	1	0	0	FALSE
HGLibA_21000	HDAC10	4494/4450.4/4312.2	5.9274/0/1.1438	4418.2	0.80844	-11.255	9007.1	9330.2	45.732	0	1	0	0	FALSE
HGLibA_43847	SGPL1	4415.4/4373.7/4462.5	4.6102/1.0089/0	4417	0.70534	-11.339	1971.6	9327.8	45.727	0	1	0	0	FALSE
HGLibA_64644	NonTargetingControlGuideForHuman_0261	4421.1/4356.6/4471.7	9.2204/0/0	4416.2	0.3534	-11.672	3332	9326	45.726	0	1	0	0	FALSE
HGLibA_10552	COL25A1	4342.4/4475.6/4433.6	6.586/2.0179/0	4416.9	1.0229	-11.093	4635.7	9327.4	45.723	0	1	0	0	FALSE
HGLibA_45933	SNN	4417.6/4406.9/4427.8	5.2688/1.0089/1.1438	4417.5	1.8492	-10.599	108.92	9328.6	45.717	0	1	0	0	FALSE
HGLibA_36391	PHF8	4439.3/4401.2/4396.6	6.586/2.0179/0	4412.3	1.0229	-11.091	549.21	9317.7	45.7	0	1	0	0	FALSE
HGLibA_17916	FOXN3	4745.8/4764.2/4545.7	46.102/1513.4/37.746	4684.2	138.22	-5.0726	14687	9895.7	45.698	0	1	0	0	FALSE
HGLibA_48716	TCEAL5	4413.1/4360/4459	3.9516/0/1.1438	4410.5	0.69579	-11.345	2455.6	9313.9	45.694	0	1	0	0	FALSE
HGLibA_47475	STK25	4368.7/4402.4/4467.1	4.6102/1.0089/1.1438	4412.5	1.766	-10.64	2503.4	9318.1	45.693	0	1	0	0	FALSE
HGLibA_10628	COLCA2	4438.2/4555.8/4235.9	9.2204/2.0179/0	4408	1.1544	-10.999	26176	9308.5	45.676	0	1	0	0	FALSE
HGLibA_14846	EIF4G3	4524.8/4291.3/4408.2	4.6102/1.0089/0	4407	0.70534	-11.336	13628	9306.5	45.676	0	1	0	0	FALSE
HGLibA_47851	SUSD3	4342.4/4448.2/4429	3.293/0/1.1438	4406.3	0.65009	-11.383	3171.3	9304.9	45.672	0	1	0	0	FALSE
HGLibA_27411	LRRC66	4548.7/4237.5/4439.4	7.2446/1.0089/0	4406.6	0.83388	-11.231	24931	9305.6	45.672	0	1	0	0	FALSE
HGLibA_00555	ACSL1	4538.4/4327.9/4351.5	7.9032/0/0	4405	0.33094	-11.693	13302	9302.1	45.669	0	1	0	0	FALSE
HGLibA_39794	RAB11FIP1	4404/4395.5/4413.9	6.586/0/0	4404.5	0.30587	-11.72	85.291	9301	45.666	0	1	0	0	FALSE
HGLibA_44701	SLC25A30	4357.3/4379.5/4476.3	3.9516/1.0089/0	4404.1	0.66591	-11.369	4010.7	9300.1	45.661	0	1	0	0	FALSE
HGLibA_08161	CCR6	4393.7/4371.4/4442.8	5.9274/0/0	4402.6	0.29208	-11.735	1334.1	9297	45.657	0	1	0	0	FALSE
HGLibA_00603	ACTB	4239.9/4465.3/4506.4	5.2688/0/0	4402.3	0.27725	-11.751	20592	9296.4	45.656	0	1	0	0	FALSE
HGLibA_53584	VCX2	4474.6/4386.3/4349.2	9.2204/0/1.1438	4403.1	0.95051	-11.141	4150.3	9298.1	45.653	0	1	0	0	FALSE
HGLibA_51687	TRMT2B	4361.8/4428.7/4417.4	8.5618/1.0089/0	4402.5	0.88667	-11.189	1281.6	9296.9	45.651	0	1	0	0	FALSE
HGLibA_04524	BIRC6	4456.4/4414.9/4337.7	6.586/0/2.2877	4402.7	1.0687	-11.056	3631.8	9297.3	45.65	0	1	0	0	FALSE
HGLibA_29638	MON1A	4372.1/4476.8/4352.7	5.9274/0/0	4400.2	0.29208	-11.734	4456.8	9291.9	45.645	0	1	0	0	FALSE
HGLibA_58679	hsa-mir-3155a	4393.7/4460.7/4348.1	9.2204/0/1.1438	4400.6	0.95051	-11.14	3212.9	9292.8	45.64	0	1	0	0	FALSE
HGLibA_58904	hsa-mir-32	4359.5/4450.4/4382.7	3.293/0/0	4397.4	0.22374	-11.811	2231.2	9286	45.631	0	1	0	0	FALSE
HGLibA_37285	PM20D1	4750.4/4790.5/4776.9	32.271/678/315.7	4772.5	190.57	-4.6391	416.27	10084	45.629	0	1	0	0	FALSE
HGLibA_17991	FREM3	4543/4505.4/4426.6	361.57/19.17/16.014	4491.4	48.146	-6.5143	3525	9485.9	45.621	0	1	0	0	FALSE
HGLibA_05069	C10orf35	4438.2/4317.6/4433.6	2.6344/0/1.1438	4396.1	0.59803	-11.426	4665.9	9283.2	45.62	0	1	0	0	FALSE
HGLibA_52269	TUBB	4288.9/4429.8/4470.6	7.9032/1.0089/0	4395.7	0.861	-11.206	9089.3	9282.5	45.616	0	1	0	0	FALSE
HGLibA_22110	HRNR	4274.1/4480.2/4432.4	5.9274/0/1.1438	4394.7	0.80844	-11.247	11643	9280.2	45.611	0	1	0	0	FALSE
HGLibA_58841	hsa-mir-3186	4432.5/4508.8/4246.3	5.2688/1.0089/0	4394.5	0.74125	-11.302	18231	9279.8	45.611	0	1	0	0	FALSE
HGLibA_33568	OR11H1	4384.6/4427.5/4368.9	7.9032/0/0	4393.6	0.33094	-11.689	922.57	9277.9	45.61	0	1	0	0	FALSE
HGLibA_22119	HS2ST1	4339/4481.4/4359.6	3.9516/0/0	4392.9	0.24346	-11.787	5917.4	9276.4	45.607	0	1	0	0	FALSE
HGLibA_58847	hsa-mir-3187	4398.3/4472.2/4316.8	7.2446/1.0089/1.1438	4395.3	2.0638	-10.487	6038.2	9281.6	45.601	0	1	0	0	FALSE
HGLibA_44207	SIRPB2	4392.6/4344/4438.2	7.9032/0/0	4391.4	0.33094	-11.688	2221.3	9273.3	45.599	0	1	0	0	FALSE
HGLibA_43017	SCNN1B	4443.9/4515.7/4533	401.75/14.125/27.452	4497.3	53.903	-6.3564	2234.1	9498.5	45.592	0	1	0	0	FALSE
HGLibA_32364	NOVA1	4475.8/4350.8/4353.8	6.586/1.0089/1.1438	4393.1	1.9971	-10.518	5080.6	9276.8	45.59	0	1	0	0	FALSE
HGLibA_49034	TESPA1	4504.2/4298.2/4364.2	11.196/0/0	4388	0.38341	-11.631	11074	9266.1	45.581	0	1	0	0	FALSE
HGLibA_22708	IFNG	4323.1/4404.6/4433.6	7.9032/0/0	4386.8	0.33094	-11.687	3284	9263.6	45.575	0	1	0	0	FALSE
HGLibA_34320	OR5K4	4445/4260.4/4450.9	5.2688/0/0	4384.5	0.27725	-11.745	11739	9258.6	45.564	0	1	0	0	FALSE
HGLibA_42890	SCEL	4426.8/4548.9/4519.1	20.417/13.116/743.49	4498	58.538	-6.2396	4056	9499.8	45.548	0	1	0	0	FALSE
HGLibA_35112	PANX2	4394.9/4419.5/4324.9	4.6102/0/0	4379.6	0.26114	-11.762	2407.4	9248.1	45.539	0	1	0	0	FALSE
HGLibA_64418	NonTargetingControlGuideForHuman_0035	4349.3/4334.8/4450.9	11.196/0/0	4378	0.38341	-11.628	4004.1	9244.8	45.529	0	1	0	0	FALSE
HGLibA_30336	MTERF	4384.6/4321.1/4427.8	2.6344/0/0	4377.6	0.20127	-11.832	2883	9243.9	45.529	0	1	0	0	FALSE
HGLibA_37502	POLD4	4446.1/4301.6/4387.4	10.538/0/2.2877	4378	1.2644	-10.917	5283.6	9244.7	45.52	0	1	0	0	FALSE
HGLibA_45190	SLC46A3	4347/4394.3/4387.4	4.6102/0/1.1438	4376.2	0.73676	-11.299	652.96	9240.9	45.516	0	1	0	0	FALSE
HGLibA_58463	hsa-mir-3065	4449.6/4292.4/4382.7	6.586/0/0	4374.4	0.30587	-11.71	6217.5	9237.2	45.512	0	1	0	0	FALSE
HGLibA_23410	INTS10	4311.7/4404.6/4400.1	1.3172/0/0	4371.9	0.142	-11.903	2746	9231.8	45.5	0	1	0	0	FALSE
HGLibA_24267	KCNJ16	4434.7/4285.6/4396.6	7.9032/0/1.1438	4371.8	0.89849	-11.17	6006.1	9231.7	45.492	0	1	0	0	FALSE
HGLibA_12989	DEPTOR	4344.7/4382.9/4383.9	7.9032/0/0	4370.5	0.33094	-11.681	498.55	9228.7	45.491	0	1	0	0	FALSE
HGLibA_32326	NOS1AP	4410.8/4373.7/4330.7	8.5618/0/3.4315	4371.6	1.3516	-10.861	1606.7	9231.2	45.486	0	1	0	0	FALSE
HGLibA_40640	RBP5	4315.1/4456.2/4348.1	9.2204/1.0089/1.1438	4372.7	2.2426	-10.397	5446.1	9233.5	45.482	0	1	0	0	FALSE
HGLibA_11116	CREBZF	4260.4/4441.3/4401.2	11.196/0/0	4366.9	0.38341	-11.625	9026	9221.3	45.472	0	1	0	0	FALSE
HGLibA_28642	MCOLN3	4351.6/4377.2/4371.2	7.9032/0/0	4366.6	0.33094	-11.68	179.36	9220.6	45.471	0	1	0	0	FALSE
HGLibA_11124	CREG2	4271.8/4500.8/4331.9	9.879/1.0089/0	4367.1	0.93434	-11.141	14102	9221.6	45.467	0	1	0	0	FALSE
HGLibA_33390	OMP	4350.4/4471.1/4320.3	5.9274/38.339/2.2877	4380.1	8.1091	-8.9098	6363.5	9249.3	45.46	0	1	0	0	FALSE
HGLibA_38618	PRMT1	4246.7/4434.4/4412.8	3.293/0/0	4363.8	0.22374	-11.8	10545	9214.6	45.458	0	1	0	0	FALSE
HGLibA_30075	MRPS25	4370.9/4259.2/4461.3	12.513/0/0	4363	0.40151	-11.604	10249	9213	45.452	0	1	0	0	FALSE
HGLibA_27384	LRRC4C	4393.7/4327.9/4360.8	3.293/0/0	4360.7	0.22374	-11.799	1082	9208	45.442	0	1	0	0	FALSE
HGLibA_34202	OR52N5	4347/4442.4/4306.4	5.2688/1.0089/3.4315	4364.9	2.66	-10.22	4873.7	9217	45.438	0	1	0	0	FALSE
HGLibA_27850	MAD2L2	4396/4325.6/4351.5	6.586/0/0	4357.6	0.30587	-11.705	1266.3	9201.4	45.425	0	1	0	0	FALSE
HGLibA_02251	ANXA8	4334.5/4365.7/4374.6	4.6102/0/1.1438	4358.2	0.73676	-11.293	444.95	9202.8	45.423	0	1	0	0	FALSE
HGLibA_06200	C2orf91	4286.6/4453.9/4336.5	12.513/0/1.1438	4358.4	1.062	-11.046	7374.5	9203.2	45.421	0	1	0	0	FALSE
HGLibA_08841	CDKN2C	4426.8/4521.4/4604.6	23.051/1038.2/21.733	4517	80.561	-5.7917	7921.4	9540.3	45.421	0	1	0	0	FALSE
HGLibA_50620	TMPRSS11E	4335.6/4331.4/4396.6	8.5618/1.0089/0	4354.4	0.88667	-11.173	1332.2	9194.6	45.402	0	1	0	0	FALSE
HGLibA_48662	TBX21	4348.1/4461.9/4255.6	8.5618/1.0089/0	4354.4	0.88667	-11.173	10678	9194.6	45.402	0	1	0	0	FALSE
HGLibA_62674	hsa-mir-6131	4605.7/4600.4/4768.8	1342.9/44.393/61.767	4657.6	154.52	-4.9047	9161.4	9839.3	45.397	0	1	0	0	FALSE
HGLibA_19893	GPR135	4360.7/4445.9/4246.3	3.9516/1.0089/1.1438	4350.2	1.6746	-10.668	10023	9185.6	45.372	0	1	0	0	FALSE
HGLibA_38994	PRY	4383.5/4379.5/4288	5.9274/1.0089/1.1438	4350.1	1.9258	-10.538	2918.5	9185.4	45.369	0	1	0	0	FALSE
HGLibA_00625	ACTL7A	4417.6/4300.5/4322.6	10.538/0/0	4346.6	0.37382	-11.628	3876	9178	45.367	0	1	0	0	FALSE
HGLibA_16730	FAM78B	4375.5/4364.6/4298.4	8.5618/0/2.2877	4346	1.1741	-10.965	1742.1	9176.7	45.355	0	1	0	0	FALSE
HGLibA_24049	KARS	4412/4347.4/4276.4	5.9274/0/1.1438	4344.9	0.80844	-11.231	4597.4	9174.4	45.353	0	1	0	0	FALSE
HGLibA_29208	MICAL3	4300.3/4344/4390.8	9.2204/0/1.1438	4344.9	0.95051	-11.122	2050	9174.3	45.352	0	1	0	0	FALSE
HGLibA_22249	HSP90AA1	4351.6/4258.1/4486.7	74.422/5.0446/3.4315	4364.5	10.963	-8.5114	13218	9216	45.349	0	1	0	0	FALSE
HGLibA_37424	PNPLA7	4383.5/4409.2/4238.3	9.2204/0/0	4343	0.3534	-11.648	8497.1	9170.3	45.348	0	1	0	0	FALSE
HGLibA_35738	PDCD6	4214.8/4453.9/4365.4	4.6102/1.0089/0	4343.6	0.70534	-11.315	14609	9171.6	45.348	0	1	0	0	FALSE
HGLibA_48184	TADA1	4343.6/4269.5/4408.2	8.5618/0/0	4340.1	0.34246	-11.659	4811.4	9164.1	45.333	0	1	0	0	FALSE
HGLibA_43318	SEMA3A	4279.8/4352/4387.4	8.5618/2.0179/0	4339.5	1.1242	-10.997	3006.3	9162.9	45.322	0	1	0	0	FALSE
HGLibA_21059	HDLBP	4307.1/4285.6/4418.6	8.5618/0/0	4336.7	0.34246	-11.658	5095.1	9157	45.316	0	1	0	0	FALSE
HGLibA_14814	EIF4B	4394.9/4377.2/4241.7	5.9274/0/1.1438	4337.4	0.80844	-11.228	7018.4	9158.4	45.314	0	1	0	0	FALSE
HGLibA_54555	XPNPEP2	4438.2/4219.2/4363.1	5.9274/1.0089/1.1438	4339.2	1.9258	-10.535	12386	9162.2	45.312	0	1	0	0	FALSE
HGLibA_46000	SNTB1	4242.2/4477.9/4289.1	7.9032/0/0	4335.2	0.33094	-11.67	15574	9153.8	45.308	0	1	0	0	FALSE
HGLibA_19757	GPBP1	4337.9/4289/4378.1	6.586/0/0	4334.8	0.30587	-11.697	1991.1	9153	45.307	0	1	0	0	FALSE
HGLibA_35391	PCDH11X	4375.5/4310.8/4368.9	7.9032/2.0179/53.76	4351.6	9.6008	-8.6816	1268.3	9188.6	45.296	0	1	0	0	FALSE
HGLibA_33317	OGFR	4358.4/4310.8/4343.4	5.9274/3.0268/1.1438	4337.5	2.762	-10.171	593.52	9158.6	45.295	0	1	0	0	FALSE
HGLibA_48007	SYNJ2	4383.5/4298.2/4319.2	5.9274/1.0089/0	4333.4	0.77434	-11.254	1975.4	9150	45.294	0	1	0	0	FALSE
HGLibA_54044	WDR19	4296.9/4330.2/4370	7.2446/0/0	4332.3	0.31878	-11.682	1341.2	9147.5	45.293	0	1	0	0	FALSE
HGLibA_06862	CABS1	4292.3/4354.3/4345.7	5.2688/0/0	4330.7	0.27725	-11.728	1127.8	9144.2	45.285	0	1	0	0	FALSE
HGLibA_14631	EGFL8	4343.6/4364.6/4306.4	9.2204/6.0536/1.1438	4338.1	4.0474	-9.7477	866.31	9160	45.284	0	1	0	0	FALSE
HGLibA_02230	ANXA2	4351.6/4271.8/4366.5	4.6102/0/0	4329.8	0.26114	-11.746	2592.3	9142.3	45.281	0	1	0	0	FALSE
HGLibA_44871	SLC2A2	4272.9/4248.9/4467.1	6.586/1.0089/0	4328.6	0.80509	-11.228	14314	9139.7	45.269	0	1	0	0	FALSE
HGLibA_44493	SLC18A3	4433.6/4186/4375.8	13.172/6.0536/0	4330.5	1.9138	-10.538	16787	9143.7	45.267	0	1	0	0	FALSE
HGLibA_15162	ENOX2	4753.8/4744.7/4632.4	1758.5/71.634/59.479	4710	195.78	-4.5814	4573.1	9950.6	45.254	0	1	0	0	FALSE
HGLibA_36385	PHF6	4163.6/4410.4/4405.8	7.9032/0/1.1438	4325	0.89849	-11.154	19945	9132.2	45.249	0	1	0	0	FALSE
HGLibA_27366	LRRC45	4349.3/4259.2/4360.8	5.9274/0/0	4322.9	0.29208	-11.708	3091.7	9127.5	45.244	0	1	0	0	FALSE
HGLibA_30363	MTFR1L	4374.3/4204.3/4390.8	3.9516/0/0	4322.3	0.24346	-11.764	10667	9126.4	45.242	0	1	0	0	FALSE
HGLibA_26525	LIMA1	4226.2/4308.5/4432.4	11.855/0/0	4321.5	0.39262	-11.6	10776	9124.8	45.236	0	1	0	0	FALSE
HGLibA_63725	hsa-mir-6885	4230.8/4414.9/4318	3.9516/0/0	4320.6	0.24346	-11.763	8488.2	9122.7	45.233	0	1	0	0	FALSE
HGLibA_35674	PCSK2	4227.4/4324.5/4410.5	3.293/0/0	4320.1	0.22374	-11.786	8393.2	9121.7	45.231	0	1	0	0	FALSE
HGLibA_43620	SESN1	4385.7/4301.6/4272.9	4.6102/0/0	4319.8	0.26114	-11.742	3438.3	9121.1	45.229	0	1	0	0	FALSE
HGLibA_20451	GSTA1	4479.2/4200.8/4285.6	9.2204/1.0089/0	4320.3	0.91107	-11.143	20357	9122.2	45.225	0	1	0	0	FALSE
HGLibA_29483	MMP11	4318.5/4400.1/4238.3	11.855/0/0	4318.4	0.39262	-11.599	6546	9118.2	45.22	0	1	0	0	FALSE
HGLibA_46936	SRCRB4D	4220.5/4416.1/4319.2	7.2446/2.0179/0	4317.9	1.0587	-11.035	9563	9116.9	45.21	0	1	0	0	FALSE
HGLibA_44635	SLC25A10	4384.6/4342.8/4222.1	9.2204/0/0	4315.9	0.3534	-11.639	7123.8	9112.9	45.208	0	1	0	0	FALSE
HGLibA_50040	TMEM167A	4208/4431/4312.2	5.2688/1.0089/0	4316.1	0.74125	-11.276	12450	9113.2	45.205	0	1	0	0	FALSE
HGLibA_40489	RBM14-RBM4	4578.3/4536.3/4617.4	55.981/1356/30.883	4577.2	132.97	-5.0948	1642.6	9668.3	45.198	0	1	0	0	FALSE
HGLibA_36323	PHC3	4425.6/4327.9/4193.2	7.9032/3.0268/0	4314.5	1.2576	-10.9	13624	9109.8	45.191	0	1	0	0	FALSE
HGLibA_14740	EIF2B3	4315.1/4329.1/4294.9	2.6344/1.0089/1.1438	4313	1.4566	-10.778	295.42	9106.6	45.181	0	1	0	0	FALSE
HGLibA_19435	GNA11	4238.8/4314.2/4383.9	11.196/1.0089/0	4311.9	0.97798	-11.09	5268.7	9104.2	45.18	0	1	0	0	FALSE
HGLibA_53423	USPL1	4221.7/4364.6/4345.7	7.2446/0/0	4310.2	0.31878	-11.675	6029.2	9100.6	45.178	0	1	0	0	FALSE
HGLibA_38039	PPP1R14B	4258.1/4323.4/4351.5	5.2688/0/1.1438	4310.8	0.77407	-11.247	2295.3	9102	45.177	0	1	0	0	FALSE
HGLibA_02348	AP4M1	4405.1/4205.4/4330.7	5.9274/1.0089/1.1438	4313	1.9258	-10.526	10186	9106.5	45.176	0	1	0	0	FALSE
HGLibA_10915	CPE	4279.8/4418.4/4242.9	13.172/1.0089/1.1438	4313	2.5355	-10.253	8563.2	9106.6	45.17	0	1	0	0	FALSE
HGLibA_59306	hsa-mir-3688-1	4380/4322.2/4218.6	5.2688/0/0	4306.4	0.27725	-11.72	6690.5	9092.6	45.159	0	1	0	0	FALSE
HGLibA_53456	UTP6	4214.8/4371.4/4337.7	5.9274/0/1.1438	4307.4	0.80844	-11.218	6793.1	9094.8	45.159	0	1	0	0	FALSE
HGLibA_05942	C1QTNF3	4445/4207.7/4270.6	5.2688/1.0089/0	4306.6	0.74125	-11.273	15113	9093	45.155	0	1	0	0	FALSE
HGLibA_15468	ERGIC1	4343.6/4250.1/4323.8	7.2446/1.0089/0	4305.6	0.83388	-11.197	2428.2	9090.9	45.149	0	1	0	0	FALSE
HGLibA_16821	FAM9B	4202.3/4324.5/4388.5	6.586/0/0	4304.4	0.30587	-11.687	8952	9088.3	45.148	0	1	0	0	FALSE
HGLibA_48971	TEKT1	4366.4/4299.3/4246.3	4.6102/0/0	4303.7	0.26114	-11.737	3618.3	9086.9	45.145	0	1	0	0	FALSE
HGLibA_13886	DPPA2	4361.8/4292.4/4257.9	9.879/0/0	4303.8	0.36383	-11.624	2800.6	9087.1	45.145	0	1	0	0	FALSE
HGLibA_61564	hsa-mir-512-1	4254.7/4379.5/4277.6	4.6102/0/1.1438	4303.6	0.73676	-11.275	4411.5	9086.5	45.139	0	1	0	0	FALSE
HGLibA_04400	BEND2	4376.6/4327.9/4204.7	5.2688/0/0	4302.5	0.27725	-11.718	7849.5	9084.3	45.139	0	1	0	0	FALSE
HGLibA_38155	PPP2R3A	4543/4460.7/4504.1	804.15/44.393/28.596	4502.5	100.79	-5.4674	1692.6	9509.4	45.138	0	1	0	0	FALSE
HGLibA_04508	BIN2	4329.9/4421.8/4162	3.9516/3.0268/0	4303.2	0.98204	-11.085	17364	9085.8	45.135	0	1	0	0	FALSE
HGLibA_56199	ZNF546	4335.6/4345.1/4229	9.879/0/1.1438	4302.9	0.97469	-11.09	4155.4	9085.2	45.133	0	1	0	0	FALSE
HGLibA_21383	HIST1H2AD	4300.3/4243.2/4359.6	3.9516/1.0089/0	4300.8	0.66591	-11.334	3388.3	9080.6	45.125	0	1	0	0	FALSE
HGLibA_52852	UFM1	4263.8/4285.6/4353.8	4.6102/0/1.1438	4300.9	0.73676	-11.274	2205.9	9080.9	45.125	0	1	0	0	FALSE
HGLibA_30602	MVP	4422.2/4227.2/4255.6	6.586/0/1.1438	4300.8	0.84039	-11.191	11102	9080.7	45.124	0	1	0	0	FALSE
HGLibA_34307	OR5J2	4186.3/4330.2/4389.7	7.9032/1.0089/1.1438	4301.2	2.1266	-10.426	10930	9081.6	45.113	0	1	0	0	FALSE
HGLibA_27819	MAATS1	4410.8/4322.2/4159.7	3.293/0/1.1438	4296.3	0.65009	-11.347	16227	9071.1	45.102	0	1	0	0	FALSE
HGLibA_04269	BCCIP	4265/4218/4408.2	9.2204/2.0179/0	4296.3	1.1544	-10.962	9811.2	9071.1	45.097	0	1	0	0	FALSE
HGLibA_36646	PIK3IP1	4298/4307.3/4279.9	8.5618/1.0089/0	4295	0.88667	-11.153	194.98	9068.4	45.093	0	1	0	0	FALSE
HGLibA_46054	SNX19	4328.8/4346.3/4214	7.9032/1.0089/1.1438	4295.9	2.1266	-10.424	5162.9	9070.3	45.085	0	1	0	0	FALSE
HGLibA_39965	RAB5B	4265/4271.8/4342.3	3.293/0/1.1438	4292.9	0.65009	-11.346	1831.3	9063.8	45.084	0	1	0	0	FALSE
HGLibA_32716	NRP1	4311.7/4260.4/4318	7.9032/1.0089/2.2877	4296.6	2.6672	-10.195	998.75	9071.8	45.083	0	1	0	0	FALSE
HGLibA_08042	CCL8	4412/4357.7/4111.1	9.879/2.0179/0	4291.6	1.1833	-10.941	25713	9061	45.072	0	1	0	0	FALSE
HGLibA_40001	RABEP1	4253.6/4229.5/4385	7.2446/0/0	4288.8	0.31878	-11.667	7012.1	9055.2	45.067	0	1	0	0	FALSE
HGLibA_26862	LOC100506422	4157.9/4219.2/4496	7.2446/0/0	4288.5	0.31878	-11.667	32465	9054.6	45.065	0	1	0	0	FALSE
HGLibA_49394	THRB	4507.7/4458.5/4453.2	36.882/949.4/22.877	4473.1	92.994	-5.5729	901.95	9446.8	45.065	0	1	0	0	FALSE
HGLibA_09963	CLEC2B	4347/4314.2/4202.4	5.2688/0/0	4287.4	0.27725	-11.713	5745.3	9052.2	45.06	0	1	0	0	FALSE
HGLibA_08322	CD276	4225.1/4349.7/4291.4	8.5618/1.0089/0	4288.4	0.88667	-11.151	3887.2	9054.4	45.059	0	1	0	0	FALSE
HGLibA_28873	MEIS2	4208/4211.1/4445.1	10.538/0/0	4286.7	0.37382	-11.608	18504	9050.6	45.055	0	1	0	0	FALSE
HGLibA_51774	TRPM8	4631.9/4409.2/4497.2	966.83/40.357/37.746	4511.8	113.87	-5.2959	12576	9529.2	45.053	0	1	0	0	FALSE
HGLibA_35106	PANK4	4320.8/4282.1/4251	2.6344/0/0	4284.5	0.20127	-11.801	1223.6	9046.1	45.046	0	1	0	0	FALSE
HGLibA_59145	hsa-mir-3650	4225.1/4358.8/4286.8	6.586/1.0089/3.4315	4289.9	2.8695	-10.115	4482.3	9057.5	45.046	0	1	0	0	FALSE
HGLibA_38801	PRR20A	4328.8/4175.7/4355	6.586/1.0089/0	4285.7	0.80509	-11.214	9383.2	9048.6	45.046	0	1	0	0	FALSE
HGLibA_17098	FBXO42	4246.7/4282.1/4323.8	4.6102/0/0	4284.1	0.26114	-11.73	1487.6	9045.2	45.043	0	1	0	0	FALSE
HGLibA_36060	PER3	4400.6/4165.3/4289.1	5.9274/3.0268/0	4283.9	1.1352	-10.971	13845	9044.8	45.033	0	1	0	0	FALSE
HGLibA_57090	ZZEF1	4306/4329.1/4214	2.6344/0/1.1438	4282.7	0.59803	-11.388	3707.3	9042.2	45.032	0	1	0	0	FALSE
HGLibA_40413	RB1	4466.6/4352/4638.2	29.637/1148.2/30.883	4484.1	101.8	-5.4473	20748	9470.2	45.032	0	1	0	0	FALSE
HGLibA_13841	DPH3	4243.3/4281/4319.2	1.9758/0/0	4281	0.17483	-11.832	1438.3	9038.7	45.028	0	1	0	0	FALSE
HGLibA_47360	STARD3NL	4286.6/4300.5/4260.2	9.2204/1.0089/0	4282.4	0.91107	-11.13	417.88	9041.5	45.027	0	1	0	0	FALSE
HGLibA_19697	GOT2	4351.6/4277.6/4208.2	8.5618/0/0	4278.7	0.34246	-11.638	5139.6	9033.7	45.014	0	1	0	0	FALSE
HGLibA_53364	USP42	4325.4/4282.1/4284.5	10.538/1.0089/92.65	4297.3	10.204	-8.5836	590.57	9073.2	45.007	0	1	0	0	FALSE
HGLibA_13866	DPP10	4229.6/4283.3/4318	3.9516/0/0	4276.8	0.24346	-11.748	1982	9029.7	45.005	0	1	0	0	FALSE
HGLibA_05386	C15orf38	4188.6/4437.8/4208.2	3.293/0/0	4276.7	0.22374	-11.771	19209	9029.5	45.005	0	1	0	0	FALSE
HGLibA_62099	hsa-mir-550a-1	4590.8/4519.1/4595.4	52.688/33.295/1841.6	4568.3	147.97	-4.9389	1829.5	9649.4	44.999	0	1	0	0	FALSE
HGLibA_16005	FAM109A	4279.8/4156.2/4389.7	3.9516/0/1.1438	4274.1	0.69579	-11.3	13645	9024	44.986	0	1	0	0	FALSE
HGLibA_26028	LARP1	4332.2/4155/4344.6	7.2446/1.0089/1.1438	4276.4	2.0638	-10.447	11245	9028.8	44.983	0	1	0	0	FALSE
HGLibA_38536	PRKCB	4299.1/4298.2/4218.6	9.879/0/0	4271.8	0.36383	-11.613	2136.1	9019	44.977	0	1	0	0	FALSE
HGLibA_52446	TXNRD2	4303.7/4322.2/4192	5.2688/1.0089/0	4272.3	0.74125	-11.261	4960.5	9020	44.976	0	1	0	0	FALSE
HGLibA_31689	NEMF	4345.9/4235.2/4231.3	5.9274/0/0	4270.5	0.29208	-11.691	4230.7	9016.2	44.971	0	1	0	0	FALSE
HGLibA_25550	KRT79	4244.5/4223.7/4345.7	5.9274/1.0089/0	4271	0.77434	-11.233	4262.5	9017.3	44.969	0	1	0	0	FALSE
HGLibA_31974	NIPSNAP3A	4237.6/4352/4219.8	4.6102/0/0	4269.4	0.26114	-11.725	5146.4	9013.9	44.966	0	1	0	0	FALSE
HGLibA_07976	CCL16	4277.5/4325.6/4208.2	3.9516/1.0089/0	4270.2	0.66591	-11.324	3485.2	9015.6	44.966	0	1	0	0	FALSE
HGLibA_02720	ARHGAP19	4285.5/4325.6/4205.9	5.2688/1.0089/1.1438	4272	1.8492	-10.551	3714.4	9019.5	44.963	0	1	0	0	FALSE
HGLibA_13572	DNAJC13	4249/4215.7/4346.9	9.2204/0/1.1438	4270.2	0.95051	-11.097	4649.7	9015.6	44.963	0	1	0	0	FALSE
HGLibA_23533	IQGAP1	4239.9/4268.4/4298.4	6.586/0/0	4268.8	0.30587	-11.675	854.67	9012.7	44.962	0	1	0	0	FALSE
HGLibA_17697	FMNL2	4514.5/4329.1/4417.4	21.075/24.214/878.46	4419.7	76.663	-5.8309	8602.6	9333.4	44.954	0	1	0	0	FALSE
HGLibA_05424	C15orf59	4205.7/4282.1/4312.2	7.2446/0/0	4266.5	0.31878	-11.66	3015.4	9007.7	44.95	0	1	0	0	FALSE
HGLibA_47430	STEAP3	4290/4287.9/4220.9	2.6344/0/0	4266.1	0.20127	-11.794	1543.6	9007	44.95	0	1	0	0	FALSE
HGLibA_14084	DTX3	4333.3/4297/4263.7	9.2204/2.0179/223.05	4297.9	16.292	-7.9577	1213.4	9074.5	44.947	0	1	0	0	FALSE
HGLibA_38435	PRELP	4252.4/4291.3/4252.1	6.586/0/0	4265.2	0.30587	-11.674	507.45	9005.1	44.944	0	1	0	0	FALSE
HGLibA_56061	ZNF474	4394.9/4212.3/4189.7	4.6102/0/0	4264.6	0.26114	-11.724	12656	9003.8	44.941	0	1	0	0	FALSE
HGLibA_08496	CD99L2	4407.4/4166.5/4225.5	7.2446/1.0089/0	4265.3	0.83388	-11.184	15767	9005.1	44.938	0	1	0	0	FALSE
HGLibA_48762	TCF12	4274.1/4301.6/4205.9	6.586/0/0	4260.3	0.30587	-11.672	2427.6	8994.7	44.918	0	1	0	0	FALSE
HGLibA_48670	TBX4	4268.4/4169.9/4345.7	4.6102/0/1.1438	4260.7	0.73676	-11.261	7765.4	8995.5	44.916	0	1	0	0	FALSE
HGLibA_23554	IRAK1	4249/4223.7/4320.3	5.2688/0/34.315	4264.2	2.5437	-10.233	2508.4	9002.8	44.914	0	1	0	0	FALSE
HGLibA_51194	TPSAB1	4253.6/4309.6/4217.5	10.538/0/2.2877	4260	1.2644	-10.878	2156.5	8994	44.906	0	1	0	0	FALSE
HGLibA_00141	ABCB4	4216/4172.2/4395.4	3.293/1.0089/1.1438	4260.1	1.5727	-10.694	13994	8994.2	44.904	0	1	0	0	FALSE
HGLibA_11479	CSTB	4265/4287.9/4218.6	4.6102/1.0089/0	4257	0.70534	-11.286	1244.8	8987.7	44.897	0	1	0	0	FALSE
HGLibA_30252	MST1	4236.5/4282.1/4252.1	7.2446/0/1.1438	4256.9	0.87031	-11.153	538.35	8987.3	44.894	0	1	0	0	FALSE
HGLibA_23628	IRX1	4259.3/4266.1/4237.1	4.6102/0/0	4254.1	0.26114	-11.72	229.87	8981.5	44.886	0	1	0	0	FALSE
HGLibA_47704	SUCNR1	4132.8/4345.1/4290.3	2.6344/0/2.2877	4255.1	0.76752	-11.234	12149	8983.5	44.886	0	1	0	0	FALSE
HGLibA_47897	SWAP70	4220.5/4213.4/4330.7	4.6102/0/1.1438	4254.6	0.73676	-11.259	4324.9	8982.4	44.883	0	1	0	0	FALSE
HGLibA_60001	hsa-mir-432	4189.8/4282.1/4288	6.586/0/0	4253	0.30587	-11.67	3035	8979.2	44.88	0	1	0	0	FALSE
HGLibA_43999	SHC1	4760.6/4618.8/4597.7	78.374/2187.4/51.472	4658.5	206.77	-4.4871	7852.6	9841.1	44.875	0	1	0	0	FALSE
HGLibA_15525	ERP27	4430.2/4202/4122.7	7.9032/0/0	4249.6	0.33094	-11.641	25493	8971.9	44.862	0	1	0	0	FALSE
HGLibA_01944	ANKAR	4147.6/4311.9/4292.6	7.2446/0/1.1438	4250.1	0.87031	-11.15	8065.3	8972.8	44.858	0	1	0	0	FALSE
HGLibA_59677	hsa-mir-409	4244.5/4330.2/4177	8.5618/0/1.1438	4250.1	0.92516	-11.109	5897.5	8972.9	44.858	0	1	0	0	FALSE
HGLibA_58022	hsa-mir-18b	4365.2/4335.9/4049.9	3.293/1.0089/0	4247.9	0.62193	-11.355	30369	8968.3	44.85	0	1	0	0	FALSE
HGLibA_52549	UBAP1L	4350.4/4384/4333	22.392/14.125/512.44	4355.8	54.636	-6.2911	672.3	9197.5	44.849	0	1	0	0	FALSE
HGLibA_01586	ALDH8A1	4358.4/4196.3/4190.9	6.586/0/1.1438	4247.8	0.84039	-11.173	9064.5	8968	44.847	0	1	0	0	FALSE
HGLibA_21591	HKR1	4253.6/4308.5/4181.6	5.9274/1.0089/0	4247.6	0.77434	-11.225	4046.8	8967.5	44.846	0	1	0	0	FALSE
HGLibA_15843	F11	4180.6/4286.7/4270.6	3.293/0/0	4245.7	0.22374	-11.761	3267.7	8963.6	44.842	0	1	0	0	FALSE
HGLibA_62327	hsa-mir-5699	4296.9/4301.6/4137.7	4.6102/0/0	4244.7	0.26114	-11.717	8703.5	8961.4	44.836	0	1	0	0	FALSE
HGLibA_08367	CD38	4216/4260.4/4257.9	7.2446/0/0	4244.7	0.31878	-11.653	622.94	8961.4	44.836	0	1	0	0	FALSE
HGLibA_04866	BSG	4302.6/4204.3/4226.7	5.9274/0/1.1438	4244.3	0.80844	-11.197	2653.2	8960.6	44.829	0	1	0	0	FALSE
HGLibA_26822	LOC100287399	4193.2/4321.1/4212.8	4.6102/0/0	4242	0.26114	-11.716	4742.8	8955.7	44.822	0	1	0	0	FALSE
HGLibA_43078	SCXA	4383.5/4479.1/4454.4	875.28/34.304/33.171	4438.8	99.967	-5.4585	2463.2	9374	44.814	0	1	0	0	FALSE
HGLibA_23161	IL3RA_X	4174.9/4254.7/4288	2.6344/1.0089/0	4238.9	0.57182	-11.397	3372.4	8949.1	44.803	0	1	0	0	FALSE
HGLibA_17156	FBXW8	4286.6/4326.8/4105.3	9.2204/0/0	4238.5	0.3534	-11.613	13920	8948.2	44.803	0	1	0	0	FALSE
HGLibA_59393	hsa-mir-374b	4239.9/4282.1/4202.4	7.9032/1.0089/1.1438	4241.4	2.1266	-10.406	1590.2	8954.3	44.799	0	1	0	0	FALSE
HGLibA_00306	ABL2	4189.8/4281/4261.4	7.2446/1.0089/5.7192	4243.9	3.5189	-9.8755	2306.1	8959.6	44.798	0	1	0	0	FALSE
HGLibA_19752	GPBAR1	4206.8/4277.6/4234.8	7.2446/1.0089/1.1438	4239.6	2.0638	-10.435	1268.1	8950.7	44.791	0	1	0	0	FALSE
HGLibA_34669	OSBPL9	4311.7/4144.7/4255.6	5.9274/0/1.1438	4236.8	0.80844	-11.194	7217.7	8944.6	44.789	0	1	0	0	FALSE
HGLibA_48202	TAF11	4218.2/4277.6/4209.4	3.9516/0/0	4234.9	0.24346	-11.734	1374.5	8940.7	44.785	0	1	0	0	FALSE
HGLibA_07496	CCBL1	4259.3/4159.6/4281	3.9516/1.0089/0	4233	0.66591	-11.311	4190	8936.5	44.771	0	1	0	0	FALSE
HGLibA_46870	SPTA1	4219.4/4263.8/4212.8	5.9274/0/0	4231.9	0.29208	-11.678	769.43	8934.3	44.769	0	1	0	0	FALSE
HGLibA_30585	MUTYH	4198.9/4254.7/4241.7	4.6102/1.0089/0	4231.7	0.70534	-11.277	852.48	8933.8	44.763	0	1	0	0	FALSE
HGLibA_33644	OR1A2	4195.5/4301.6/4256.7	5.9274/4.0357/45.753	4251	10.356	-8.5486	2839.2	8974.9	44.763	0	1	0	0	FALSE
HGLibA_35805	PDE6A	4366.4/4314.2/4023.3	9.879/0/1.1438	4231.9	0.97469	-11.066	34189	8934.2	44.762	0	1	0	0	FALSE
HGLibA_08677	CDH3	4242.2/4205.4/4237.1	9.879/0/0	4228.2	0.36383	-11.599	396.66	8926.4	44.749	0	1	0	0	FALSE
HGLibA_52694	UBE4B	4173.8/4251.2/4256.7	2.6344/0/0	4227.1	0.20127	-11.781	2150.6	8924	44.745	0	1	0	0	FALSE
HGLibA_55853	ZNF347	4319.7/4110.4/4259.1	11.855/2.0179/0	4228.8	1.263	-10.868	11596	8927.6	44.742	0	1	0	0	FALSE
HGLibA_01653	ALKBH3	4192/4270.7/4217.5	7.9032/0/0	4226.6	0.33094	-11.633	1610.8	8923	44.741	0	1	0	0	FALSE
HGLibA_09543	CHRFAM7A	4223.9/4309.6/4145.8	7.2446/0/0	4225.9	0.31878	-11.646	6714.3	8921.5	44.737	0	1	0	0	FALSE
HGLibA_29382	MLH1	4303.7/4204.3/4170.1	9.2204/0/0	4225.6	0.3534	-11.609	4819.4	8920.9	44.735	0	1	0	0	FALSE
HGLibA_00250	ABHD14B	4125.9/4350.8/4200.1	5.9274/0/0	4224.6	0.29208	-11.675	13133	8918.7	44.731	0	1	0	0	FALSE
HGLibA_55901	ZNF385B	4243.3/4247.8/4181.6	2.6344/0/0	4224.1	0.20127	-11.78	1367.2	8917.7	44.729	0	1	0	0	FALSE
HGLibA_19779	GPCPD1	4203.4/4315.3/4153.9	3.9516/0/0	4223.7	0.24346	-11.73	6841.3	8916.8	44.726	0	1	0	0	FALSE
HGLibA_54236	WDYHV1	4302.6/4239.8/4133.1	5.9274/2.0179/0	4224.6	0.98478	-11.056	7342.3	8918.6	44.723	0	1	0	0	FALSE
HGLibA_64627	NonTargetingControlGuideForHuman_0244	4184.1/4155/4327.3	5.9274/0/0	4221.5	0.29208	-11.674	8500.9	8912	44.714	0	1	0	0	FALSE
HGLibA_49379	THOC7	4279.8/4084.1/4303	7.9032/0/0	4221.1	0.33094	-11.631	14464	8911.3	44.712	0	1	0	0	FALSE
HGLibA_25867	KSR2	4234.2/4269.5/4158.5	7.2446/1.0089/0	4220.5	0.83388	-11.169	3217.8	8910	44.703	0	1	0	0	FALSE
HGLibA_58646	hsa-mir-3147	4253.6/4262.7/4140	6.586/0/0	4218.4	0.30587	-11.658	4670.4	8905.5	44.698	0	1	0	0	FALSE
HGLibA_53197	USP11	4205.7/4238.6/4210.5	9.879/0/0	4218.3	0.36383	-11.595	316.09	8905.2	44.696	0	1	0	0	FALSE
HGLibA_32892	NUAK1	4301.4/4290.1/4320.3	25.685/8.0714/385.47	4303.9	43.21	-6.6055	232.37	9087.3	44.696	0	1	0	0	FALSE
HGLibA_65306	NonTargetingControlGuideForHuman_0923	4456.4/4160.8/4046.4	3.293/0/1.1438	4217.7	0.65009	-11.32	44779	8904	44.69	0	1	0	0	FALSE
HGLibA_02921	ARL1	4286.6/4164.2/4201.3	2.6344/1.0089/0	4217.1	0.57182	-11.39	3940.3	8902.7	44.688	0	1	0	0	FALSE
HGLibA_28561	MCC	4174.9/4276.4/4195.5	2.6344/0/0	4215.4	0.20127	-11.777	2877.5	8899.1	44.683	0	1	0	0	FALSE
HGLibA_40987	RFXANK	4253.6/4230.6/4165.4	9.2204/0/2.2877	4216.4	1.2056	-10.901	2090	8901.2	44.678	0	1	0	0	FALSE
HGLibA_19372	GLYATL1	4196.6/4238.6/4219.8	4.6102/2.0179/1.1438	4218.3	2.2151	-10.358	443.19	8905.3	44.677	0	1	0	0	FALSE
HGLibA_30184	MSC	4108.9/4208.9/4327.3	2.6344/0/0	4214	0.20127	-11.777	11954	8896.3	44.676	0	1	0	0	FALSE
HGLibA_41510	RNF135	4233.1/4292.4/4116.9	8.5618/0/0	4213.5	0.34246	-11.616	7972.7	8895.1	44.672	0	1	0	0	FALSE
HGLibA_38151	PPP2R2C	4143/4216.9/4278.7	5.9274/0/0	4212.5	0.29208	-11.671	4613.6	8893	44.667	0	1	0	0	FALSE
HGLibA_37153	PLEKHO2	4205.7/4183.7/4247.5	3.293/0/0	4212.2	0.22374	-11.749	1051.2	8892.4	44.666	0	1	0	0	FALSE
HGLibA_31350	NCOA6	4195.5/4244.4/4196.6	7.2446/0/1.1438	4212.1	0.87031	-11.137	777.94	8892.1	44.659	0	1	0	0	FALSE
HGLibA_46019	SNURF	4123.7/4278.7/4229	2.6344/0/0	4210	0.20127	-11.775	6266.9	8887.6	44.654	0	1	0	0	FALSE
HGLibA_18041	FRRS1	4425.6/4416.1/4370	33.589/29.259/945.95	4403.8	97.709	-5.4798	884.4	9299.7	44.653	0	1	0	0	FALSE
HGLibA_44561	SLC22A18	4151/4325.6/4163.1	4.6102/1.0089/1.1438	4212.5	1.766	-10.573	9509.3	8893	44.651	0	1	0	0	FALSE
HGLibA_03257	ASCC1	4236.5/4110.4/4277.6	4.6102/0/0	4207.5	0.26114	-11.704	7588.6	8882.4	44.641	0	1	0	0	FALSE
HGLibA_40716	RCOR3	4489.4/4543.2/4511	1248.1/60.536/50.329	4514.5	156.18	-4.8444	731.59	9534.9	44.633	0	1	0	0	FALSE
HGLibA_34131	OR51S1	4123.7/4276.4/4223.2	5.2688/0/2.2877	4207.3	0.9863	-11.049	6011.9	8881.9	44.632	0	1	0	0	FALSE
HGLibA_07286	CASK	4402.8/4250.1/4217.5	17.782/9.0804/454.1	4289.4	41.99	-6.641	9795.3	9056.4	44.632	0	1	0	0	FALSE
HGLibA_00286	ABHD8	4177.2/4207.7/4232.5	6.586/0/0	4205.7	0.30587	-11.653	765.96	8878.6	44.631	0	1	0	0	FALSE
HGLibA_63557	hsa-mir-6846	4227.4/4156.2/4237.1	7.2446/0/1.1438	4206.7	0.87031	-11.136	1951.2	8880.7	44.63	0	1	0	0	FALSE
HGLibA_01545	ALDH1A2	4235.3/4291.3/4092.6	7.2446/0/0	4205.6	0.31878	-11.639	10495	8878.3	44.63	0	1	0	0	FALSE
HGLibA_45318	SLC6A2	4235.3/4270.7/4111.1	6.586/0/0	4205.2	0.30587	-11.653	7023.8	8877.4	44.628	0	1	0	0	FALSE
HGLibA_45807	SMPD2	4254.7/4246.6/4115.7	9.2204/0/0	4205.2	0.3534	-11.602	6085.3	8877.5	44.628	0	1	0	0	FALSE
HGLibA_22391	HTR3E	4185.2/4317.6/4116.9	6.586/0/1.1438	4205.8	0.84039	-11.158	10417	8878.7	44.626	0	1	0	0	FALSE
HGLibA_37449	POC5	4190.9/4273/4145.8	8.5618/0/0	4202.9	0.34246	-11.613	4157.8	8872.6	44.616	0	1	0	0	FALSE
HGLibA_46461	SPATA2L	4214.8/4101.2/4293.7	3.293/0/0	4202.5	0.22374	-11.746	9365.5	8871.8	44.615	0	1	0	0	FALSE
HGLibA_36920	PLA2G6	4254.7/4213.4/4137.7	3.9516/1.0089/0	4201.7	0.66591	-11.301	3521.6	8870	44.606	0	1	0	0	FALSE
HGLibA_34581	OR9K2	4188.6/4133.3/4309.9	7.9032/13.116/1.1438	4210	4.986	-9.4583	8162.4	8887.6	44.604	0	1	0	0	FALSE
HGLibA_03492	ATG4B	4268.4/4069.2/4267.2	5.9274/0/0	4200.5	0.29208	-11.667	13149	8867.5	44.604	0	1	0	0	FALSE
HGLibA_43857	SGSH	4177.2/4270.7/4166.6	6.586/2.0179/1.1438	4204.6	2.5018	-10.23	3280.4	8876.2	44.602	0	1	0	0	FALSE
HGLibA_56429	ZNF628	4194.3/4192.8/4211.7	1.9758/2.0179/0	4199.6	0.66038	-11.305	109.78	8865.6	44.595	0	1	0	0	FALSE
HGLibA_37928	PPIE	4293.4/4218/4456.7	25.027/510.52/18.301	4321.6	61.706	-6.1072	14887	9124.8	44.595	0	1	0	0	FALSE
HGLibA_61474	hsa-mir-5047	4216/4245.5/4148.1	6.586/2.0179/1.1438	4203	2.5018	-10.229	2493.7	8872.8	44.593	0	1	0	0	FALSE
HGLibA_06022	C20orf27	4169.2/4186/4239.4	7.9032/0/0	4198.1	0.33094	-11.623	1343.3	8862.4	44.591	0	1	0	0	FALSE
HGLibA_37664	POMK	4217.1/4284.4/4093.8	5.9274/0/1.1438	4197.7	0.80844	-11.181	9348.1	8861.5	44.583	0	1	0	0	FALSE
HGLibA_28965	METTL16	4156.7/4182.5/4249.8	4.6102/0/0	4196.2	0.26114	-11.7	2310.4	8858.3	44.581	0	1	0	0	FALSE
HGLibA_19542	GNGT2	4170.4/4248.9/4170.1	5.2688/2.0179/0	4196.3	0.94374	-11.076	2064.8	8858.6	44.575	0	1	0	0	FALSE
HGLibA_18519	GALK2	4315.1/4327.9/4234.8	19.099/14.125/468.97	4292.4	50.311	-6.3867	2548.4	9062.8	44.56	0	1	0	0	FALSE
HGLibA_00701	ACVRL1	4179.5/4247.8/4141.2	7.2446/0/0	4189.3	0.31878	-11.634	2916.5	8843.6	44.544	0	1	0	0	FALSE
HGLibA_01028	ADPRHL1	4123.7/4235.2/4212.8	8.5618/0/1.1438	4190.3	0.92516	-11.088	3481.1	8845.8	44.543	0	1	0	0	FALSE
HGLibA_01448	AKAP8L	4063.3/4341.7/4166.6	2.6344/0/1.1438	4188.9	0.59803	-11.356	19808	8843	44.539	0	1	0	0	FALSE
HGLibA_16533	FAM228A	4209.1/4218/4138.9	12.513/0/0	4188.5	0.40151	-11.546	1880.5	8842	44.539	0	1	0	0	FALSE
HGLibA_06583	C7orf71	4455.2/4190.5/4513.3	23.051/403.57/106.38	4384.1	99.735	-5.444	29615	9257.7	44.528	0	1	0	0	FALSE
HGLibA_35800	PDE4DIP	4145.3/4255.8/4160.8	9.2204/1.0089/0	4187	0.91107	-11.098	3578	8838.9	44.526	0	1	0	0	FALSE
HGLibA_62096	hsa-mir-549a	4137.3/4248.9/4171.2	4.6102/0/0	4185.6	0.26114	-11.697	3273.1	8835.8	44.525	0	1	0	0	FALSE
HGLibA_19048	GHRL	4041.6/4202/4315.7	6.586/1.0089/0	4184.9	0.80509	-11.179	18963	8834.4	44.516	0	1	0	0	FALSE
HGLibA_31316	NCKAP5	4206.8/4190.5/4158.5	13.172/1.0089/0	4185.2	1.0375	-11.005	604.84	8835.1	44.515	0	1	0	0	FALSE
HGLibA_17177	FCF1	4181.8/4152.8/4212.8	4.6102/0/0	4182.4	0.26114	-11.696	902.61	8829	44.508	0	1	0	0	FALSE
HGLibA_08057	CCNB1	4165.8/4151.6/4226.7	6.586/2.0179/0	4181.3	1.0229	-11.014	1591	8826.6	44.494	0	1	0	0	FALSE
HGLibA_50903	TNPO3	4181.8/4219.2/4141.2	7.2446/0/1.1438	4180.6	0.87031	-11.127	1521.5	8825.2	44.492	0	1	0	0	FALSE
HGLibA_43943	SH3D21	4196.6/4084.1/4259.1	7.2446/0/1.1438	4179.3	0.87031	-11.126	7866.1	8822.4	44.485	0	1	0	0	FALSE
HGLibA_29086	MFSD11	4088.3/4183.7/4263.7	4.6102/0/0	4178	0.26114	-11.694	7705.8	8819.6	44.485	0	1	0	0	FALSE
HGLibA_55575	ZNF205	4181.8/4136.7/4219.8	4.6102/3.0268/0	4179.3	1.0377	-11.002	1728.1	8822.4	44.484	0	1	0	0	FALSE
HGLibA_02248	ANXA7	4228.5/4161.9/4145.8	10.538/1.0089/0	4178.6	0.95661	-11.061	1922.3	8820.9	44.481	0	1	0	0	FALSE
HGLibA_28703	MDN1	4144.2/4174.5/4211.7	6.586/0/1.1438	4176.7	0.84039	-11.148	1142.7	8816.9	44.472	0	1	0	0	FALSE
HGLibA_58758	hsa-mir-3170	4135.1/4338.2/4055.6	5.9274/0/1.1438	4174.6	0.80844	-11.173	21245	8812.5	44.461	0	1	0	0	FALSE
HGLibA_61117	hsa-mir-4755	4127.1/4137.9/4256.7	3.293/1.0089/0	4173.5	0.62193	-11.33	5177	8810.1	44.457	0	1	0	0	FALSE
HGLibA_31856	NFYB	4167/4179.1/4171.2	4.6102/0/0	4172.4	0.26114	-11.692	37.804	8807.8	44.456	0	1	0	0	FALSE
HGLibA_65009	NonTargetingControlGuideForHuman_0626	4228.5/4139/4143.5	6.586/0/0	4170.1	0.30587	-11.641	2542.6	8803	44.443	0	1	0	0	FALSE
HGLibA_18295	G2E3	4178.4/4135.6/4196.6	9.2204/0/0	4170.1	0.3534	-11.59	982.38	8802.9	44.442	0	1	0	0	FALSE
HGLibA_45726	SMIM12	4198.9/4168.8/4140	3.9516/0/0	4169.2	0.24346	-11.712	866.25	8800.9	44.438	0	1	0	0	FALSE
HGLibA_13031	DFNB59	4509.9/4534/4484.4	1485.8/52.464/66.342	4509.4	173.03	-4.6958	614.86	9524.1	44.434	0	1	0	0	FALSE
HGLibA_64256	hsa-mir-892b	4357.3/4300.5/4349.2	34.247/805.13/21.733	4335.6	84.423	-5.6658	944.82	9154.6	44.431	0	1	0	0	FALSE
HGLibA_51655	TRIT1	4108.9/4139/4259.1	5.2688/1.0089/0	4168.5	0.74125	-11.226	6314	8799.4	44.43	0	1	0	0	FALSE
HGLibA_21911	HOXA4	4216/4087.5/4193.2	7.2446/0/0	4165.2	0.31878	-11.625	4699.4	8792.4	44.417	0	1	0	0	FALSE
HGLibA_26867	LOC100507003	4341.3/4207.7/4185.1	12.513/12.107/415.21	4244.1	39.889	-6.698	7127.5	8960.3	44.415	0	1	0	0	FALSE
HGLibA_34679	OSER1	4205.7/4103.5/4194.3	9.2204/7.0625/0	4167.6	1.7829	-10.549	3136.7	8797.6	44.414	0	1	0	0	FALSE
HGLibA_62281	hsa-mir-5690	4138.5/4133.3/4201.3	0.6586/0/0	4157.6	0.096489	-11.889	1431.8	8776.3	44.379	0	1	0	0	FALSE
HGLibA_49724	TM9SF2	4143/4102.4/4227.9	5.2688/0/0	4157.4	0.27725	-11.669	4098.8	8776	44.376	0	1	0	0	FALSE
HGLibA_05814	C1orf192	4316.2/4388.6/4432.4	994.49/32.286/43.466	4378.8	111.86	-5.2783	3443.2	9246.5	44.374	0	1	0	0	FALSE
HGLibA_24154	KCNAB3	4189.8/4182.5/4099.6	7.2446/1.0089/0	4157.1	0.83388	-11.147	2511.7	8775.2	44.368	0	1	0	0	FALSE
HGLibA_47325	STAG2	4119.1/4186/4162	5.9274/0/0	4155.6	0.29208	-11.651	1146.8	8772.1	44.366	0	1	0	0	FALSE
HGLibA_11727	CTSS	4196.6/4152.8/4120.4	9.2204/0/2.2877	4156.5	1.2056	-10.88	1463.6	8773.9	44.361	0	1	0	0	FALSE
HGLibA_41347	RLF	4140.8/4240.9/4091.5	4.6102/18.161/0	4157.3	1.9489	-10.462	5799.2	8775.6	44.357	0	1	0	0	FALSE
HGLibA_64703	NonTargetingControlGuideForHuman_0320	4176.1/4206.6/4081.1	3.9516/1.0089/0	4154.2	0.66591	-11.284	4284.6	8769.2	44.355	0	1	0	0	FALSE
HGLibA_50817	TNFSF15	4233.1/4236.3/3997.9	3.9516/0/2.2877	4154.2	0.88901	-11.103	18704	8769.2	44.353	0	1	0	0	FALSE
HGLibA_35608	PCID2	4321.9/4376/4533	1178.9/39.348/46.897	4409.4	129.68	-5.0768	12018	9311.5	44.351	0	1	0	0	FALSE
HGLibA_12399	DBP	4203.4/4115/4140	4.6102/0/0	4152.6	0.26114	-11.685	2079.1	8765.8	44.351	0	1	0	0	FALSE
HGLibA_39799	RAB11FIP3	4214.8/4186/4061.4	5.2688/1.0089/0	4153.5	0.74125	-11.22	6646.4	8767.7	44.35	0	1	0	0	FALSE
HGLibA_56363	ZNF600	4120.3/4109.2/4230.2	5.9274/1.0089/0	4152.9	0.77434	-11.193	4470.9	8766.3	44.346	0	1	0	0	FALSE
HGLibA_35234	PARP3	4366.4/4334.8/4224.4	24.368/1029.1/19.445	4308.1	78.855	-5.7538	5558.3	9096.2	44.344	0	1	0	0	FALSE
HGLibA_52801	UCHL1	4128.2/4242.1/4086.8	7.2446/1.0089/0	4151.9	0.83388	-11.145	6460.5	8764.1	44.341	0	1	0	0	FALSE
HGLibA_05657	C19orf40	3986.9/4183.7/4286.8	7.9032/0/0	4150.6	0.33094	-11.607	23215	8761.4	44.339	0	1	0	0	FALSE
HGLibA_58157	hsa-mir-200c	4245.6/4087.5/4321.5	11.855/9.0804/353.44	4217.1	33.754	-6.9232	14252	8902.7	44.336	0	1	0	0	FALSE
HGLibA_54511	XIRP1	4193.2/4034.8/4222.1	7.2446/0/2.2877	4149.2	1.1059	-10.945	10163	8758.5	44.324	0	1	0	0	FALSE
HGLibA_20903	HAX1	4263.8/4356.6/4261.4	28.32/17.152/814.41	4293.7	73.541	-5.8484	2944.3	9065.5	44.323	0	1	0	0	FALSE
HGLibA_57885	hsa-mir-148b	4035.9/4077.2/4326.1	9.2204/0/0	4144.4	0.3534	-11.581	24648	8748.4	44.306	0	1	0	0	FALSE
HGLibA_54502	XDH	4270.7/4234/4298.4	28.978/12.107/689.73	4267.6	62.462	-6.0717	1040.6	9010.1	44.301	0	1	0	0	FALSE
HGLibA_26090	LCA5	4345.9/4327.9/4289.1	27.003/24.214/1090.1	4320.9	89.462	-5.5782	841.57	9123.4	44.301	0	1	0	0	FALSE
HGLibA_20851	HAPLN4	4156.7/4167.6/4103	3.9516/0/1.1438	4142.4	0.69579	-11.255	1195.9	8744	44.292	0	1	0	0	FALSE
HGLibA_04844	BRS3	4666/4507.7/4723.7	74.422/75.67/2797.8	4631.6	250.82	-4.2013	12510	9783.9	44.289	0	1	0	0	FALSE
HGLibA_08675	CDH26	4268.4/4124.1/4031.4	7.9032/0/0	4140.1	0.33094	-11.603	14266	8739.3	44.284	0	1	0	0	FALSE
HGLibA_30274	MSX2	4070.1/4171.1/4180.5	6.586/0/1.1438	4140.2	0.84039	-11.136	3743.1	8739.5	44.279	0	1	0	0	FALSE
HGLibA_12041	CYHR1	4130.5/4141.3/4144.6	8.5618/0/0	4138.8	0.34246	-11.59	54.565	8736.4	44.276	0	1	0	0	FALSE
HGLibA_30596	MVD	4172.7/4111.5/4133.1	3.293/0/1.1438	4139	0.65009	-11.293	961.39	8736.8	44.274	0	1	0	0	FALSE
HGLibA_46998	SRMS	4135.1/4096.7/4188.6	2.6344/1.0089/1.1438	4139.9	1.4566	-10.719	2130.7	8738.8	44.27	0	1	0	0	FALSE
HGLibA_25459	KRT25	4186.3/4150.5/4088	5.2688/2.0179/1.1438	4141.4	2.3183	-10.286	2476.4	8741.9	44.269	0	1	0	0	FALSE
HGLibA_56463	ZNF653	4100.9/4244.4/4066	5.9274/0/0	4136.4	0.29208	-11.645	8932.4	8731.2	44.264	0	1	0	0	FALSE
HGLibA_39964	RAB5B	4829/4844.3/4924.8	1007.7/62.554/853.3	4865.8	377.6	-3.6842	2648.4	10282	44.262	0	1	0	0	FALSE
HGLibA_13157	DHRSX_X	4096.3/4126.4/4179.3	3.293/0/1.1438	4133.9	0.65009	-11.291	1765.1	8725.9	44.247	0	1	0	0	FALSE
HGLibA_51237	TRADD	4107.7/4123/4167.8	6.586/0/0	4132.7	0.30587	-11.628	973.61	8723.5	44.245	0	1	0	0	FALSE
HGLibA_42741	SAR1B	4098.6/4019.9/4283.3	4.6102/1.0089/1.1438	4132.5	1.766	-10.545	18285	8723	44.228	0	1	0	0	FALSE
HGLibA_12404	DBR1	4123.7/4245.5/4022.1	7.2446/0/0	4129.4	0.31878	-11.613	12509	8716.5	44.227	0	1	0	0	FALSE
HGLibA_49737	TMA7	4123.7/4123/4137.7	3.9516/0/0	4128.1	0.24346	-11.697	69.005	8713.7	44.221	0	1	0	0	FALSE
HGLibA_22807	IGF2BP3	4210.3/4079.5/4094.9	4.6102/0/1.1438	4127.8	0.73676	-11.215	5108	8713.1	44.214	0	1	0	0	FALSE
HGLibA_00578	ACSM3	4197.7/4045.1/4148.1	5.9274/1.0089/1.1438	4129.8	1.9258	-10.463	6059.7	8717.3	44.212	0	1	0	0	FALSE
HGLibA_26430	LHFPL1	4458.7/4429.8/4496	54.664/47.42/1901	4461.4	170.3	-4.7033	1100.4	9422.1	44.208	0	1	0	0	FALSE
HGLibA_61735	hsa-mir-520a	4040.5/4126.4/4211.7	10.538/0/0	4125.6	0.37382	-11.553	7326.5	8708.3	44.206	0	1	0	0	FALSE
HGLibA_65142	NonTargetingControlGuideForHuman_0759	4099.7/4134.4/4138.9	5.2688/0/0	4124.3	0.27725	-11.657	458.89	8705.6	44.2	0	1	0	0	FALSE
HGLibA_10285	CNIH1	544.66/563.32/524.73	1850.7/1522.5/2976.2	544.01	2031.7	1.899	372.56	1133	44.196	1	0	0	0	TRUE
HGLibA_29958	MRPL34	4045/4202/4123.8	3.293/0/1.1438	4123.1	0.65009	-11.287	6157.9	8703.1	44.19	0	1	0	0	FALSE
HGLibA_01003	ADNP2	4174.9/4101.2/4089.2	1.9758/0/0	4121.6	0.17483	-11.777	2156.5	8699.9	44.187	0	1	0	0	FALSE
HGLibA_64398	NonTargetingControlGuideForHuman_0015	4064.4/4159.6/4146.9	8.5618/2.0179/0	4123.4	1.1242	-10.923	2672.7	8703.8	44.186	0	1	0	0	FALSE
HGLibA_14283	DYRK4	4165.8/4058.9/4141.2	5.2688/0/0	4121.7	0.27725	-11.656	3137.2	8700.1	44.186	0	1	0	0	FALSE
HGLibA_29435	MLST8	4107.7/4192.8/4064.9	5.9274/0/0	4121.5	0.29208	-11.64	4241.2	8699.6	44.185	0	1	0	0	FALSE
HGLibA_15169	ENPP2	4213.7/4042.8/4108.8	6.586/0/0	4121.2	0.30587	-11.624	7424	8698.9	44.183	0	1	0	0	FALSE
HGLibA_06424	C6	4233.1/4064.6/4069.5	8.5618/0/1.1438	4121.7	0.92516	-11.064	9192.8	8699.9	44.179	0	1	0	0	FALSE
HGLibA_54416	WSB1	4231.9/4089.8/4038.3	5.2688/0/0	4119.2	0.27725	-11.655	10057	8694.7	44.173	0	1	0	0	FALSE
HGLibA_40047	RAC3	4074.7/4205.4/4079.9	11.855/1.0089/0	4119.6	0.99854	-11.01	5479.4	8695.5	44.167	0	1	0	0	FALSE
HGLibA_27229	LRP6	3996.1/4279.8/4085.7	7.2446/1.0089/0	4118.8	0.83388	-11.133	21049	8694	44.165	0	1	0	0	FALSE
HGLibA_51095	TP73	4162.4/4110.4/4077.6	11.196/0/0	4116.7	0.38341	-11.539	1829	8689.3	44.158	0	1	0	0	FALSE
HGLibA_34249	OR5AS1	4089.5/4127.6/4131.9	4.6102/0/0	4116.3	0.26114	-11.673	544.99	8688.5	44.157	0	1	0	0	FALSE
HGLibA_15021	EMC7	4170.4/4089.8/4086.8	4.6102/0/0	4115.5	0.26114	-11.672	2247.5	8686.9	44.153	0	1	0	0	FALSE
HGLibA_53570	VCAN	4018.8/4116.1/4209.4	3.293/0/0	4114	0.22374	-11.715	9076.7	8683.8	44.146	0	1	0	0	FALSE
HGLibA_25265	KLK6	4014.3/4097.8/4229	1.9758/0/0	4112.8	0.17483	-11.774	11718	8681	44.14	0	1	0	0	FALSE
HGLibA_62972	hsa-mir-660	4138.5/4208.9/3995.5	1.9758/0/1.1438	4113.3	0.53677	-11.387	11816	8682.3	44.139	0	1	0	0	FALSE
HGLibA_52670	UBE2V2	4107.7/4104.7/4126.1	6.586/0/0	4112.8	0.30587	-11.621	135.05	8681.2	44.139	0	1	0	0	FALSE
HGLibA_16911	FASTKD5	4361.8/4313/4368.9	44.126/29.259/1298.2	4347.8	118.92	-5.1805	923.83	9180.6	44.136	0	1	0	0	FALSE
HGLibA_23440	INTU	4139.6/4080.6/4118.1	3.9516/1.0089/0	4112.7	0.66591	-11.27	891.26	8680.9	44.134	0	1	0	0	FALSE
HGLibA_30551	MUC5B	4213.7/4137.9/3989.8	6.586/0/1.1438	4112.7	0.84039	-11.126	12973	8681	44.132	0	1	0	0	FALSE
HGLibA_50084	TMEM178B	4110/4026.8/4204.7	7.9032/2.0179/0	4113.2	1.0923	-10.941	7926.5	8682	44.132	0	1	0	0	FALSE
HGLibA_18775	GCG	4181.8/4060/4091.5	5.2688/0/0	4110.8	0.27725	-11.653	3995.7	8676.8	44.128	0	1	0	0	FALSE
HGLibA_57054	ZSWIM7	4370.9/4410.4/4234.8	34.247/1120.9/40.034	4338	115.51	-5.2188	8487	9159.8	44.119	0	1	0	0	FALSE
HGLibA_08160	CCR5	4107.7/4079.5/4152.7	5.9274/1.0089/2.2877	4113.2	2.4177	-10.233	1364.9	8682	44.118	0	1	0	0	FALSE
HGLibA_27050	LPA	4167/4199.7/3964.3	9.2204/0/0	4109	0.3534	-11.568	16257	8673.1	44.118	0	1	0	0	FALSE
HGLibA_56078	ZNF484	3950.5/4274.1/4100.7	3.293/0/1.1438	4106.3	0.65009	-11.281	26238	8667.4	44.1	0	1	0	0	FALSE
HGLibA_57918	hsa-mir-1538	4075.8/4127.6/4114.6	1.3172/0/1.1438	4105.9	0.4607	-11.457	725.02	8666.5	44.1	0	1	0	0	FALSE
HGLibA_37425	PNPLA8	4288.9/4223.7/4278.7	731.05/35.313/19.445	4263.7	79.589	-5.7257	1228.3	9001.8	44.1	0	1	0	0	FALSE
HGLibA_08722	CDK10	4127.1/4074.9/4114.6	9.879/0/0	4105.5	0.36383	-11.556	742.61	8665.6	44.099	0	1	0	0	FALSE
HGLibA_36432	PHLDB3	4135.1/4064.6/4115.7	4.6102/0/0	4105	0.26114	-11.669	1326	8664.6	44.097	0	1	0	0	FALSE
HGLibA_07878	CCDC80	4185.2/4053.1/4078.8	4.6102/1.0089/0	4105.3	0.70534	-11.234	4904.5	8665.2	44.094	0	1	0	0	FALSE
HGLibA_21809	HNRNPCL1	4152.2/4127.6/4033.7	6.586/0/1.1438	4104.1	0.84039	-11.123	3909.2	8662.8	44.087	0	1	0	0	FALSE
HGLibA_07422	CBR3	4366.4/4167.6/4400.1	34.906/986.73/33.171	4310.1	104.65	-5.3507	15778	9100.5	44.084	0	1	0	0	FALSE
HGLibA_64043	hsa-mir-802	4063.3/4009.6/4242.9	8.5618/2.0179/0	4104.1	1.1242	-10.916	14925	8662.6	44.083	0	1	0	0	FALSE
HGLibA_33951	OR4C16	4066.7/4095.5/4136.5	3.9516/0/0	4099.5	0.24346	-11.687	1232.2	8652.8	44.068	0	1	0	0	FALSE
HGLibA_48710	TCEAL3	4090.6/4135.6/4075.3	4.6102/0/1.1438	4100.4	0.73676	-11.206	981.79	8654.8	44.068	0	1	0	0	FALSE
HGLibA_00016	A4GALT	4103.2/4171.1/4021	3.9516/0/0	4097.9	0.24346	-11.687	5650.1	8649.6	44.06	0	1	0	0	FALSE
HGLibA_32934	NUDT10	4004/4195.1/4100.7	9.879/1.0089/0	4099.2	0.93434	-11.05	9130	8652.3	44.059	0	1	0	0	FALSE
HGLibA_15078	EMP2	4049.6/4096.7/4152.7	6.586/0/2.2877	4099.4	1.0687	-10.953	2665.4	8652.8	44.059	0	1	0	0	FALSE
HGLibA_05288	C12orf71	4221.7/3976.4/4099.6	6.586/1.0089/0	4098	0.80509	-11.149	15037	8649.7	44.054	0	1	0	0	FALSE
HGLibA_44785	SLC26A11	4339/4316.5/4529.5	1155.2/51.455/57.192	4394	150.45	-4.8589	13698	9278.7	44.054	0	1	0	0	FALSE
HGLibA_06196	C2orf88	4070.1/4105.8/4114.6	5.9274/0/0	4096.8	0.29208	-11.631	554.82	8647.1	44.053	0	1	0	0	FALSE
HGLibA_41731	RNPS1	4067.8/4050.9/4177	5.9274/2.0179/0	4098.2	0.98478	-11.012	4686.6	8650.1	44.053	0	1	0	0	FALSE
HGLibA_00980	ADIPOR1	4030.2/4115/4145.8	4.6102/0/0	4096.7	0.26114	-11.666	3580.8	8646.9	44.053	0	1	0	0	FALSE
[truncated: 61,951 more rows]
