# Supplementary material for: Identification of the transcription factor Miz1 as an essential regulator of diphthamide biosynthesis using a CRISPR-mediated genome-wide screen
Source: PLoS Genet. 2020 Oct 15;16(10):e1009068. doi: 10.1371/journal.pgen.1009068 (PMC7591051; doi:10.1371/journal.pgen.1009068)
Supplement: S2 Data — (XLSX) [file pgen.1009068.s005.xlsx]

## Sheet: E2_C_lib_B_b.sgrna_summary
sgrna	Gene	control_count	treatment_count	control_mean	treat_mean	LFC	control_var	adj_var	score	p.low	p.high	p.twosided	FDR	high_in_treatment
HGLibB_54133	WDR85 (Dph7)	13960/4348/6381.3/21242	1.4704e+07/5.037e+06/1.7119e+07/4.8433e+06	9524	8852300	9.8601	64554000	7505500	3227.7	1	0	0	0	TRUE
HGLibB_13816	DPH1	1515.6/816.14/857.37/2705.4	1.1106e+06/1.1204e+06/1.1901e+06/5.3159e+05	1301.5	941930	9.4982	816580	241910	1912.5	1	0	0	0	TRUE
HGLibB_13832	DPH7	2465.3/1255.9/1835.8/5678.1	2.0469e+06/1.6748e+06/6.0213e+05/1.6015e+06	2383.5	1348400	9.1433	4144100	686850	1624.1	1	0	0	0	TRUE
HGLibB_13584	DNAJC24 (Dph4)	2104.1/2699.6/2359/8028.9	8.1639e+05/6.4948e+06/1.6639e+06/1.2281e+06	3220.6	1814300	9.1374	8460000	1154600	1685.5	1	0	0	0	TRUE
HGLibB_13583	DNAJC24 (Dph4)	5267.3/3622.1/4864.2/18715	2.3398e+06/3.8458e+06/3.1968e+06/5.6115e+06	6455.7	3564400	9.1087	54091000	3835000	1816.9	1	0	0	0	TRUE
HGLibB_13830	DPH6	1231.1/1285.4/1129.6/4910.1	7.1816e+05/2.5082e+06/5.5733e+05/7.8954e+05	1721.3	943560	9.0977	3649600	391730	1504.8	1	0	0	0	TRUE
HGLibB_13827	DPH5	1931.1/1496.4/1827.1/5838.6	8.3969e+05/1.4001e+06/1.1968e+06/1.6328e+06	2356.3	1231100	9.0286	4442300	673380	1497.4	1	0	0	0	TRUE
HGLibB_13585	DNAJC24 (Dph4)	1057.2/274.43/372.01/825.53	1.073e+06/34190/1.0471e+06/1.7045e+05	546.36	284460	9.0215	147730	54245	1219	1	0	0	0	TRUE
HGLibB_03801	ATPBD4 (Dph6)	3635.1/1913/1905.6/4954.4	2.2857e+06/3.0341e+06/8.8517e+05/6.6463e+05	2846.5	1421200	8.9632	2274000	932990	1468.4	1	0	0	0	TRUE
HGLibB_13834	DPH7	3442.7/1811.1/3961.3/20811	1.7859e+06/1.2604e+06/1.7452e+06/7.0424e+06	4761.5	2293400	8.9116	89556000	2267400	1519.9	1	0	0	0	TRUE
HGLibB_13817	DPH2	806.42/441.59/709.14/3292.5	3.4771e+05/5.2378e+05/2.1976e+05/1.1173e+06	954.93	459850	8.91	1936800	141870	1218.3	1	0	0	0	TRUE
HGLibB_13831	DPH6	1069.4/1357.8/1413.4/4705.2	1.2541e+05/2.6815e+06/1.3882e+06/9.6602e+05	1762.9	819460	8.8598	3141400	408200	1279.8	1	0	0	0	TRUE
HGLibB_13819	DPH2	303.94/300.35/420.45/1001.7	57660/79808/3.0969e+05/2.5059e+05	442.82	137470	8.2749	117460	37793	704.84	1	0	0	0	TRUE
HGLibB_13833	DPH7	1401/1900.4/1799/3820.9	40337/1.2806e+06/8.1204e+05/6.4997e+05	2068.4	406350	7.6174	1205900	537770	551.29	1	0	0	0	TRUE
HGLibB_13822	DPH3	93.128/178.78/110.44/166.54	13078/36986/29061/23672	132.29	24017	7.4934	1782	4763.5	346.07	1	0	0	0	TRUE
HGLibB_52503	UBC	1581.1/618.58/605.49/635.03	1.5176e+06/33504/1.5452e+05/37230	783.1	130780	7.3819	239130	100810	409.43	1	0	0	0	TRUE
HGLibB_22301	HSPD1	1118.6/318.23/374.92/438.53	8.6883e+05/19179/89622/22446	491.86	76091	7.2704	146470	45275	355.29	1	0	0	0	TRUE
HGLibB_13821	DPH3	175/153.75/84.284/184.52	33705/32177/13319/11356	143.03	20125	7.1265	2103.1	5442.9	270.84	1	0	0	0	TRUE
HGLibB_29610	MORC2	156.58/245.82/217.97/490.05	6914.1/4.3758e+05/38326/9756	253.23	32613	7.0032	22241	14474	268.97	1	0	0	0	TRUE
HGLibB_46287	SPAG1	687.71/974.36/646.17/1516.9	22115/1.3451e+06/1.1888e+05/28784	900.24	100440	6.8003	165150	128160	278.05	1	0	0	0	TRUE
HGLibB_27311	LRRC4	2518.5/1335.5/1537.4/1380.3	2.0187e+06/43261/2.0448e+05/50750	1634.5	173500	6.7291	314990	358310	287.12	1	0	0	0	TRUE
HGLibB_20815	HAPLN2	98.245/50.059/50.376/62.304	64712/1329.5/6527.2/1360	62.684	5257.1	6.3675	525.19	1336.9	142.07	1	0	0	0	TRUE
HGLibB_54762	ZBTB17 (Miz1)	373.53/240.46/295.48/395.39	36873/15658/9804.9/59528	320.06	24093	6.2297	5158.3	21635	161.63	1	0	0	0	TRUE
HGLibB_11910	CXorf40A	3169.4/1793.2/2185.6/2201	1.9661e+06/43502/2.0378e+05/49483	2286.6	171370	6.2271	346780	639390	211.45	1	0	0	0	TRUE
HGLibB_13818	DPH2	1512.6/1417.7/1423.1/2133.9	1.0931e+05/30735/1.695e+05/2.5631e+05	1597.5	109910	6.1036	119230	344420	184.57	1	0	0	0	TRUE
HGLibB_21343	HIST1H1T	497.36/646.3/479.54/842.31	9190.1/5.4548e+05/49182/11801	600.28	41301	6.102	28621	63782	161.16	1	0	0	0	TRUE
HGLibB_25301	KNCN	737.86/368.29/472.76/456.5	3.7837e+05/7994.4/37482/8954.7	492.11	31743	6.0084	25788	45315	146.81	1	0	0	0	TRUE
HGLibB_11349	CSK	579.23/450.53/617.11/2228.6	10915/12760/61809/7.0336e+05	774.02	49606	6.0002	760990	98801	155.35	1	0	0	0	TRUE
HGLibB_38179	PPP6R3	76.754/42.908/28.095/47.926	623.93/39641/3693.7/866.11	45.895	2982.6	5.9915	427.38	789.42	104.52	1	0	0	0	TRUE
HGLibB_46032	SNX31	296.78/347.73/405.92/522.4	5307.7/3.1769e+05/27841/6776.7	384.62	23749	5.9446	9504.4	29664	135.66	1	0	0	0	TRUE
HGLibB_22687	IFNL1	273.24/143.03/198.6/225.25	1.3806e+05/2952.7/14308/3168.9	204.48	11660	5.8265	2990.3	10033	114.37	1	0	0	0	TRUE
HGLibB_48376	TASP1	1273.1/1424.9/1718.6/4844.2	24863/29229/1.3849e+05/1.5529e+06	1971.3	111810	5.825	3034400	495000	156.12	1	0	0	0	TRUE
HGLibB_20414	GSPT2	801.31/960.06/797.3/1008.9	9914.5/5.9655e+05/52954/12816	886.93	44760	5.6557	11859	124920	124.13	1	0	0	0	TRUE
HGLibB_02517	APOE	448.24/509.53/746.93/1689.4	7665.8/8936.1/42531/4.8333e+05	732.71	34448	5.5531	348740	89896	112.45	1	0	0	0	TRUE
HGLibB_32866	NUCB1	1106.3/1420.4/1346.6/1809.2	13209/7.9978e+05/71451/16975	1398.8	59830	5.4176	85738	273930	111.64	1	0	0	0	TRUE
HGLibB_27860	MAGEA12	1018.3/732.11/845.74/623.04	3.8692e+05/8414.4/39310/9563.5	791.68	33261	5.391	28750	102720	101.31	1	0	0	0	TRUE
HGLibB_32978	NUP133	300.87/319.13/476.64/1007.7	4273.6/4859.7/23568/2.7167e+05	463.42	19096	5.3618	114540	40867	92.17	1	0	0	0	TRUE
HGLibB_54134	WDR85 (Dph7)	2694.6/2043.5/1972.4/2026.1	9.8903e+05/21701/1.0279e+05/24900	2165.9	86091	5.3122	117150	582250	109.99	1	0	0	0	TRUE
HGLibB_52426	U2AF1	5.1169/0/0/7.189	720.42/16.064/67.465/21.604	0.68527	64.185	5.2735	20.959	1.2057	57.829	1	0	0	0	TRUE
HGLibB_52106	TTF2	539.32/615.9/493.11/468.48	2.3469e+05/5231.5/24242/5595.3	526.32	20201	5.2597	4214.2	50868	87.236	1	0	0	0	TRUE
HGLibB_33066	NUTM2G	398.1/441.59/344.88/444.52	3296.3/2.0537e+05/18182/4250	405.18	15123	5.2186	2186.4	32441	81.717	1	0	0	0	TRUE
HGLibB_15132	ENOSF1	1330.4/1341.8/1314.6/1694.2	11244/6.4919e+05/59448/14812	1412.1	50352	5.1552	33569	278420	92.749	1	0	0	0	TRUE
HGLibB_33141	NYNRIN	217.98/201.13/161.79/226.45	86672/1892.5/8225.1/1953.2	200.2	7164.8	5.1545	827.31	9675.2	70.805	1	0	0	0	TRUE
HGLibB_42754	SBNO1	562.86/579.25/608.39/1253.3	5313.5/6167.8/29977/3.3404e+05	706.12	23935	5.0811	115180	84353	79.978	1	0	0	0	TRUE
HGLibB_30124	MS4A8	339.76/392.43/426.26/587.1	3197.2/1.8136e+05/16287/4014.3	427.4	13954	5.0257	11470	35559	71.732	1	0	0	0	TRUE
HGLibB_39148	PSME3	993.7/822.4/982.34/1999.7	7178.8/8470.2/39759/4.4841e+05	1125.6	32268	4.8401	297980	188350	71.756	1	0	0	0	TRUE
HGLibB_18067	FSIP1	241.52/327.17/313.88/346.27	1888.1/1.1102e+05/10047/2400	304.42	8431.7	4.7871	2105	19852	57.682	1	0	0	0	TRUE
HGLibB_45115	SLC44A5	401.17/454.11/421.42/345.07	1.3433e+05/2841.8/13746/2891	403.44	11098	4.7784	2100.8	32202	59.598	1	0	0	0	TRUE
HGLibB_08706	CDIP1	46.052/51.847/41.657/16.774	181.9/231.01/1.1124e+05/223.89	35.952	1011.7	4.7764	251.67	523.55	42.644	1	0	0	0	TRUE
HGLibB_13826	DPH5	849.41/859.05/698.49/893.83	2918.9/1.7046e+05/61652/8001.2	821.55	22258	4.7581	7516.8	109480	64.786	1	0	0	0	TRUE
HGLibB_15219	EPB41L1	285.52/254.76/272.23/587.1	1891.4/2157.1/10193/1.204e+05	328.37	8412.1	4.6749	25782	22608	53.762	1	0	0	0	TRUE
HGLibB_43573	SESN3	395.03/411.2/453.39/750.05	2752.6/3143.9/14910/1.7202e+05	484.8	12206	4.6512	28274	44163	55.775	1	0	0	0	TRUE
HGLibB_09355	CHCHD10	73.683/57.21/56.189/172.54	435.51/501.04/2529.9/29629	79.964	2011.2	4.6354	3230.6	2020.5	42.964	1	0	0	0	TRUE
HGLibB_14240	DYNLRB2	193.42/241.36/267.38/440.92	1545.2/1701.2/8365.7/95692	272.38	6773.1	4.6311	11877	16402	50.759	1	0	0	0	TRUE
HGLibB_12574	DDAH1	1080.7/903.74/878.68/772.81	2.545e+05/5632.3/26317/6404.5	902.43	22170	4.6171	16381	128700	59.284	1	0	0	0	TRUE
HGLibB_37298	PNKD	1895.3/2131.1/2020.9/2555.7	11346/6.77e+05/63406/15475	2137.1	52396	4.6151	82406	568990	66.628	1	0	0	0	TRUE
HGLibB_27276	LRRC33	373.53/477.35/374.92/487.65	2214.1/1.4361e+05/12627/2887	424.92	10376	4.6067	3941.6	35205	53.037	1	0	0	0	TRUE
HGLibB_04656	BNIP3L	242.54/227.95/331.32/488.85	1620.8/1862.6/9102.2/1.0033e+05	307.62	7246.4	4.5535	14663	20211	48.807	1	0	0	0	TRUE
HGLibB_20543	GTF2IRD2	1129.8/1246.1/1002.7/1341.9	5959.6/3.5211e+05/31501/7613.3	1173.2	26635	4.5036	21583	202280	56.612	1	0	0	0	TRUE
HGLibB_38147	PPP3R2	173.97/179.68/205.38/281.57	898.41/1128.3/5442.2/63448	206.2	4325.5	4.3841	2474.4	10177	40.832	1	0	0	0	TRUE
HGLibB_40496	RBM41	674.41/522.94/570.61/517.61	1.3795e+05/2869.3/13386/3094.2	568.1	11316	4.3136	5299	58013	44.622	1	0	0	0	TRUE
HGLibB_52731	UBXN7	607.89/621.27/646.17/1048.4	2880.4/3413.2/16967/2.1882e+05	711.21	13822	4.2787	45562	85402	44.865	1	0	0	0	TRUE
HGLibB_12451	DCAKD	758.33/655.24/742.08/790.79	3107.3/1.7965e+05/16349/3865.1	734.84	13705	4.2192	3357	90347	43.15	1	0	0	0	TRUE
HGLibB_39380	PTPN1	4664.6/3952/4098.9/4073.8	8.7816e+05/19684/90167/22006	4188.6	76528	4.1911	101260	1817300	53.661	1	0	0	0	TRUE
HGLibB_06939	CACNG6	915.93/984.19/949.4/1804.4	4489.4/5070.1/24681/2.8452e+05	1114.8	19995	4.1636	186520	185230	43.868	1	0	0	0	TRUE
HGLibB_01249	AGRN	509.64/371.87/348.76/463.69	82984/1844.3/8860.4/2267.4	418.41	7446.6	4.1503	5797.1	34283	37.958	1	1.455e-315	2.91e-315	2.2364e-312	TRUE
HGLibB_14631	EGR3	479.97/479.14/560.92/1095.1	2324.9/2704.1/13645/1.5963e+05	613.07	10818	4.139	90249	66140	39.679	1	0	0	0	TRUE
HGLibB_01284	AHCY	554.67/525.62/602.58/541.57	7759.1/10770/4019.8/26842	555.38	9744.5	4.1306	1101.6	55797	38.902	1	0	0	0	TRUE
HGLibB_41928	RPL4	11.257/13.409/2.9063/0	348.15/22.183/95.576/15.712	2.506	58.435	4.0834	67.297	7.397	20.564	1	3.51e-94	7.02e-94	4.1586e-91	TRUE
HGLibB_49368	THYN1	2918.7/3015.2/3261.9/4659.7	12900/14621/70973/7.7453e+05	3400.8	56745	4.0601	661730	1268300	47.367	1	0	0	0	TRUE
HGLibB_22294	HSPB9	1448.1/1343.5/1665.3/2906.7	5883.3/7957.7/33592/3.9587e+05	1751.8	28090	4.0024	533420	403800	41.448	1	0	0	0	TRUE
HGLibB_38287	PRAP1	902.62/994.03/1104.4/1591.2	3917.7/4602.7/22252/2.5613e+05	1120.6	17905	3.9968	95077	186900	38.824	1	0	0	0	TRUE
HGLibB_45423	SLCO5A1	1713.1/1534.8/1556.8/2131.5	5852.1/7010/34272/3.9268e+05	1718.7	27259	3.9865	76823	390720	40.859	1	0	0	0	TRUE
HGLibB_44001	SHISA9	720.46/697.25/773.08/1025.6	2736.3/3282.4/15877/1.7531e+05	794.43	12574	3.9827	22941	103330	36.646	1	2.6676e-294	5.3351e-294	4.0454e-291	TRUE
HGLibB_02977	ARL5B	256.87/264.6/357.48/275.58	43790/1890.2/4407.7/1010.5	286.05	4381.9	3.9325	2174.5	17841	30.665	1	8.5583e-207	1.7117e-206	1.2168e-203	TRUE
HGLibB_21698	HMGN4	125.88/88.497/121.1/245.62	406.18/553.06/2529.9/30268	134.92	2036.7	3.9061	4894.3	4926.6	27.094	1	5.8811e-162	1.1762e-161	8.0591e-159	TRUE
HGLibB_02795	ARHGDIB	4245/4188/3761.8/3918	7.0489e+05/15180/72407/16302	4023.3	59614	3.8889	51918	1695200	42.696	1	0	0	0	TRUE
HGLibB_44785	SLC28A3	436.98/497.91/429.17/424.15	1791/1335.6/5.1344e+05/1384.6	446.11	6421.8	3.8445	1178.5	38277	30.543	1	3.4956e-205	6.9911e-205	4.9084e-202	TRUE
HGLibB_30100	MS4A15	1151.3/1398.1/1553.9/1945.8	4801.7/5473.2/26120/2.9448e+05	1485.3	21204	3.8346	111980	303780	35.777	1	1.282e-280	2.564e-280	1.9186e-277	TRUE
HGLibB_04258	BCAS4	1593.4/1558.1/1730.2/2661.1	5642.8/6405.7/32023/3.6018e+05	1838.7	25410	3.7879	275680	438980	35.577	1	1.5975e-277	3.195e-277	2.3597e-274	TRUE
HGLibB_27027	LPAR6	896.48/831.34/864.15/776.41	1.3939e+05/2958.8/13572/3039.2	840.91	11421	3.762	2626.8	113960	31.34	1	6.804e-216	1.3608e-215	9.9215e-213	TRUE
HGLibB_44100	SIGLEC9	5547.8/5384.9/6005.4/8050.4	18341/20838/1.0122e+05/1.1188e+06	6164.7	81109	3.7175	1523400	3541500	39.824	1	0	0	0	TRUE
HGLibB_24067	KBTBD2	580.26/545.28/565.77/800.37	1745.3/1990.4/9658.8/1.0893e+05	615.24	7775.5	3.6576	14280	66543	27.758	1	7.123e-170	1.4246e-169	9.8799e-167	TRUE
HGLibB_57710	NonTargetingControlGuideForHuman_0682	257.89/294.1/360.38/409.77	886.02/1044.2/5324.1/56550	325.32	4085.4	3.6465	4627.7	22249	25.208	1	1.6436e-140	3.2873e-140	2.2255e-137	TRUE
HGLibB_20094	GPRASP2	1161.5/1379.3/1600.4/1960.2	4185/4721.2/23309/2.5591e+05	1497.3	18529	3.6284	117190	308030	30.687	1	4.2683e-207	8.5366e-207	6.1452e-204	TRUE
HGLibB_19295	GLRX3	285.52/215.43/198.6/263.6	8664/2520.5/1394.3/2133.8	238.21	2839.1	3.5696	1656.9	13034	22.782	1	3.5416e-115	7.0832e-115	4.5775e-112	TRUE
HGLibB_27981	MAL	222.07/214.54/185.04/124.61	25788/565.29/2479.3/577.4	182.06	2137.5	3.5462	1988.5	8223.1	21.563	1	2.024e-103	4.048e-103	2.5298e-100	TRUE
HGLibB_32985	NUP160	591.51/616.8/459.2/627.84	1411.5/83785/7825.9/1816.7	569.49	6403.6	3.4888	6097	58258	24.171	1	2.2644e-129	4.5288e-129	2.9947e-126	TRUE
HGLibB_36002	PENK	137.13/107.27/103.66/148.57	294.04/18844/1641.7/376.1	122.69	1360.1	3.4601	492.84	4188.4	19.121	1	8.7372e-82	1.7474e-81	1.014e-78	TRUE
HGLibB_56594	ZNF740	722.51/716.02/964.9/1090.3	2049.1/2372.9/10744/1.2845e+05	858.92	9050.8	3.3959	34603	118200	23.827	1	8.7529e-126	1.7506e-125	1.1443e-122	TRUE
HGLibB_07482	CCAR1	102.34/73.301/107.53/156.96	256.22/257.02/1439.3/16232	106.08	1113.9	3.3801	1226.4	3268.4	17.628	1	7.7883e-70	1.5577e-69	8.7705e-67	TRUE
HGLibB_29410	MMAA	400.14/371.87/378.79/366.64	1428.5/720.58/2.9631e+05/774.78	379.15	3921	3.3669	216.81	28943	20.819	1	1.4754e-96	2.9509e-96	1.7665e-93	TRUE
HGLibB_56442	ZNF674	426.75/411.2/338.1/408.57	926.44/54961/4688.8/1150.9	394.58	4071.5	3.3639	1565.5	30997	20.885	1	3.739e-97	7.478e-97	4.5728e-94	TRUE
HGLibB_35441	PCDHB15	475.87/504.16/577.39/559.54	1188.5/1175/4.6115e+05/1233.4	527.64	5309	3.3283	2241.3	51088	21.154	1	1.2872e-99	2.5744e-99	1.5914e-96	TRUE
HGLibB_40725	REEP1	702.04/801.84/697.52/764.43	85646/1869.5/8933.5/1986.5	740.18	7301.2	3.3004	2554.7	91480	21.693	1	1.2147e-104	2.4293e-104	1.535e-101	TRUE
HGLibB_48305	TAS2R1	365.35/360.25/503.76/541.57	955.13/1072.5/5251/60601	435.31	4249.2	3.2841	8835.5	36698	19.909	1	1.7295e-88	3.459e-88	2.028e-85	TRUE
HGLibB_29422	MMD	631.43/565.84/539.61/849.5	1395.9/1602.6/7775.4/83800	636.16	6178.9	3.2779	19934	70485	20.878	1	4.3151e-97	8.6301e-97	5.2211e-94	TRUE
HGLibB_31445	NDUFAF3	37.865/46.483/24.219/45.53	959.04/1599.5/208.02/52.045	37.329	359.11	3.232	107.74	557.64	13.627	1	1.4738e-42	2.9476e-42	1.4967e-39	TRUE
HGLibB_37148	PLK4	2934/2798.8/3040/3117.6	6886.7/3.5129e+05/30803/7417.9	2970.2	27267	3.1981	19094	1004100	24.248	1	3.4868e-130	6.9737e-130	4.6657e-127	TRUE
HGLibB_55164	ZFP69	1953.6/2163.3/1885.2/1822.4	1.9288e+05/5510.7/19188/4937.4	1952	17814	3.1893	21961	486680	22.737	1	9.6685e-115	1.9337e-114	1.2356e-111	TRUE
HGLibB_31173	NBL1	107.46/127.83/151.13/125.81	237.32/305.21/1394.3/16674	127.12	1139.3	3.1538	321.78	4450.3	15.172	1	2.7746e-52	5.5493e-52	2.9494e-49	TRUE
HGLibB_36165	PGAP3	639.61/531.88/599.67/721.29	1086.2/1248.4/4.7563e+05/1307	619.35	5388.5	3.119	6280.6	67310	18.382	1	9.1664e-76	1.8333e-75	1.0531e-72	TRUE
HGLibB_40903	RFTN2	689.76/598.92/513.45/741.66	1600.6/1165.8/5796.4/63417	629.79	5117.7	3.0206	10200	69274	17.051	1	1.7222e-65	3.4445e-65	1.8835e-62	TRUE
HGLibB_41144	RHOJ	841.22/732.11/651.02/700.92	68451/1493.9/6887.1/1701.8	728.09	5884	3.0129	6497.5	88924	17.29	1	2.8244e-67	5.6487e-67	3.1188e-64	TRUE
HGLibB_18141	FUNDC2	887.27/914.47/916.46/1050.8	79076/1647.7/7719.1/2998	940.19	7410.3	2.9772	5419	138120	17.41	1	3.5139e-68	7.0278e-68	3.9183e-65	TRUE
HGLibB_32365	NPB	27.631/6.2574/5.8127/9.5853	870.38/24.478/84.331/26.513	9.9239	83.168	2.9458	114.67	62.662	9.2528	1	1.2219e-20	2.4439e-20	1.045e-17	TRUE
HGLibB_08844	CDNF	1067.4/1198.7/1007.5/1050.8	91348/2063.8/9422.6/2182.9	1078.8	7891.4	2.8697	6792.6	175060	16.282	1	6.6335e-60	1.3267e-59	7.1855e-57	TRUE
HGLibB_47309	STARD5	441.08/457.68/538.64/520	698.91/811.61/3.2354e+05/847.45	487.64	3531.7	2.8539	2238	44608	14.413	1	2.1777e-47	4.3554e-47	2.2724e-44	TRUE
HGLibB_37111	PLG	1233.2/946.65/923.24/1023.2	84077/1972/8995.3/2002.3	1024.8	7392.5	2.8495	19948	160220	15.908	1	2.7892e-57	5.5784e-57	2.9928e-54	TRUE
HGLibB_03918	AXIN1	280.41/272.64/319.7/343.87	26187/550.76/2586.2/610.79	302.78	2184.8	2.8471	1127.9	19669	13.42	1	2.3483e-41	4.6966e-41	2.3025e-38	TRUE
HGLibB_49157	TGFB3	804.38/784.85/643.27/867.47	1114.9/1848.1/6032.5/71083	770.41	5452.1	2.8215	8982.7	98010	14.954	1	7.3538e-51	1.4708e-50	7.7445e-48	TRUE
HGLibB_46947	SRP19	3437.5/3298.5/3005.1/3417.2	2.6421e+05/5986.5/27599/6259.1	3284.9	22863	2.7987	39746	1194700	17.912	1	4.7366e-72	9.4733e-72	5.3874e-69	TRUE
HGLibB_56005	ZNF480	6.1403/12.515/41.657/31.152	22.167/1715/151.8/39.279	17.803	122.84	2.7194	303.74	162.57	8.238	1	9.5324e-17	1.9065e-16	7.6893e-14	TRUE
HGLibB_20200	GRB14	1089.9/766.97/931.96/873.46	63432/1395.3/6763.4/1951.2	908.24	5846.1	2.685	18243	130130	13.688	1	6.0201e-43	1.204e-42	6.1686e-40	TRUE
HGLibB_40613	RC3H2	802.33/834.91/744.99/1006.5	1170.3/1397.6/6999.5/74745	841.85	5408.6	2.6822	12696	114180	13.515	1	6.4288e-42	1.2858e-41	6.414e-39	TRUE
HGLibB_24280	KCNK18	1214.8/1363.2/1455.1/1361.1	80959/3158.5/8247.6/2544.3	1345.7	8558.8	2.6681	9886.3	256260	14.249	1	2.285e-46	4.57e-46	2.3626e-43	TRUE
HGLibB_17557	FKBP5	984.49/1101.3/1039.5/992.08	1065.3/2504.4/4.7332e+05/1365	1028.3	6443.6	2.6464	2894.9	161170	13.489	1	9.1302e-42	1.826e-41	9.03e-39	TRUE
HGLibB_41710	ROPN1B	374.56/304.82/421.42/360.65	443.34/26082/2125.2/1057.6	362.95	2258	2.6339	2312.5	26850	11.565	1	3.1492e-31	6.2984e-31	3.0099e-28	TRUE
HGLibB_05002	BVES	1244.4/1272/1114.1/1080.7	88340/1915.4/8624.3/1934.5	1175	7289.3	2.6321	8943.6	202810	13.577	1	2.7543e-42	5.5086e-42	2.7723e-39	TRUE
HGLibB_15558	ESR1	693.85/658.81/586.11/588.3	40917/885.81/3901.7/1485.7	630.09	3807.3	2.5932	2857.2	69331	12.067	1	7.9868e-34	1.5974e-33	7.7641e-31	TRUE
HGLibB_37739	POU5F1B	579.23/451.42/487.29/829.13	749.11/842.97/4177.2/49077	570.12	3373.3	2.5627	29372	58368	11.603	1	2.0159e-31	4.0318e-31	1.9431e-28	TRUE
HGLibB_26422	LHX5	176.02/236.89/112.38/251.61	237.97/14453/1281.8/298.52	185.31	1071.2	2.5248	4153.9	8476	9.6224	1	3.2869e-22	6.5737e-22	2.898e-19	TRUE
HGLibB_32481	NPSR1	420.61/468.41/429.17/430.14	463.55/569.12/2.346e+05/596.06	436.7	2464.7	2.494	454.69	36900	10.558	1	2.3716e-26	4.7432e-26	2.193e-23	TRUE
HGLibB_35791	PDF	446.19/429.08/370.07/404.98	29408/610.43/2726.7/578.39	411.57	2306.8	2.4838	1090.3	33326	10.382	1	1.5192e-25	3.0383e-25	1.3823e-22	TRUE
HGLibB_07775	CCDC42	794.14/658.81/640.36/848.3	932.31/1029.6/4823.8/58884	730.14	4063.7	2.4749	10402	89355	11.152	1	3.5346e-29	7.0693e-29	3.3225e-26	TRUE
HGLibB_10286	CNKSR1	905.69/874.24/925.18/1032.8	66495/1288.9/6347.3/1316.8	932.64	5173.6	2.4705	4742.4	136210	11.491	1	7.3698e-31	1.474e-30	6.9852e-28	TRUE
HGLibB_32446	NPM2	596.63/507.74/608.39/393	32768/744.29/3435.1/727.65	518.78	2794.3	2.4271	10011	49620	10.215	1	8.5352e-25	1.707e-24	7.7045e-22	TRUE
HGLibB_15828	F12	799.26/935.03/1006.6/946.55	20659/584.42/70276/654.98	918.59	4855.6	2.4009	7676.5	132700	10.808	1	1.592e-27	3.1839e-27	1.4842e-24	TRUE
HGLibB_56463	ZNF682	449.26/409.41/359.42/422.95	451.81/28988/2546.8/573.48	408.92	2091.5	2.3518	1425.2	32958	9.268	1	9.6011e-21	1.9202e-20	8.2728e-18	TRUE
HGLibB_51740	TRUB2	32.748/25.923/1.9376/23.963	8.4756/9.1793/685.9/543.04	14.208	73.691	2.2961	242.24	112.25	5.6143	1	1.0845e-08	2.1691e-08	6.1987e-06	TRUE
HGLibB_36927	PLBD2	1184.1/1361.4/1177.1/1258.1	70507/1530.7/7038.9/1669.4	1243	5967.6	2.2624	7357.9	223470	9.9944	1	8.0968e-24	1.6194e-23	7.1947e-21	TRUE
HGLibB_10576	COL5A1	1603.6/1455.3/1400.9/1430.6	85957/1725/8680.5/1874.6	1470.6	7008.7	2.252	8132.9	298620	10.135	1	1.9484e-24	3.8969e-24	1.745e-21	TRUE
HGLibB_23183	ILF2	114.62/120.68/107.53/122.21	6719.2/157.58/579.08/153.19	116.11	553.7	2.2438	44.623	3812.9	7.0866	1	7.0871e-13	1.4174e-12	5.4835e-10	TRUE
HGLibB_26683	LMOD2	1719.3/1919.2/1936.6/2080	1989.2/2301/11210/1.2968e+05	1909.4	9031.7	2.2413	22030	468470	10.406	1	1.1681e-25	2.3363e-25	1.0715e-22	TRUE
HGLibB_50495	TMEM9	2397.8/2308.1/2532.4/2737.8	2219.9/2572.5/12318/1.3921e+05	2488.8	9948	1.9985	34948	740040	8.6709	1	2.1484e-18	4.2967e-18	1.81e-15	TRUE
HGLibB_53009	UPK2	2993.4/3132.3/3296.7/3417.2	2853/3195.9/15157/1.7575e+05	3205.8	12484	1.961	34489	1145500	8.6692	1	2.1793e-18	4.3586e-18	1.8226e-15	TRUE
HGLibB_10343	CNOT8	959.93/1054.8/981.37/1040	1042.5/1208.6/6122.5/63036	1008.3	4696	2.2185	2077.8	155800	9.343	1	4.7071e-21	9.4142e-21	4.0869e-18	TRUE
HGLibB_46207	SOX4	785.96/767.87/893.21/1022	900.37/1023.5/4559.5/57398	861.54	3940.9	2.1922	13749	118820	8.9333	1	2.0807e-19	4.1615e-19	1.7661e-16	TRUE
HGLibB_45978	SNX12	2715/2833.7/3155.3/3230.2	2561.6/1.5481e+05/13594/3305.3	2975.8	11554	1.9567	61720	1007300	8.5467	1	6.3416e-18	1.2683e-17	5.1891e-15	TRUE
HGLibB_17243	FDXR	54.239/118/73.627/71.89	1947.4/52.781/241.75/614.72	76.294	351.68	2.1899	750.66	1865.6	6.3758	1	9.4669e-11	1.8934e-10	6.7296e-08	TRUE
HGLibB_07112	CAMTA2	307.01/321.81/335.2/379.82	331.85/398.54/1832.8/22485	334.89	1528.1	2.1866	988.91	23385	7.8025	1	3.0776e-15	6.1551e-15	2.4478e-12	TRUE
HGLibB_26011	LARS2	54.239/36.65/33.907/63.503	983.17/445.2/191.15/22.586	45.488	208.67	2.1732	204.44	777.66	5.8516	1	2.5659e-09	5.1318e-09	1.5948e-06	TRUE
HGLibB_30276	MTA3	1483.9/1443.7/1436.7/1742.1	1515.2/1792.3/8652.4/94260	1521.7	6860.3	2.1718	21111	316740	9.4858	1	1.2064e-21	2.4128e-21	1.0555e-18	TRUE
HGLibB_33760	OR2H2	1893.3/1920.1/2172/1957.8	76671/2863.2/7685.4/1780.3	1982.9	7403.2	1.9	16122	500000	7.6655	1	8.9293e-15	1.7859e-14	7.0528e-12	TRUE
HGLibB_57024	ZZEF1	830.99/1042.3/1020.1/1029.2	811.7/52664/4553.9/1062.5	976.53	3792.5	1.9563	10062	147450	7.3334	1	1.1283e-13	2.2566e-13	8.8504e-11	TRUE
HGLibB_39494	PTPRZ1	671.34/760.72/801.18/742.86	693.04/39853/3193.3/798.35	742.51	2896.9	1.9626	2946.3	91976	7.1037	1	6.1163e-13	1.2233e-12	4.7647e-10	TRUE
HGLibB_48049	SYTL5	1448.1/1330.1/1303/1429.4	69336/1493.9/6881.4/1632.1	1376.3	5840.3	2.0845	5159.1	266360	8.6496	1	2.5948e-18	5.1896e-18	2.1542e-15	TRUE
HGLibB_17329	FGD4	303.94/336.11/365.23/298.34	16206/361.05/1523.6/405.56	324.82	1379	2.0826	965.73	22190	7.0771	1	7.4718e-13	1.4944e-12	5.7421e-10	TRUE
HGLibB_53797	VSTM2B	1311/1258.6/1431.9/1346.7	66952/1397.6/6645.3/1596.7	1335.6	5613.4	2.0706	5307.2	252930	8.506	1	9.039e-18	1.8078e-17	7.3434e-15	TRUE
HGLibB_48364	TAS2R60	1712.1/1810.2/1550/1854.8	1265.5/76501/7022/1697.8	1727.7	5828.8	1.7538	18249	394270	6.5314	1	3.2682e-11	6.5365e-11	2.4138e-08	TRUE
HGLibB_34339	OR6C2	1037.7/942.18/1149/992.08	32049/1706.6/3125.9/1013.4	1027.5	3628.1	1.8191	7798	160950	6.4825	1	4.533e-11	9.0661e-11	3.3263e-08	TRUE
HGLibB_09407	CHDH	1203.5/1236.3/1192.6/1200.6	852.77/52230/4632.6/1478.9	1208.1	4179.6	1.7898	371.11	212770	6.4421	1	5.9191e-11	1.1838e-10	4.3155e-08	TRUE
HGLibB_46844	SPTSSA	1623.1/1580.4/1510.3/1821.2	1488.4/1762.4/8489.4/93944	1629.8	6763.3	2.0523	17798	356530	8.5973	1	4.0953e-18	8.1906e-18	3.3753e-15	TRUE
HGLibB_23400	INTS8	1088.9/938.6/1064.7/1266.5	985.77/1154.3/5447.8/61945	1083.5	4426.8	2.0296	18284	176360	7.9613	1	8.5567e-16	1.7113e-15	6.8537e-13	TRUE
HGLibB_16680	FAM71F2	698.97/712.45/913.56/758.44	591.33/37649/3243.9/784.6	766.42	2743.8	1.8386	9725.2	97137	6.3444	1	1.1241e-10	2.2482e-10	7.8921e-08	TRUE
HGLibB_23043	IL20	2293.4/2283/2208.8/2355.6	1515.8/93326/8185.8/2498.2	2284.6	7334	1.6822	3621	638410	6.3196	1	1.3143e-10	2.6287e-10	9.1153e-08	TRUE
HGLibB_45749	SMPD1	3203.2/3258.3/3148.5/3410	2224.5/2571.7/12206/1.4087e+05	3253.5	9959	1.6137	12686	1175000	6.1859	1	3.092e-10	6.1839e-10	2.0687e-07	TRUE
HGLibB_55856	ZNF404	191.37/226.16/191.82/222.86	179.94/217.24/1034.5/11784	207.4	830.98	1.9972	363.52	10279	6.1506	1	3.9402e-10	7.8804e-10	2.6208e-07	TRUE
HGLibB_57002	ZWINT	474.85/342.37/503.76/461.29	343.59/392.42/2063.3/23114	440.87	1592.5	1.8505	5076.7	37508	5.9466	1	1.3849e-09	2.7699e-09	8.8e-07	TRUE
HGLibB_20600	GTSF1	226.17/299.46/270.29/256.41	430.3/172.11/64210/200.32	261.75	988.16	1.9125	929.87	15319	5.869	1	2.2302e-09	4.4603e-09	1.3937e-06	TRUE
HGLibB_04733	BPIFC	583.33/410.3/403.98/400.19	20795/457.44/2243.2/476.26	443.52	1785.6	2.0069	8030.3	37896	6.8941	1	2.7418e-12	5.4837e-12	2.093e-09	TRUE
HGLibB_50962	TOR1B	96.198/126.04/146.29/150.97	108.88/7166/663.41/134.53	127.92	513.83	1.9976	626.1	4498.1	5.754	1	4.485e-09	8.9701e-09	2.7279e-06	TRUE
HGLibB_31800	NFS1	1307.9/1442.8/1389.2/1610.3	1069.2/1131.4/5532.1/61113	1433.4	4497.1	1.6489	16366	285710	5.7318	1	4.9874e-09	9.9748e-09	3.0014e-06	TRUE
HGLibB_25176	KLHL41	822.8/873.35/734.33/801.57	619.37/657.85/3227.1/37050	806.45	2642	1.7108	3322.5	106040	5.6369	1	8.7122e-09	1.7424e-08	5.1078e-06	TRUE
HGLibB_18741	GCC2	246.63/219.9/331.32/258.8	201.46/243.25/1.0162e+05/243.53	261.14	1049.7	2.0029	2280.6	15259	6.3835	1	8.8068e-11	1.7614e-10	6.2998e-08	TRUE
HGLibB_25118	KLHL21	3361.8/3637.3/3765.6/3256.6	1.0663e+05/2289.5/10941/3518.4	3499.4	9846	1.4922	55928	1332400	5.4982	1	1.9211e-08	3.8421e-08	1.0763e-05	TRUE
HGLibB_03554	ATP11B	668.27/692.78/674.27/703.32	354.67/429.9/1.6318e+05/917.17	684.51	2185.9	1.6736	263.64	79959	5.3094	1	5.5419e-08	1.1084e-07	2.8914e-05	TRUE
HGLibB_23773	ITIH2	987.56/828.65/1065.7/844.7	34943/753.47/3165.2/810.13	926.43	2866.6	1.6285	13120	134660	5.2871	1	6.2488e-08	1.2498e-07	3.1871e-05	TRUE
HGLibB_13316	DLG5	1102.2/1019.9/1120.9/1070	717.16/43706/3794.9/956.45	1077.6	3266	1.5989	1953	174700	5.2359	1	8.2498e-08	1.65e-07	4.0002e-05	TRUE
HGLibB_00107	ABCA2	242.54/271.75/312.91/244.43	197.55/239.43/1079.4/13907	266.46	918.08	1.7809	1081.2	15795	5.1848	1	1.1001e-07	2.2002e-07	4.0002e-05	TRUE
HGLibB_51988	TTC14	1.6058e+05/1.6249e+05/1.6486e+05/1.8182e+05	0/0/22.488/1.964	167230	0.72632	-16.564	95059000	1059800000	5.137	1.6562e-11	1	3.3124e-11	1.2475e-08	FALSE
HGLibB_30155	MSH4	432.89/375.44/392.35/410.97	938.18/238.66/1079.4/12554	402.35	1319.9	1.7114	610.33	32053	5.1251	1	1.5052e-07	3.0104e-07	4.0002e-05	TRUE
HGLibB_18509	GALNT11	1.6184e+05/1.5413e+05/1.2934e+05/1.8119e+05	0.65197/0/5.6221/0	155490	0.35545	-16.808	462130000	934560000	5.0864	1.1181e-11	1	2.2361e-11	8.4778e-09	FALSE
HGLibB_19818	GPR108	446.19/538.13/549.3/515.21	325.33/376.35/1.5244e+05/368.24	510.57	1619.4	1.6634	2141.7	48277	5.0466	1	2.2715e-07	4.5431e-07	4.0002e-05	TRUE
HGLibB_33996	OR4M1	1.2902e+05/1.3269e+05/1.2614e+05/1.3796e+05	0.65197/0/16.866/0	131380	0.49765	-16.421	26045000	698500000	4.971	3.2342e-11	1	6.4685e-11	2.4043e-08	FALSE
HGLibB_30146	MSGN1	1.2105e+05/1.2688e+05/1.3007e+05/1.3457e+05	1.3039/0/16.866/0.98198	128050	1.167	-15.851	32305000	668150000	4.9536	8.4536e-11	1	1.6907e-10	6.0854e-08	FALSE
HGLibB_42767	SCAF1	742.97/846.53/736.27/657.79	263.39/750.41/1.1742e+05/1042.9	742.91	2218.3	1.5769	6008.9	92062	4.8625	1	5.8364e-07	1.1673e-06	4.0002e-05	TRUE
HGLibB_38603	PROCA1	358.18/427.29/356.51/579.91	301.21/337.34/1546.1/19188	421.76	1317.8	1.6413	11114	34757	4.8061	1	7.7862e-07	1.5572e-06	4.0002e-05	TRUE
HGLibB_08817	CDKN1B	95.174/101.01/108.5/168.94	101.05/95.618/522.85/5463.7	115.22	407.74	1.8143	1178.3	3762.9	4.7686	1	9.5657e-07	1.9131e-06	4.0002e-05	TRUE
HGLibB_31785	NFKBID	1.1757e+05/87763/76257/1.0482e+05	0/0/5.6221/0.98198	95297	0.39882	-16.056	335340000	401080000	4.7584	9.6237e-11	1	1.9247e-10	6.7986e-08	FALSE
HGLibB_54827	ZBTB45	320.32/372.76/362.32/372.63	13291/274.62/1388.7/310.31	356.32	1120	1.6495	622.78	26014	4.7347	1	1.112e-06	2.2239e-06	4.0002e-05	TRUE
HGLibB_30197	MSRA	89762/92926/88364/96489	0/0/16.866/0	91832	0.26091	-16.152	13066000	376230000	4.7345	7.2824e-11	1	1.4565e-10	5.2757e-08	FALSE
HGLibB_50860	TNS1	89533/94034/82035/95358	22.167/920.99/84.331/20.622	90086	77.297	-10.168	36169000	363950000	4.7181	2.348e-08	1	4.6959e-08	1.2964e-05	FALSE
HGLibB_35677	PDCD1LG2	81293/88281/78540/89916	0/0/0/0	84375	0	-16.365	29835000	325010000	4.6802	2.5434e-11	1	5.0868e-11	1.9032e-08	FALSE
HGLibB_24650	KIAA1033	1793/1854/1822.3/1954.2	1045.8/62966/6937.7/1324.7	1854.9	4959.9	1.4185	4921	445640	4.6513	1	1.6534e-06	3.3068e-06	4.0002e-05	TRUE
HGLibB_22874	IGSF9	2089.7/1686.8/1744.8/1832	876.9/1070.2/4.0706e+05/1512.3	1832.1	4902.7	1.4196	31706	436260	4.6489	1	1.6728e-06	3.3456e-06	4.0002e-05	TRUE
HGLibB_01189	AGGF1	65035/71188/68427/73433	2.6079/0.76495/16.866/51.063	69449	6.6149	-13.155	13142000	232180000	4.5573	5.3472e-09	1	1.0694e-08	3.1842e-06	FALSE
HGLibB_00985	ADIRF	562.86/461.26/483.42/413.37	10031/1293.5/1253.7/250.41	477.26	1420.7	1.5718	3901.3	42988	4.5506	1	2.7039e-06	5.4078e-06	4.0002e-05	TRUE
HGLibB_23532	IRAK4	72711/69011/54014/77933	0/0/5.6221/0	67793	0.17504	-15.816	106120000	222700000	4.5428	1.545e-10	1	3.0899e-10	1.065e-07	FALSE
HGLibB_21747	HNF1B	310.08/294.1/431.11/397.79	254.27/263.14/1276.2/15858	353.63	1078.9	1.6064	4464.3	25678	4.5258	1	3.0498e-06	6.0996e-06	4.0002e-05	TRUE
HGLibB_08778	CDK5RAP2	64634/66451/63574/70053	20.211/1155.1/134.93/25.532	66133	94.828	-9.4307	8087900	213360000	4.521	9.3021e-08	1	1.8604e-07	4.0002e-05	FALSE
HGLibB_32400	NPHP1	65025/67301/53262/69451	0/0/11.244/1.964	63431	0.59561	-15.279	52387000	198530000	4.5018	6.7019e-10	1	1.3404e-09	4.4061e-07	FALSE
HGLibB_10443	COA6	67437/68571/64619/72829	917.32/348.82/1979/595.08	68301	783.51	-6.444	11626000	225590000	4.4952	7.5899e-07	1	1.518e-06	4.0002e-05	FALSE
HGLibB_32246	NOMO1	56540/56930/52016/60168	5.2157/2.2948/28.11/194.43	56338	16.158	-11.681	11246000	161750000	4.4284	2.7871e-08	1	5.5742e-08	1.5167e-05	FALSE
HGLibB_38336	PRDM2	52078/55617/55233/58971	0/0/0/0	55421	0	-15.758	7951400	157230000	4.4198	1.1956e-10	1	2.3912e-10	8.3427e-08	FALSE
HGLibB_31286	NCLN	48712/50235/52197/55842	0/0/11.244/0.98198	51679	0.4919	-15.08	9494500	139340000	4.3779	1.1452e-09	1	2.2904e-09	7.3175e-07	FALSE
HGLibB_49987	TMEM169	46001/51643/54937/54024	0/0.76495/11.244/0	51530	0.45968	-15.107	16138000	138650000	4.3762	1.081e-09	1	2.1619e-09	6.9855e-07	FALSE
HGLibB_37336	PNMAL1	53309/47967/38208/61178	0/0/0/0	49445	0	-15.594	93687000	129100000	4.3517	1.7791e-10	1	3.5583e-10	1.219e-07	FALSE
HGLibB_07875	CCDC82	615.05/596.24/592.89/623.04	402.92/423.78/2136.4/23725	606.68	1715.3	1.4979	212.36	64957	4.3499	0.99999	6.8705e-06	1.3741e-05	4.6647e-05	TRUE
HGLibB_01383	AK4	50746/45369/36861/67611	0/0/0/0	48943	0	-15.579	170170000	126840000	4.3456	1.8428e-10	1	3.6855e-10	1.255e-07	FALSE
HGLibB_08212	CCT8L2	47119/48664/46419/52019	0/0/5.6221/0	48508	0.17504	-15.333	6216400	124910000	4.3403	5.0701e-10	1	1.014e-09	3.3527e-07	FALSE
HGLibB_53300	USP42	52398/53138/34582/52101	16.299/9.9443/61.843/701.13	47326	51.619	-9.8129	81565000	119700000	4.3211	1.6435e-07	1	3.287e-07	4.0002e-05	FALSE
HGLibB_25242	KLKB1	43451/46358/47414/47492	0/0/0/0	46149	0	-15.494	3575600	114600000	4.311	2.2525e-10	1	4.5049e-10	1.5249e-07	FALSE
HGLibB_39511	PTTG1	50142/47694/36262/50402	0/0/0/0.98198	45724	0.081366	-15.368	44935000	112780000	4.3055	2.8831e-10	1	5.7661e-10	1.9403e-07	FALSE
HGLibB_55065	ZDHHC9	734.79/833.12/708.18/696.13	21915/458.2/2642.4/648.11	741.18	2036.5	1.4569	3871	91695	4.2776	0.99999	9.5144e-06	1.9029e-05	5.2647e-05	TRUE
HGLibB_57126	NonTargetingControlGuideForHuman_0098	45679/41805/34916/51230	5.8677/1.5299/22.488/141.41	42990	13.179	-11.566	47240000	101390000	4.2682	5.7631e-08	1	1.1526e-07	2.9795e-05	FALSE
HGLibB_37315	PNLIPRP3	265.06/210.07/206.35/222.86	153.21/9447.8/809.58/191.49	224.95	688.39	1.6093	726.77	11814	4.2637	0.99999	1.0249e-05	2.0498e-05	5.4407e-05	TRUE
HGLibB_42382	RTTN	230.26/147.49/207.32/143.78	107.57/121.63/51133/143.37	178.38	556.75	1.6366	1893.4	7940.6	4.2461	0.99999	1.1126e-05	2.2252e-05	5.6535e-05	TRUE
HGLibB_36393	PHOSPHO1	1096/931.45/1150.9/976.5	17717/3297.7/2018.3/482.15	1035	2746.1	1.4069	10435	162980	4.2385	0.99999	1.1308e-05	2.2617e-05	5.6949e-05	TRUE
HGLibB_54199	WFDC3	585.37/443.38/586.11/700.92	352.71/400.83/2001.5/22742	571.43	1592.9	1.4773	11192	58600	4.2195	0.99999	1.2358e-05	2.4715e-05	5.9581e-05	TRUE
HGLibB_39022	PSMA1	33897/37983/42815/38595	0/13.004/5.6221/2.9459	38192	2.0861	-13.595	13341000	82640000	4.201	1.3462e-08	1	2.6925e-08	7.6559e-06	FALSE
HGLibB_51439	TRIM43B	33003/37558/41220/39116	1.9559/0/5.6221/0.98198	37600	0.96217	-14.226	12180000	80438000	4.1922	6.5325e-09	1	1.3065e-08	3.8698e-06	FALSE
HGLibB_44949	SLC35F1	1542.2/1491/1443.5/1377.9	693.69/1812.2/3660/42600	1462.4	3741.8	1.3548	4898.2	295750	4.1913	0.99999	1.3918e-05	2.7835e-05	6.3481e-05	TRUE
HGLibB_22742	IFT80	401.17/387.96/463.07/383.41	185.16/10428/1101.9/851.38	407.71	1160.2	1.5065	1362.9	32791	4.1557	0.99998	1.6415e-05	3.2829e-05	6.983e-05	TRUE
HGLibB_12439	DCAF7	36667/28705/18021/48065	0/0/0/0	30900	0	-14.915	166200000	57312000	4.0817	8.3358e-10	1	1.6672e-09	5.4489e-07	FALSE
HGLibB_55919	ZNF433	32734/31000/25835/31437	0/0/0/0	30130	0	-14.879	9230000	54867000	4.0677	9.02e-10	1	1.804e-09	5.8624e-07	FALSE
HGLibB_40754	REG4	28864/30350/28435/31475	11.083/9.9443/44.977/565.62	29757	41.04	-9.4673	1949000	53696000	4.0552	5.9342e-07	1	1.1868e-06	4.0002e-05	FALSE
HGLibB_03531	ATOH1	28388/28422/26653/34018	957.09/22.183/73.087/26.513	29246	80.184	-8.4929	10305000	52114000	4.0401	1.2373e-06	1	2.4745e-06	4.0002e-05	FALSE
HGLibB_38268	PRAMEF4	30172/28549/23098/31082	0/0/0/0	28042	0	-14.775	12827000	48466000	4.0281	1.1266e-09	1	2.2533e-09	7.2397e-07	FALSE
HGLibB_18239	FZD10	2156.3/2221.4/2325.1/2104	1135.7/71823/6797.1/1431.7	2200.1	5308.1	1.2702	9076.5	598230	4.0183	0.99997	2.9372e-05	5.8745e-05	0.00010303	TRUE
HGLibB_38731	PRR14	24645/26104/29946/26682	14.995/1078.6/134.93/21.604	26776	83.014	-8.3162	5016400	44748000	3.9904	1.6839e-06	1	3.3677e-06	4.0002e-05	FALSE
HGLibB_55268	ZIK1	4316.6/4220.1/4052.4/4069	1875.7/1.1661e+05/10834/3442.8	4163.1	9504	1.1907	15981	1798200	3.9828	0.99997	3.408e-05	6.8159e-05	0.00011486	TRUE
HGLibB_25260	KLRC4	23485/25666/27884/25142	0/0/0/0	25496	0	-14.638	3301200	41117000	3.9762	1.5057e-09	1	3.0114e-09	9.5143e-07	FALSE
HGLibB_19848	GPR124	23697/25792/27369/26155	11.735/883.51/95.576/36.333	25719	77.603	-8.3541	2334700	41739000	3.9689	1.7773e-06	1	3.5545e-06	4.0002e-05	FALSE
HGLibB_14889	ELK1	24719/25274/23348/26282	19.559/1461/89.953/26.513	24883	90.989	-8.0796	1497100	39424000	3.9485	2.3131e-06	1	4.6262e-06	4.0002e-05	FALSE
HGLibB_36816	PLA1A	834.06/864.41/780.83/982.49	478.54/576.77/2794.2/31610	862.38	2222.2	1.3645	7294.4	119020	3.9415	0.99996	4.0748e-05	8.1496e-05	0.00013209	TRUE
HGLibB_45911	SNRPB	20800/23335/25041/24124	0/0/5.6221/0	23270	0.17504	-14.274	3323100	35113000	3.9269	5.2814e-09	1	1.0563e-08	3.1616e-06	FALSE
HGLibB_01871	ANAPC15	27460/23900/14515/26282	0/0/0/0	22369	0	-14.449	35086000	32799000	3.9059	2.224e-09	1	4.448e-09	1.3937e-06	FALSE
HGLibB_50181	TMEM222	21213/21762/20295/24632	0/0/11.244/0	21918	0.22636	-14.125	3507100	31664000	3.895	8.1486e-09	1	1.6297e-08	4.8021e-06	FALSE
HGLibB_49351	THTPA	25568/23900/13908/27267	4.5638/224.89/28.11/7.8558	21941	21.929	-9.9023	36631000	31721000	3.8917	7.9296e-07	1	1.5859e-06	4.0002e-05	FALSE
HGLibB_49027	TEX264	23281/20804/17454/22903	0/0/0/0	20977	0	-14.357	7151900	29353000	3.8718	2.6841e-09	1	5.3681e-09	1.6591e-06	FALSE
HGLibB_53188	USP17L24	23567/24728/24490/23677	92.579/5085.4/505.99/580.35	24110	609.89	-5.3026	336090	37333000	3.8462	2.0255e-05	0.99998	4.0509e-05	7.9714e-05	FALSE
HGLibB_15790	EXTL2	20446/21463/16863/20731	0/0/0/0	19791	0	-14.273	4225800	26546000	3.8412	3.1759e-09	1	6.3518e-09	1.9525e-06	FALSE
HGLibB_35471	PCDHGA1	21962/20612/20586/21397	29.99/39.777/1118.8/1686.1	21131	218.03	-6.5922	442660	29727000	3.8357	9.443e-06	0.99999	1.8886e-05	5.2532e-05	FALSE
HGLibB_26603	LITAF	17234/13418/16550/86983	148/591.3/9006.6/507.68	24020	795.45	-4.9146	1392900000	37093000	3.8134	2.8474e-05	0.99997	5.6949e-05	0.00010078	FALSE
HGLibB_44217	SKAP1	19330/18941/17210/20253	12.387/16.829/84.331/827.81	18901	61.901	-8.2312	1623500	24517000	3.8047	3.5018e-06	1	7.0037e-06	4.0282e-05	FALSE
HGLibB_00542	ACSBG1	16809/18739/18982/19374	0/0/0/0	18449	0	-14.171	1304700	23513000	3.8046	3.8813e-09	1	7.7627e-09	2.3734e-06	FALSE
HGLibB_43808	SGSM2	488.15/433.55/537.67/554.75	11531/241.72/1287.5/843.52	501.25	1319.1	1.3942	2981.4	46771	3.7818	0.99992	7.8657e-05	0.00015731	0.00022899	TRUE
HGLibB_11503	CT47A1	22603/21996/22810/21780	68.456/1670.6/1057/2636.6	22293	751.57	-4.8887	238130	32608000	3.7724	3.3533e-05	0.99997	6.7067e-05	0.00011347	FALSE
HGLibB_11452	CST7	17781/18450/14740/17945	0/0/0/2.9459	17163	0.13493	-13.885	2840600	20756000	3.7673	9.7861e-09	1	1.9572e-08	5.65e-06	FALSE
HGLibB_50370	TMEM51	16526/16916/17734/16887	0/0/0/0	17010	0	-14.054	261130	20437000	3.7627	4.8783e-09	1	9.7566e-09	2.9513e-06	FALSE
HGLibB_37213	PLXNA2	1010.1/962.74/966.84/907.01	531.35/596.66/2917.9/33719	960.96	2363.4	1.2974	1787	143420	3.7032	0.99989	0.00010704	0.00021408	0.00030047	TRUE
HGLibB_17884	FOXM1	12067/13630/14632/14286	0/0/0/0	13617	0	-13.733	1293900	13916000	3.6502	8.9701e-09	1	1.794e-08	5.232e-06	FALSE
HGLibB_23035	IL1RN	13701/13351/11489/16234	0/0/0/0	13591	0	-13.73	3824900	13870000	3.6493	9.0168e-09	1	1.8034e-08	5.2324e-06	FALSE
HGLibB_42031	RPS16	5.1169/5.3635/3.8751/9.5853	9.1275/147.63/28.11/8.8378	5.6555	24.113	1.9158	6.3295	25.616	3.6469	0.99985	0.00015288	0.00030576	0.00041547	TRUE
HGLibB_26602	LITAF	11951/10348/12347/36700	78.888/441.37/624.05/371.19	15386	299.72	-5.6771	166900000	17184000	3.6392	3.3725e-05	0.99997	6.7449e-05	0.00011392	FALSE
HGLibB_53876	WAPAL	12118/12968/14342/13091	0.65197/0/0/0	13106	0.065596	-13.586	840940	13027000	3.6312	9.9353e-09	1	1.9871e-08	5.7072e-06	FALSE
HGLibB_46336	SPANXD	11090/11705/12271/11859	0/0/0/3.9279	11724	0.15192	-13.313	239630	10745000	3.5764	3.0872e-08	1	6.1743e-08	1.672e-05	FALSE
HGLibB_50225	TMEM240	11026/11792/11195/12481	0/0/0/0	11610	0	-13.503	435110	10566000	3.5717	1.3672e-08	1	2.7345e-08	7.7367e-06	FALSE
HGLibB_38245	PRAMEF15	11711/11345/11254/11887	0/12.239/0/0.98198	11546	0.50447	-12.906	89667	10466000	3.5688	1.0669e-07	1	2.1337e-07	4.0002e-05	FALSE
HGLibB_43787	SGOL1	9829.6/10888/11721/11502	0/0/0/0	10960	0	-13.42	718890	9565500	3.5437	1.5873e-08	1	3.1746e-08	8.9373e-06	FALSE
HGLibB_26559	LINS	10202/10324/8326.6/11788	0/0.76495/0/0	10083	0.071493	-13.2	2020700	8282900	3.5036	2.1413e-08	1	4.2826e-08	1.188e-05	FALSE
HGLibB_37061	PLEKHG3	234.35/297.67/183.1/323.5	7982.7/181.29/736.49/194.43	253.54	674.81	1.4087	4057.5	14505	3.4979	0.99976	0.00023866	0.00047733	0.00062733	TRUE
HGLibB_40275	RASEF	9952.4/10267/9711/9266.6	0.65197/0/5.6221/0	9792.5	0.35545	-12.819	178120	7874600	3.4895	1.1467e-07	1	2.2935e-07	4.0002e-05	FALSE
HGLibB_18313	GABARAPL2	10291/10502/9728.4/8689.1	0.65197/0/0/0	9776.5	0.065596	-13.164	658490	7852400	3.4888	2.1246e-08	1	4.2492e-08	1.1846e-05	FALSE
HGLibB_12122	CYP2J2	512.71/556.91/568.67/560.74	295.99/18236/1647.3/386.9	549.31	1362	1.3085	634.15	54751	3.4733	0.99974	0.00025951	0.00051902	0.00067797	TRUE
HGLibB_01730	ALX1	373.53/405.83/423.36/383.41	226.88/244.78/1253.7/14859	396.06	1008.7	1.3465	502.65	31197	3.4685	0.99973	0.00026501	0.00053002	0.00069153	TRUE
HGLibB_35378	PCDHA1	9918.6/10338/10567/9998.7	52.809/1291.2/95.576/32.405	10202	120.63	-6.3903	91227	8452400	3.4677	3.7739e-05	0.99996	7.5477e-05	0.00012431	FALSE
HGLibB_09772	CKMT1B	12512/12222/4418.6/10933	0/0/0/0	9271	0	-13.179	15174000	7164500	3.4636	2.4279e-08	1	4.8559e-08	1.3341e-05	FALSE
HGLibB_01204	AGO1	8317/8822.9/9202.4/10056	0/0/0/0	9077.7	0	-13.148	538840	6908600	3.4537	2.5591e-08	1	5.1182e-08	1.3994e-05	FALSE
HGLibB_18407	GAGE1	15785/15870/14731/15765	1690.5/924.05/669.03/1689	15531	1152.7	-3.7509	291400	17465000	3.4405	0.00018928	0.99981	0.00037856	0.00050591	FALSE
HGLibB_41365	RNASE8	10477/9600.6/8883.7/9684.7	1267.4/31.363/146.17/36.333	9645.1	120.64	-6.3092	425330	7671100	3.4388	4.3643e-05	0.99996	8.7286e-05	0.00013969	FALSE
HGLibB_01562	ALDH3A2	9297.4/9350.3/9362.3/9659.6	26.079/1452.6/140.55/32.405	9416.3	114.73	-6.3465	26866	7359500	3.4287	4.3978e-05	0.99996	8.7956e-05	0.00014056	FALSE
HGLibB_34999	PAK3	8619.9/9409.3/6606.1/8946.7	0/0/0/0	8320.8	0	-13.023	1535400	5944200	3.4129	3.1741e-08	1	6.3483e-08	1.711e-05	FALSE
HGLibB_30617	MYBPH	8931/9391.4/8648.3/10121	22.167/1246.9/129.31/94.27	9256.5	135.6	-6.0826	413740	7145100	3.4122	5.5058e-05	0.99994	0.00011012	0.00016882	FALSE
HGLibB_30706	MYL10	8022.3/7511.5/7590.4/8600.4	0/0/0/0	7919.6	0	-12.951	249660	5457900	3.3899	3.5817e-08	1	7.1635e-08	1.9216e-05	FALSE
HGLibB_47466	STMN3	7812.5/7879.8/7906.2/8086.4	3.2598/3.0598/624.05/1.964	7920.6	10.714	-9.4014	13682	5459100	3.3854	5.8938e-06	0.99999	1.1788e-05	4.4504e-05	FALSE
HGLibB_29692	MPI	1036.7/917.15/1037.6/969.31	539.83/584.42/2878.5/30951	988.87	2302.7	1.2186	3394.4	150670	3.3846	0.99964	0.00035835	0.00071669	0.0009167	TRUE
HGLibB_42749	SBK2	8408.1/9160.8/5948.3/8870	9.1275/7.6495/50.599/473.31	7984.3	36.095	-7.75	2164500	5535100	3.3783	1.9832e-05	0.99998	3.9665e-05	7.8661e-05	FALSE
HGLibB_35921	PDYN	550.58/480.03/458.23/451.71	196.89/11794/1045.7/819.95	483.62	1188	1.2948	2053.1	43979	3.3588	0.9996	0.00039561	0.00079122	0.0010055	TRUE
HGLibB_16783	FAM96B	49.122/46.483/46.501/28.756	28.035/26.773/208.02/1757.7	41.804	128.86	1.6012	89.257	674.55	3.352	0.99958	0.00042398	0.00084796	0.0010733	TRUE
HGLibB_21236	HHIPL1	6685.8/7169.1/7537.1/7554.4	0/0/0/0	7227.8	0	-12.82	166530	4661000	3.3478	4.4662e-08	1	8.9325e-08	2.3849e-05	FALSE
HGLibB_31870	NHS	7564.8/7027/5972.5/9241.4	9.7795/8.4144/44.977/481.17	7359.8	36.654	-7.6109	1872600	4809000	3.3394	2.4577e-05	0.99998	4.9154e-05	9.0738e-05	FALSE
HGLibB_34837	P2RY14	8290.4/7330.1/5028.9/8225.4	0/0/0/0	7080.7	0	-12.79	2348600	4498500	3.3385	4.6912e-08	1	9.3825e-08	2.4933e-05	FALSE
HGLibB_47781	SURF4	7055.2/6847.3/7816.1/7035.6	1.3039/5.3546/944.51/6.8739	7179.3	14.887	-8.8201	183910	4607100	3.3378	1.0421e-05	0.99999	2.0841e-05	5.4853e-05	FALSE
HGLibB_34181	OR56B4	7649.8/7288/6000.6/7197.4	0/0/0/0	7005	0	-12.774	513890	4415700	3.3336	4.8132e-08	1	9.6263e-08	2.5462e-05	FALSE
HGLibB_34870	PA2G4	8714.1/7240.7/4061.1/8020.5	0/0/0/0	6733.1	0	-12.717	4326300	4123900	3.3156	5.2876e-08	1	1.0575e-07	2.7843e-05	FALSE
HGLibB_23745	ITGB2	6861.8/6662.3/6116.9/6890.6	0/0/0/0	6625.4	0	-12.694	128730	4010700	3.3083	5.4929e-08	1	1.0986e-07	2.879e-05	FALSE
HGLibB_53234	USP20	6980.5/7340.8/7705.6/7115.9	24.775/29.833/84.331/1390.5	7280.6	96.595	-6.2213	100500	4720000	3.3067	6.9667e-05	0.99993	0.00013933	0.00020618	FALSE
HGLibB_14377	ECHDC3	6973.3/7347/7200.9/7504.1	22.819/33.658/89.953/1528	7253.7	101.48	-6.1455	50935	4689900	3.3026	7.4141e-05	0.99993	0.00014828	0.00021767	FALSE
HGLibB_12267	DACT1	6761.5/6389.7/6330/6556.3	0/0/0/0	6507.2	0	-12.668	37432	3888000	3.3001	5.7309e-08	1	1.1462e-07	2.9763e-05	FALSE
HGLibB_23461	IQCC	6496.4/6447.8/6268/6386.2	0/0/0/0	6399	0	-12.644	9733	3777000	3.2926	5.9611e-08	1	1.1922e-07	3.0679e-05	FALSE
HGLibB_30491	MUC17	6158.7/6454/5915.3/7047.6	0/0/0/0	6380.2	0	-12.64	238670	3757900	3.2913	6.0024e-08	1	1.2005e-07	3.0752e-05	FALSE
HGLibB_40561	RBMY1A1	8789.8/9079.4/8859.5/8792.1	46.942/1260.6/371.06/1148.9	8879.4	398.69	-4.4737	18684	6650000	3.2887	0.000216	0.99978	0.000432	0.0005716	FALSE
HGLibB_02202	ANP32D	7654.9/7069.9/7407.3/6843.9	22.819/1614/140.55/70.703	7237.3	138.44	-5.6979	128680	4671600	3.2844	0.00010472	0.9999	0.00020944	0.00029459	FALSE
HGLibB_03762	ATP6V1G3	8173.7/8172.1/7880/7488.5	19.559/716.75/646.54/411.45	7923.5	247.37	-4.9958	105180	5462600	3.2843	0.00016194	0.99984	0.00032389	0.00043804	FALSE
HGLibB_33095	NXF5	6692.9/6526.4/6610.9/6093.9	9.7795/6.8845/22.488/372.17	6476.8	27.5	-7.8284	71269	3856700	3.284	2.4859e-05	0.99998	4.9718e-05	9.1455e-05	FALSE
HGLibB_31182	NBPF15	6487.2/6286.9/6408.5/6186.1	3.9118/1.5299/747.74/1.964	6341.1	9.9231	-9.1814	17617	3718200	3.2834	9.2898e-06	0.99999	1.858e-05	5.2237e-05	FALSE
HGLibB_05203	C11orf88	6630.5/6317.3/6370.7/6180.1	3.9118/12.239/56.221/436	6372.6	33.106	-7.5459	35541	3750100	3.2736	3.1247e-05	0.99997	6.2494e-05	0.00010769	FALSE
HGLibB_32914	NUDT17	6041/6347.6/5999.6/6010	0.65197/3.8247/0/72.667	6097.9	2.0527	-10.964	27665	3475400	3.2699	2.0914e-06	1	4.1829e-06	4.0002e-05	FALSE
HGLibB_37322	PNMA3	6168.9/6247.5/5869.8/5909.3	1.9559/0/0/0	6046.7	0.11294	-12.408	35144	3425200	3.2671	1.1714e-07	1	2.3429e-07	4.0002e-05	FALSE
HGLibB_57547	NonTargetingControlGuideForHuman_0519	6641.7/6608.7/6490.8/5717.6	15.647/10.709/61.843/611.77	6353	50.298	-6.9526	190480	3730200	3.2633	4.853e-05	0.99995	9.7061e-05	0.0001522	FALSE
HGLibB_12659	DDX21	6585.5/6145.6/6653.6/6353.9	10.431/26.773/73.087/707.03	6431.5	61.764	-6.6793	53589	3810200	3.2632	5.8447e-05	0.99994	0.00011689	0.00017745	FALSE
HGLibB_50526	TMIGD1	9673/7578.6/3356.8/11132	2138.5/45.132/241.75/53.027	7234.6	187.66	-5.2612	12097000	4668600	3.2614	0.00014775	0.99985	0.0002955	0.00040276	FALSE
HGLibB_55214	ZFYVE21	6415.6/6283.3/6869.6/5849.4	11.735/784.83/61.843/22.586	6344.1	60.009	-6.7005	176550	3721200	3.2576	5.8581e-05	0.99994	0.00011716	0.00017783	FALSE
HGLibB_51898	TSPY1	6269.2/6652.5/6565.4/6679.8	12.387/14.534/871.42/526.34	6539.7	95.59	-6.0814	35381	3921500	3.2541	8.9443e-05	0.99991	0.00017889	0.00025612	FALSE
HGLibB_53151	USP17L11	5813.8/5860.5/5634.4/5732	0/0/0/0	5759.5	0	-12.492	9850.4	3149200	3.2455	7.6146e-08	1	1.5229e-07	3.8664e-05	FALSE
HGLibB_34539	OR9Q1	5894.7/6145.6/5962.8/5980	10.431/7.6495/61.843/708.01	5995.1	43.397	-7.0774	11337	3374900	3.2397	4.7727e-05	0.99995	9.5454e-05	0.00015012	FALSE
HGLibB_52309	TWIST1	6460.6/5494/5543.3/5213.2	0/0/0/0	5659.2	0	-12.467	293960	3055100	3.2377	7.9287e-08	1	1.5857e-07	3.9986e-05	FALSE
HGLibB_48892	TECRL	5455.6/5809.5/5626.7/5730.8	0/0/0/0	5654.1	0	-12.465	23392	3050300	3.2373	7.9454e-08	1	1.5891e-07	3.9986e-05	FALSE
HGLibB_16576	FAM46B	7401.1/6279.7/3801.5/6613.9	8.4756/3.8247/44.977/386.9	5846.7	27.581	-7.6767	2458400	3232000	3.2369	3.1708e-05	0.99997	6.3416e-05	0.00010884	FALSE
HGLibB_42033	RPS17	5568.2/5713/6030.6/5988.4	13.039/9.9443/33.733/551.87	5821.9	39.522	-7.1669	49172	3208300	3.2282	4.6391e-05	0.99995	9.2781e-05	0.00014671	FALSE
HGLibB_12496	DCLRE1B	5085.2/5497.5/5758.4/5807.5	0/0/0/0	5529.6	0	-12.433	109370	2935300	3.2275	8.3616e-08	1	1.6723e-07	4.0002e-05	FALSE
HGLibB_29320	MKX	5514/5602.1/5438.7/5457.6	0/0/0/0	5502.7	0	-12.426	5379.7	2910700	3.2254	8.4552e-08	1	1.691e-07	4.0002e-05	FALSE
HGLibB_08102	CCNJ	5139.4/5336.6/5189.7/6331.1	0/0/0/0	5479	0	-12.42	315100	2889100	3.2234	8.5392e-08	1	1.7078e-07	4.0002e-05	FALSE
HGLibB_52810	UGT1A1	7366.3/7193.3/7304.6/7399.8	1706.8/24.478/208.02/741.4	7315.6	283.56	-4.6844	8250.4	4759200	3.2234	0.00023434	0.99977	0.00046867	0.00061679	FALSE
HGLibB_12090	CYP2A13	5818.9/6022.3/6057.8/5956.1	20.863/13.769/95.576/863.16	5963.1	69.902	-6.3943	11097	3343800	3.2228	7.973e-05	0.99992	0.00015946	0.00023167	FALSE
HGLibB_35475	PCDHGA11	7270.1/7403.4/7276.5/7506.5	28.687/1181.1/449.77/488.04	7363.5	293.86	-4.6425	12776	4813100	3.2224	0.00024079	0.99976	0.00048157	0.00063251	FALSE
HGLibB_23884	JAK3	6434/5768.4/6096.5/5704.4	16.299/36.717/61.843/898.51	5993.9	76.039	-6.282	112950	3373700	3.2219	8.6154e-05	0.99991	0.00017231	0.00024786	FALSE
HGLibB_06233	C3orf36	5834.3/5688.8/5297.3/4858.5	0.65197/0/0/2.9459	5406.2	0.28903	-12.034	191650	2823100	3.2174	3.88e-07	1	7.76e-07	4.0002e-05	FALSE
HGLibB_51412	TRIM37	5413.7/5658.4/5444.5/5059.8	0/0/0/0	5389.8	0	-12.396	61536	2808400	3.2162	8.8652e-08	1	1.773e-07	4.0002e-05	FALSE
HGLibB_42121	RPS6KA6	5667.5/5714.8/5393.2/5403.7	7.8236/3.0598/16.866/484.12	5542.8	21.196	-7.9644	28950	2947400	3.2162	2.7412e-05	0.99997	5.4824e-05	9.8126e-05	FALSE
HGLibB_34238	OR5D18	6194.5/6205.5/3647.4/5994.4	0.65197/2.2948/5.6221/112.93	5384.3	5.7419	-9.6417	1573300	2803400	3.2123	7.8206e-06	0.99999	1.5641e-05	4.9016e-05	FALSE
HGLibB_48472	TBC1D3	6353.2/6678.4/6397.8/6456.9	33.902/61.961/168.66/2280.2	6470.4	168.71	-5.2529	20821	3850100	3.2116	0.00017247	0.99983	0.00034494	0.00046421	FALSE
HGLibB_30353	MTHFSD	5974.5/6032.1/5912.4/6217.3	19.559/1428.9/146.17/27.495	6033	103.09	-5.8572	17303	3411800	3.2104	0.00011785	0.99988	0.00023569	0.0003275	FALSE
HGLibB_41146	RHOJ	5210/5155.2/5704.2/5162.9	0/0/5.6221/0	5303.2	0.17504	-12.14	70348	2731000	3.209	2.4546e-07	1	4.9092e-07	4.0002e-05	FALSE
HGLibB_08250	CD180	5567.2/5430.5/5547.2/4832.2	1.3039/3.0598/5.6221/40.261	5335.5	5.5576	-9.6685	120280	2759700	3.2084	7.7271e-06	0.99999	1.5454e-05	4.8775e-05	FALSE
HGLibB_27793	MACF1	5562.1/5308.9/5321.5/4919.7	0/0/0/0	5272.9	0	-12.365	70688	2704100	3.2066	9.3184e-08	1	1.8637e-07	4.0002e-05	FALSE
HGLibB_36621	PILRA	5504.8/5494/4709.2/5333	0/0/0/0	5249.7	0	-12.358	141260	2683600	3.2047	9.4122e-08	1	1.8824e-07	4.0002e-05	FALSE
HGLibB_21300	HINT2	5290.9/5751.4/5689.6/5578.6	7.8236/9.9443/78.709/729.61	5574.8	46.153	-6.8857	41666	2976900	3.2043	6.0303e-05	0.99994	0.00012061	0.00018232	FALSE
HGLibB_15215	EPAS1	5065.7/5031.8/5590.8/5306.7	0/0/0/0	5244	0	-12.357	67000	2678500	3.2042	9.4354e-08	1	1.8871e-07	4.0002e-05	FALSE
HGLibB_28438	MBD3L3	5073.9/5231.2/5634.4/5478	1.3039/32.893/16.866/101.14	5350	16.695	-8.2403	62537	2772700	3.2029	2.3319e-05	0.99998	4.6638e-05	8.7455e-05	FALSE
HGLibB_37624	POMT2	4938.8/5487.7/5355.4/4971.2	0.65197/0/39.355/0	5182.8	0.63803	-11.628	75686	2624800	3.1986	9.4303e-07	1	1.8861e-06	4.0002e-05	FALSE
HGLibB_19709	GPATCH2	5283.7/5212.4/5212/5005.9	0/0/0/0	5177.5	0	-12.338	14377	2620100	3.1986	9.7126e-08	1	1.9425e-07	4.0002e-05	FALSE
HGLibB_18412	GAGE12B	5383/4895.9/5386.4/5069.4	0.65197/0.76495/0/70.703	5179.4	1.3649	-11.097	58913	2621800	3.1979	2.0219e-06	1	4.0437e-06	4.0002e-05	FALSE
HGLibB_52868	UGT3A1	5151.7/5160.5/5555/4762.7	0/0/0/0	5149.9	0	-12.331	104710	2596000	3.1962	9.8308e-08	1	1.9662e-07	4.0002e-05	FALSE
HGLibB_05101	C10orf91	5165/5258.9/5444.5/4755.5	0/0/5.6221/0	5149.7	0.17504	-12.098	84821	2595900	3.1961	2.6237e-07	1	5.2475e-07	4.0002e-05	FALSE
HGLibB_45788	SMUG1	5498.6/5383.1/5412.6/4949.6	3.2598/345.76/28.11/7.8558	5306.6	22.498	-7.8194	60467	2733900	3.1958	3.2197e-05	0.99997	6.4394e-05	0.0001101	FALSE
HGLibB_45152	SLC4A10	5223.3/5349.1/5151/4757.9	2.6079/211.89/28.11/0.98198	5115.5	11.405	-8.6881	65120	2566200	3.1862	1.7551e-05	0.99998	3.5102e-05	7.2725e-05	FALSE
HGLibB_34461	OR8B8	4846.7/5175.7/4901/5162.9	0/0/0/0	5019.4	0	-12.294	29616	2483500	3.185	1.0417e-07	1	2.0834e-07	4.0002e-05	FALSE
HGLibB_00518	ACP6	4921.4/5008.6/5027.9/5231.2	0.65197/0.76495/5.6221/100.16	5046	4.2951	-9.8966	17177	2506300	3.1846	6.7688e-06	0.99999	1.3538e-05	4.643e-05	FALSE
HGLibB_09763	CKLF-CMTM1	5599.9/5110.5/5688.7/5171.3	13.039/12.239/73.087/656.95	5386.6	52.741	-6.6475	86455	2805500	3.1845	7.5097e-05	0.99992	0.00015019	0.00022017	FALSE
HGLibB_35715	PDE11A	5737.1/5692.4/6095.5/5833.9	28.035/1458/140.55/38.297	5837.7	121.9	-5.5701	32577	3223300	3.1836	0.00015337	0.99985	0.00030673	0.0004167	FALSE
HGLibB_54988	ZCRB1	4967.5/4971.9/5170.4/4882.5	0/0.76495/0/16.694	4997	0.51735	-11.686	14887	2464400	3.1828	8.3029e-07	1	1.6606e-06	4.0002e-05	FALSE
HGLibB_20536	GTF2I	5289.9/5657.5/5244/5321	11.735/14.534/67.465/762.02	5375.7	54.548	-6.5968	35715	2795700	3.1824	7.8172e-05	0.99992	0.00015634	0.00022775	FALSE
HGLibB_18717	GBP6	5149.7/5486.8/5006.6/5014.3	7.1716/6.1196/28.11/316.2	5160.8	25.104	-7.6274	50545	2605500	3.1816	3.8386e-05	0.99996	7.6773e-05	0.00012604	FALSE
HGLibB_22913	IL10	5056.5/4856.6/5054.1/4845.4	0/0/0/1.964	4952.1	0.11315	-12.119	13940	2426300	3.1791	1.8523e-07	1	3.7046e-07	4.0002e-05	FALSE
HGLibB_11157	CRISP2	4576.6/4762.7/5517.2/4929.2	7.1716/19.124/0/0	4934.3	0.98734	-11.278	165730	2411300	3.177	1.631e-06	1	3.2619e-06	4.0002e-05	FALSE
HGLibB_35764	PDE6C	4671.7/5209.7/4937.9/4889.7	0/7.6495/5.6221/2.9459	4923.5	1.8171	-10.772	48881	2402200	3.1755	3.0189e-06	1	6.0377e-06	4.0002e-05	FALSE
HGLibB_05244	C12orf44	5580.5/4984.4/4053.4/5147.3	0/0/0/0	4908.2	0	-12.261	415240	2389300	3.1753	1.0955e-07	1	2.191e-07	4.0002e-05	FALSE
HGLibB_20282	GRIN3A	5546.7/5095.3/4568.7/4660.8	0.65197/1.5299/781.47/6.8739	4953	8.9407	-8.961	201920	2427100	3.1735	1.4763e-05	0.99999	2.9526e-05	6.5646e-05	FALSE
HGLibB_20622	GUCD1	4870.3/4970.1/4942.7/4755.5	0/0/0/0	4883.9	0	-12.254	9187.9	2369000	3.1731	1.1077e-07	1	2.2155e-07	4.0002e-05	FALSE
HGLibB_44351	SLC15A1	4739.3/5029.1/5089.9/4907.7	2.6079/3.0598/438.52/0.98198	4939.7	7.8827	-9.1195	23922	2415800	3.173	1.3081e-05	0.99999	2.6162e-05	6.1443e-05	FALSE
HGLibB_46278	SPACA5	4980.8/5004.1/4687.9/4874.1	47.594/4.5897/0/45.171	4885.1	5.541	-9.545	20775	2370000	3.1697	9.4052e-06	0.99999	1.881e-05	5.246e-05	FALSE
HGLibB_42108	RPS6KA2	5003.3/5212.4/5537.5/5083.8	739.33/16.064/56.221/11.784	5205.3	53.082	-6.589	55328	2644500	3.1683	8.1828e-05	0.99992	0.00016366	0.0002369	FALSE
HGLibB_48349	TAS2R42	4840.6/4772.6/4904.9/4775.9	0/0/0/0	4823.2	0	-12.236	3927.3	2318300	3.1677	1.1392e-07	1	2.2785e-07	4.0002e-05	FALSE
HGLibB_24825	KIF13B	4967.5/5425.1/4962.1/5366.6	9.7795/10.709/89.953/740.41	5175.8	51.558	-6.622	62544	2618600	3.1666	8.0406e-05	0.99992	0.00016081	0.00023339	FALSE
HGLibB_35701	PDCL	4644.1/4827.1/4985.3/4753.1	0/0/0/6.8739	4800.8	0.18898	-11.98	20523	2299800	3.1656	3.3168e-07	1	6.6337e-07	4.0002e-05	FALSE
HGLibB_00901	ADCK5	4813/4925.4/4620.1/4796.2	0.65197/0.76495/202.4/0	4787.4	1.805	-10.737	15926	2288700	3.1633	3.1933e-06	1	6.3865e-06	4.0026e-05	FALSE
HGLibB_31009	NADKD1	5305.2/4876.3/4554.2/4396.1	0/0/0/0	4770.5	0	-12.22	161360	2274800	3.163	1.1675e-07	1	2.3351e-07	4.0002e-05	FALSE
HGLibB_53505	VCL	5039.1/4970.1/4569.7/4445.2	5.8677/0/0/0	4749.3	0.17794	-11.978	85836	2257300	3.1609	3.1993e-07	1	6.3986e-07	4.0002e-05	FALSE
HGLibB_00355	ACAD11	4479.3/4982.6/4719.9/4760.3	0/0/0/0	4732.2	0	-12.209	42535	2243300	3.1595	1.1888e-07	1	2.3775e-07	4.0002e-05	FALSE
HGLibB_55519	ZNF211	4684/4879.8/4895.2/4457.2	0/0/0/3.9279	4725.7	0.15192	-12.003	42117	2238000	3.1588	2.7619e-07	1	5.5239e-07	4.0002e-05	FALSE
HGLibB_27265	LRRC3	4529.5/4744.9/5078.3/4476.3	0/0/0/0	4701.4	0	-12.199	74723	2218200	3.1567	1.2062e-07	1	2.4123e-07	4.0002e-05	FALSE
HGLibB_32711	NSFL1C	5329.8/5755.9/5951.2/5594.2	18.907/1186.4/843.31/20.622	5653.2	140.8	-5.3174	69143	3049500	3.1566	0.00019471	0.99981	0.00038942	0.00051923	FALSE
HGLibB_54932	ZC4H2	4852.9/4657.3/4662.7/4624.9	0.65197/0/0/0	4698.6	0.065596	-12.107	10743	2215900	3.1563	1.2078e-07	1	2.4156e-07	4.0002e-05	FALSE
HGLibB_00302	ABL1	5335.9/4895/4739.3/4732.7	9.7795/6.1196/39.355/620.61	4919.8	34.924	-7.0978	80450	2399100	3.1538	6.0137e-05	0.99994	0.00012027	0.00018188	FALSE
HGLibB_12340	DAZ1	5538.5/5392.1/5754.5/5243.2	22.167/415.37/798.34/28.477	5478.8	120.44	-5.4959	47549	2888900	3.1526	0.00017598	0.99982	0.00035195	0.0004729	FALSE
HGLibB_04893	BTBD10	4994.1/5040.8/4695.7/4677.6	282.3/7.6495/28.11/9.8198	4849.2	27.875	-7.3921	36901	2339900	3.1518	4.9234e-05	0.99995	9.8469e-05	0.00015403	FALSE
HGLibB_13207	DICER1	4635.9/4491.9/4735.4/4650.1	0/0/0/0	4627.5	0	-12.176	10202	2158300	3.1498	1.2495e-07	1	2.4989e-07	4.0002e-05	FALSE
HGLibB_32582	NR4A1	6235.5/5494/2711.6/4892.1	0/0/0/0	4617.1	0	-12.173	2364800	2150000	3.1488	1.2557e-07	1	2.5114e-07	4.0002e-05	FALSE
HGLibB_47903	SYN3	4647.2/4849.5/5258.5/5110.2	11.083/10.709/73.087/728.63	4960.7	50.29	-6.596	73902	2433600	3.1477	8.6333e-05	0.99991	0.00017267	0.00024829	FALSE
HGLibB_07018	CALM1	4082.3/4753.8/4841/4745.9	0/0/0/0	4595.1	0	-12.166	123790	2132400	3.1468	1.2691e-07	1	2.5382e-07	4.0002e-05	FALSE
HGLibB_32091	NLRP8	4759.7/4898.6/4514.5/4231.9	0/0/0/0	4594.1	0	-12.166	85897	2131500	3.1467	1.2697e-07	1	2.5394e-07	4.0002e-05	FALSE
HGLibB_09976	CLEC4D	4646.2/4835.2/4541.6/4360.1	0.65197/0/0/0	4592.5	0.065596	-12.074	39450	2130300	3.1465	1.2707e-07	1	2.5414e-07	4.0002e-05	FALSE
HGLibB_06420	C6	4905.1/5100.6/4793.5/4766.3	10.431/10.709/44.977/677.57	4889.6	43.083	-6.7937	23073	2373700	3.1457	7.5868e-05	0.99992	0.00015174	0.00022205	FALSE
HGLibB_00846	ADAMTSL1	4503.9/4917.4/4532.9/4424.8	1.3039/3.0598/382.3/0	4590.9	3.509	-9.9921	48371	2129000	3.144	6.828e-06	0.99999	1.3656e-05	4.6559e-05	FALSE
HGLibB_35127	PAQR8	4774.1/4535.7/4646.2/4252.3	0/0/0/0	4547.9	0	-12.151	49456	2094700	3.1423	1.2985e-07	1	2.597e-07	4.0002e-05	FALSE
HGLibB_34321	OR5W2	4678.9/4780.6/4899.1/4797.4	9.7795/9.1793/33.733/652.04	4788.4	37.612	-6.9546	8129.1	2289500	3.1397	6.9058e-05	0.99993	0.00013812	0.0002046	FALSE
HGLibB_24660	KIAA1109	4784.3/4718.9/4846.8/4883.7	5.2157/15.299/56.221/594.1	4808	40.583	-6.8536	5242.8	2305800	3.1396	7.4056e-05	0.99993	0.00014811	0.00021746	FALSE
HGLibB_20896	HBG1	4793.5/4692.1/4469.9/4112.1	0/0/11.244/0	4509.2	0.22636	-11.845	91179	2064000	3.1385	4.5673e-07	1	9.1346e-07	4.0002e-05	FALSE
HGLibB_35323	PCBP2	5792.3/4705.5/2832.7/5244.4	0/0/0/0	4485.8	0	-12.131	1687800	2045500	3.1364	1.3386e-07	1	2.6773e-07	4.0002e-05	FALSE
HGLibB_12874	DEFB129	4580.7/4590.2/4475.7/4265.5	0/0/0/0	4476.1	0	-12.128	22775	2037900	3.1355	1.3451e-07	1	2.6901e-07	4.0002e-05	FALSE
HGLibB_12812	DEFB105A	4563.3/4292.5/4698.6/4358.9	0/0/5.6221/0	4475.4	0.17504	-11.895	34841	2037400	3.1353	3.5907e-07	1	7.1815e-07	4.0002e-05	FALSE
HGLibB_45951	SNTG1	4780.2/5496.6/5248.8/5297.1	1128.6/19.124/168.66/35.351	5198.9	106.64	-5.5942	92027	2638900	3.1347	0.00017393	0.99983	0.00034786	0.0004679	FALSE
HGLibB_37209	PLXNA1	4632.8/4220.1/4400.2/4597.3	0/0/0/0	4459.5	0	-12.123	36620	2024900	3.1339	1.3561e-07	1	2.7122e-07	4.0002e-05	FALSE
HGLibB_21309	HIP1R	4500.8/4439.2/4768.3/4342.1	2.6079/0.76495/629.67/1.964	4509.9	7.3281	-9.0812	33337	2064500	3.1336	1.4896e-05	0.99999	2.9792e-05	6.5995e-05	FALSE
HGLibB_46327	SPANXB1	4758.7/4811/4353.7/4593.8	6.5197/4.5897/44.977/524.38	4625.8	29.169	-7.2608	42350	2157000	3.1298	5.7375e-05	0.99994	0.00011475	0.00017471	FALSE
HGLibB_18764	GCK	4885.6/4683.2/4894.3/4844.2	11.735/709.87/56.221/24.55	4826.1	58.342	-6.3459	9646.3	2320700	3.1297	0.00010755	0.99989	0.0002151	0.00030171	FALSE
HGLibB_21748	HNF1B	4262.4/4607.2/4570.7/4233.1	0/0/0/0	4415	0	-12.109	39186	1990100	3.1296	1.3865e-07	1	2.7729e-07	4.0002e-05	FALSE
HGLibB_38453	PRKACA	4558.1/4184.4/4369.2/4556.6	0/10.709/16.866/0	4414.3	1.0637	-11.063	31946	1989600	3.1288	2.2516e-06	1	4.5031e-06	4.0002e-05	FALSE
HGLibB_36453	PI4KB	9949.3/9691.8/9560.9/9708.7	4583.3/140.75/702.76/2198.7	9726.7	999.32	-3.2816	26203	7783400	3.1282	0.00063474	0.99937	0.0012695	0.0015689	FALSE
HGLibB_55716	ZNF317	4390.3/4494.6/4296.5/4372.1	0/0/0/0	4387.8	0	-12.1	6661.7	1969000	3.127	1.4055e-07	1	2.811e-07	4.0002e-05	FALSE
HGLibB_29204	MIEF2	4607.3/4558.9/4479.6/4834.6	6.5197/9.9443/39.355/522.41	4618.2	34.117	-7.0394	23219	2150900	3.1257	6.7714e-05	0.99993	0.00013543	0.0002011	FALSE
HGLibB_44755	SLC26A8	4301.3/4090.5/4854.5/4155.2	0/0/0/0	4340.4	0	-12.084	120860	1932400	3.1223	1.4395e-07	1	2.879e-07	4.0002e-05	FALSE
HGLibB_39178	PSPH	4992.1/5277.6/4631.7/4829.8	20.863/18.359/134.93/1030.1	4927.2	85.555	-5.8313	74604	2405300	3.1218	0.00015473	0.99985	0.00030946	0.00042011	FALSE
HGLibB_19353	GLYATL3	4452.7/4432/4801.3/4372.1	6.5197/5.3546/28.11/405.56	4511.5	25.254	-7.4252	37722	2065800	3.1213	5.2312e-05	0.99995	0.00010462	0.00016182	FALSE
HGLibB_55135	ZFP30	4426.1/4522.3/4241.3/4136.1	0/0/0/0	4328.8	0	-12.08	30572	1923500	3.1212	1.448e-07	1	2.896e-07	4.0002e-05	FALSE
HGLibB_35228	PATE2	4770/4507.1/4502.9/4744.7	13.039/703.75/84.331/4.9099	4629.4	44.373	-6.6732	21344	2159900	3.1198	8.8568e-05	0.99991	0.00017714	0.00025389	FALSE
HGLibB_05479	C16orf78	4477.3/4379.3/4435.1/3965.9	0/0/0/0	4309.4	0	-12.074	55613	1908700	3.1193	1.4624e-07	1	2.9247e-07	4.0002e-05	FALSE
HGLibB_38391	PREPL	4507/4260.4/4252.9/4222.3	0/0/0/0	4309.2	0	-12.074	17404	1908500	3.1192	1.4625e-07	1	2.9251e-07	4.0002e-05	FALSE
HGLibB_06592	C8B	4617.5/4513.3/4221.9/3913.2	0/0/0/0	4307.6	0	-12.073	100420	1907300	3.1191	1.4637e-07	1	2.9274e-07	4.0002e-05	FALSE
HGLibB_21955	HOXD1	4535.6/4860.2/4562/4597.3	9.1275/12.239/61.843/699.17	4637	47.025	-6.5936	22430	2166000	3.1187	9.3784e-05	0.99991	0.00018757	0.00026713	FALSE
HGLibB_48857	TDRD9	4333/4341.7/4260.7/4283.4	0/0.76495/0/0	4304.6	0.071493	-11.972	1520.4	1905000	3.1187	1.5978e-07	1	3.1955e-07	4.0002e-05	FALSE
HGLibB_36973	PLCXD1_X	4601.1/4190.6/4272.3/4145.6	0/0/0/3.9279	4298.8	0.15192	-11.866	42419	1900600	3.1181	3.4056e-07	1	6.8111e-07	4.0002e-05	FALSE
HGLibB_10403	CNTN5	4140.6/4306/4539.7/4205.5	0/0/5.6221/17.676	4295.3	0.90426	-11.14	30608	1897900	3.1172	2.0324e-06	1	4.0647e-06	4.0002e-05	FALSE
HGLibB_23611	IRX6	4256.2/4279.1/4447.7/4161.2	0.65197/0/5.6221/1.964	4284.8	0.87076	-11.162	14213	1889900	3.1162	1.9675e-06	1	3.9351e-06	4.0002e-05	FALSE
HGLibB_37674	POTEC	4385.2/4220.1/4067.9/4440.4	0/0/0/0.98198	4275.9	0.081366	-11.949	28459	1883100	3.1159	1.8453e-07	1	3.6906e-07	4.0002e-05	FALSE
HGLibB_11505	CT47A1	4346.3/4187.1/4366.3/4204.4	0/0/0/0	4275.2	0	-12.062	8712.1	1882600	3.1159	1.4881e-07	1	2.9763e-07	4.0002e-05	FALSE
HGLibB_15082	ENAH	4187.7/4148.6/4695.7/4289.4	1.9559/2.2948/489.12/0.98198	4325.1	7.045	-9.0708	62871	1920700	3.1157	1.5704e-05	0.99998	3.1408e-05	6.8034e-05	FALSE
HGLibB_02400	APCS	4763.8/4392.7/3996.2/3986.3	0/0/0/1.964	4272.9	0.11315	-11.907	138020	1880900	3.1156	2.57e-07	1	5.14e-07	4.0002e-05	FALSE
HGLibB_03191	ASAP1	4184.6/4212.1/4498/4190	0.65197/0/0/0	4269.2	0.065596	-11.968	23019	1878000	3.1152	1.4927e-07	1	2.9855e-07	4.0002e-05	FALSE
HGLibB_47289	STAP2	4559.2/4613.5/4497.1/4324.2	6.5197/6.8845/50.599/455.64	4497.1	32.049	-7.0886	15766	2054500	3.1152	6.7365e-05	0.99993	0.00013473	0.0002002	FALSE
HGLibB_35872	PDLIM5	4064.9/4452.6/4295.6/4258.3	0/0/0/0	4265.6	0	-12.059	25399	1875300	3.1149	1.4955e-07	1	2.9911e-07	4.0002e-05	FALSE
HGLibB_46436	SPATA31C2	4825.2/4701.1/4881.7/4523.1	17.603/875.86/73.087/19.64	4730.7	68.698	-6.0851	25240	2242200	3.1135	0.00013401	0.99987	0.00026801	0.00036814	FALSE
HGLibB_54473	XKRY	4425.1/4284.5/4308.1/3998.3	0/0/0/0	4251.1	0	-12.054	32857	1864300	3.1134	1.5067e-07	1	3.0135e-07	4.0002e-05	FALSE
HGLibB_00021	A4GNT	3857.1/4137.9/4410.8/4630.9	0/0/0/0	4249.2	0	-12.053	112640	1862900	3.1133	1.5082e-07	1	3.0164e-07	4.0002e-05	FALSE
HGLibB_09383	CHD3	4515.2/4592/4291.7/3955.1	2.6079/1.5299/22.488/182.65	4331.3	11.518	-8.435	81615	1925400	3.1131	2.5723e-05	0.99997	5.1446e-05	9.3693e-05	FALSE
HGLibB_25612	KRTAP13-3	3967.6/4281.8/4600.7/4473.9	1.3039/2.2948/967/4.9099	4324.3	11.197	-8.4701	75933	1920100	3.1127	2.5087e-05	0.99997	5.0173e-05	9.205e-05	FALSE
HGLibB_57180	NonTargetingControlGuideForHuman_0152	4168.2/4668/4330.4/3838.9	0/0/0/0	4240.9	0	-12.05	119100	1856600	3.1124	1.5147e-07	1	3.0294e-07	4.0002e-05	FALSE
HGLibB_15334	EPPIN	3902.2/4261.3/4683.1/4146.8	0/0/0/10.802	4239.1	0.22313	-11.759	106550	1855200	3.1121	5.158e-07	1	1.0316e-06	4.0002e-05	FALSE
HGLibB_45211	SLC5A2	4454.8/4373/4589.1/4325.4	7.1716/6.8845/28.11/591.15	4434.4	30.238	-7.1496	13334	2005300	3.1101	6.5451e-05	0.99993	0.0001309	0.00019536	FALSE
HGLibB_08870	CDRT15L2	4453.8/4418.6/4812.9/4385.3	13.039/7.6495/67.465/583.3	4514.4	44.659	-6.6278	39540	2068100	3.1081	9.4367e-05	0.99991	0.00018873	0.00026858	FALSE
HGLibB_52546	UBE2H	4091.5/4250.5/4119.2/4241.5	0/0/0/11.784	4175.1	0.23017	-11.729	6737.4	1807100	3.1056	5.5009e-07	1	1.1002e-06	4.0002e-05	FALSE
HGLibB_28558	MCL1	4215.3/4120/4273.3/4083.3	0/0/0/0	4172.3	0	-12.027	7564	1805100	3.1055	1.5697e-07	1	3.1394e-07	4.0002e-05	FALSE
HGLibB_07942	CCIN	5108.7/4890.6/5301.1/5185.6	1245.3/26.773/466.63/25.532	5119.3	141.35	-5.1687	29965	2569500	3.1055	0.00024764	0.99975	0.00049528	0.00064912	FALSE
HGLibB_11138	CRIP1	4500.8/3983.3/4208.4/3983.9	0/0/0/0	4163.8	0	-12.024	60180	1798700	3.1046	1.5767e-07	1	3.1534e-07	4.0002e-05	FALSE
HGLibB_24844	KIF18B	4103.8/4171/4112.5/4205.5	0/0/11.244/0	4148	0.22636	-11.724	2353.5	1786900	3.1028	5.4873e-07	1	1.0975e-06	4.0002e-05	FALSE
HGLibB_18167	FUT3	4082.3/4116.4/4409.9/3979.1	0/2.2948/0/0	4143.9	0.12122	-11.852	34151	1783900	3.1025	2.9445e-07	1	5.8889e-07	4.0002e-05	FALSE
HGLibB_54721	ZBED1_X	4189.7/4162/4048.5/4173.2	0/0/0/0	4143	0	-12.017	4128.3	1783200	3.1025	1.594e-07	1	3.1881e-07	4.0002e-05	FALSE
HGLibB_57496	NonTargetingControlGuideForHuman_0468	4625.7/4845/4871/4737.5	15.647/9.9443/669.03/658.91	4768.8	91.286	-5.6917	12570	2273400	3.1023	0.0001791	0.99982	0.00035819	0.00048067	FALSE
HGLibB_17034	FBXO27	4274.7/4303.3/4182.2/4378.1	2.6079/5.3546/39.355/381.99	4284	21.623	-7.5654	6557.5	1889300	3.101	5.0046e-05	0.99995	0.00010009	0.00015607	FALSE
HGLibB_53075	URGCP	4680.9/4299.7/4502.9/4634.5	502.67/42.837/44.977/10.802	4527.1	56.971	-6.2874	29167	2078100	3.1008	0.00012126	0.99988	0.00024252	0.00033602	FALSE
HGLibB_49692	TMC2	4251.1/4120.9/4553.2/4065.4	3.2598/3.8247/1596.7/3.9279	4243.6	16.965	-7.8843	47586	1858600	3.1002	3.9884e-05	0.99996	7.9768e-05	0.00012988	FALSE
HGLibB_43707	SFTA2	4033.1/4351.5/4289.7/4000.7	1.9559/0.76495/1152.5/0.98198	4165.9	6.7624	-9.0683	31576	1800300	3.0998	1.6363e-05	0.99998	3.2725e-05	6.9689e-05	FALSE
HGLibB_26969	LOC81691	4434.3/4122.7/4540.7/3810.2	5.2157/3.8247/11.244/231.75	4217.1	15.205	-8.024	108790	1838700	3.0988	3.6168e-05	0.99996	7.2336e-05	0.00012028	FALSE
HGLibB_54399	XAGE1A	4451.7/4382.8/4406/4451.2	11.083/12.239/56.221/554.82	4422.8	45.471	-6.5728	1173.5	1996200	3.0982	0.0001007	0.9999	0.0002014	0.00028458	FALSE
HGLibB_13350	DLST	4049.5/4009.2/4268.4/4067.8	0/0/0/12.766	4097.5	0.23679	-11.694	13401	1749600	3.0976	5.8955e-07	1	1.1791e-06	4.0002e-05	FALSE
HGLibB_04027	B4GALT3	4238.8/3954.7/4324.6/3842.5	0/0/0/0	4085.4	0	-11.997	52288	1740600	3.0965	1.6435e-07	1	3.2869e-07	4.0002e-05	FALSE
HGLibB_52202	TUBAL3	4475.2/4434.7/4725.7/4261.9	9.1275/6.8845/297.97/535.18	4471.3	56.528	-6.2806	36645	2034200	3.0954	0.00012367	0.99988	0.00024734	0.000342	FALSE
HGLibB_23448	IPP	4180.5/4007.4/4132.8/3971.9	0/0/0/0	4072.2	0	-11.992	9887.4	1731000	3.0952	1.655e-07	1	3.31e-07	4.0002e-05	FALSE
HGLibB_07214	CARD11	4125.3/4104.8/4129.9/3908.4	0/0/0/0	4066	0	-11.99	11312	1726400	3.0945	1.6605e-07	1	3.321e-07	4.0002e-05	FALSE
HGLibB_53802	VSTM4	3754.8/4215.7/4194.8/4104.9	0/0/0/0	4063.2	0	-11.989	45808	1724400	3.0942	1.663e-07	1	3.3261e-07	4.0002e-05	FALSE
HGLibB_33822	OR2T27	4476.3/4548.2/4817.7/4501.5	13.691/6.1196/674.65/563.66	4583.9	75.479	-5.9057	24774	2123400	3.0939	0.00015937	0.99984	0.00031875	0.00043172	FALSE
HGLibB_52874	UGT8	4689.1/4710/4655/4958	13.039/18.359/579.08/799.33	4751.5	102.84	-5.5162	19190	2259200	3.0928	0.000206	0.99979	0.00041199	0.00054691	FALSE
HGLibB_25119	KLHL21	5297/5017.5/4944.6/5010.7	1238.1/73.435/174.28/35.351	5065.7	153.93	-5.0314	24504	2523200	3.0921	0.00028007	0.99972	0.00056015	0.00072796	FALSE
HGLibB_04729	BPIFB6	4221.4/4041.4/3941/3936	0/0/0/0	4033.3	0	-11.978	17821	1702500	3.0911	1.6899e-07	1	3.3799e-07	4.0002e-05	FALSE
HGLibB_41509	RNF167	5259.2/4558/2706.8/5105.4	6.5197/8.4144/44.977/454.66	4266.2	32.685	-6.985	1402400	1875800	3.0911	7.7321e-05	0.99992	0.00015464	0.00022564	FALSE
HGLibB_18972	GGH	3834.6/3982.4/3999.1/4279.8	0/0/0/0	4020.8	0	-11.974	34571	1693400	3.0898	1.7014e-07	1	3.4028e-07	4.0002e-05	FALSE
HGLibB_41147	RHOQ	4242.9/3962.7/4018.5/3831.7	0/0/0/0	4011.2	0	-11.97	29440	1686500	3.0888	1.7102e-07	1	3.4204e-07	4.0002e-05	FALSE
HGLibB_07886	CCDC85A	4082.3/3974.3/4071.8/4266.7	1.3039/4.5897/787.09/3.9279	4097.4	11.92	-8.3093	14894	1749500	3.0888	3.009e-05	0.99997	6.018e-05	0.00010487	FALSE
HGLibB_06417	C5orf64	4483.4/4656.4/4879.7/4432	18.255/6.8845/685.9/660.87	4609.6	87.217	-5.7078	40871	2144000	3.0886	0.00018418	0.99982	0.00036836	0.00049335	FALSE
HGLibB_35770	PDE6G	3959.5/3859/4181.2/4064.2	1.9559/0/387.92/0	4014.2	1.5806	-10.604	19160	1688600	3.0879	4.1218e-06	1	8.2436e-06	4.1268e-05	FALSE
HGLibB_06531	C7orf33	4064.9/4028.8/4063/3849.7	0/0/0/0	4000.6	0	-11.966	10534	1678800	3.0877	1.7201e-07	1	3.4402e-07	4.0002e-05	FALSE
HGLibB_39677	QPCT	4033.1/3893.9/4210.3/3868.9	0/0/0/0	3999.3	0	-11.966	24599	1677800	3.0875	1.7213e-07	1	3.4427e-07	4.0002e-05	FALSE
HGLibB_50390	TMEM56	4221.4/4164.7/4111.5/4053.4	2.6079/111.68/16.866/31.423	4137.3	19.959	-7.6253	5180.5	1779000	3.0869	4.9788e-05	0.99995	9.9577e-05	0.00015544	FALSE
HGLibB_44326	SLC12A8	3952.3/4010.1/4316.9/3714.3	0/0/0/0	3992.7	0	-11.963	61508	1673000	3.0868	1.7275e-07	1	3.455e-07	4.0002e-05	FALSE
HGLibB_06811	CA5B	4048.5/4073.5/4067.9/3763.4	0/0/0/0	3986.2	0	-11.961	22604	1668300	3.0861	1.7336e-07	1	3.4673e-07	4.0002e-05	FALSE
HGLibB_36467	PIAS3	3946.2/4083.4/3773.4/4143.2	0/0/0/0	3984	0	-11.96	27009	1666700	3.0859	1.7357e-07	1	3.4714e-07	4.0002e-05	FALSE
HGLibB_38554	PRLHR	3858.1/4088.7/4291.7/3910.8	3.2598/0.76495/770.23/0.98198	4033.8	6.9154	-8.9936	38501	1702900	3.0859	1.7956e-05	0.99998	3.5913e-05	7.3797e-05	FALSE
HGLibB_08825	CDKN2AIP	3680.1/4124.5/4281/3847.3	0/0/0/0	3976.3	0	-11.958	73068	1661200	3.0851	1.7429e-07	1	3.4859e-07	4.0002e-05	FALSE
HGLibB_32507	NPY1R	3949.2/3955.5/4097.9/4021	0.65197/0/309.21/37.315	4005.5	5.3314	-9.3056	4815	1682300	3.0841	1.4031e-05	0.99999	2.8062e-05	6.3789e-05	FALSE
HGLibB_15505	ERP29	3918.5/4177.2/3908/3882	0.65197/0/0/28.477	3969.7	0.58086	-11.294	19058	1656400	3.0839	1.5499e-06	1	3.0999e-06	4.0002e-05	FALSE
HGLibB_04328	BCL3	3905.2/3793.7/3980.7/4181.6	0/0/0/0	3962.8	0	-11.953	26694	1651500	3.0837	1.7559e-07	1	3.5117e-07	4.0002e-05	FALSE
HGLibB_45859	SNCB	4322.8/3890.3/4343/3961.1	5.2157/3.8247/33.733/514.56	4124.2	24.45	-7.3406	56206	1769300	3.0822	6.1743e-05	0.99994	0.00012349	0.00018594	FALSE
HGLibB_11442	CST3	3818.2/4175.4/3948.7/3846.1	0/0/0/0	3944.7	0	-11.946	26325	1638500	3.0817	1.7734e-07	1	3.5468e-07	4.0002e-05	FALSE
HGLibB_30762	MYO15A	3807/3922.5/3947.8/4066.6	0/0/0/0	3934.9	0	-11.942	11340	1631400	3.0807	1.783e-07	1	3.566e-07	4.0002e-05	FALSE
HGLibB_53784	VSIG8	4025/4282.7/3926.4/4060.6	4.5638/6.1196/16.866/335.84	4071.6	20.064	-7.595	22645	1730500	3.0799	5.1848e-05	0.99995	0.0001037	0.00016062	FALSE
HGLibB_22221	HSP90AA1	3842.8/3956.4/3932.3/3953.9	0/0/0/0	3921.1	0	-11.937	2861	1621600	3.0792	1.7966e-07	1	3.5931e-07	4.0002e-05	FALSE
HGLibB_46771	SPRR4	3973.8/3903.7/4078.5/4083.3	123.87/3.0598/16.866/3.9279	4009.1	12.691	-8.1943	7563.3	1684900	3.0788	3.3628e-05	0.99997	6.7256e-05	0.00011366	FALSE
HGLibB_41981	RPP30	4005.5/3841.1/4181.2/4161.2	4.5638/166.76/73.087/1.964	4044.9	18.416	-7.7031	25064	1711000	3.0782	4.8186e-05	0.99995	9.6373e-05	0.00015133	FALSE
HGLibB_23660	ISY1	3616.6/4257.7/3890.6/3900	1.3039/0.76495/0/0	3909.7	0.23196	-11.632	69148	1613400	3.0778	6.3944e-07	1	1.2789e-06	4.0002e-05	FALSE
HGLibB_50298	TMEM27	4503.9/3985.9/4473.8/4098.9	12.387/13.004/67.465/633.38	4259.6	51.344	-6.3469	68760	1870700	3.0768	0.00012452	0.99988	0.00024904	0.00034407	FALSE
HGLibB_22931	IL12B	3852/4148.6/3712.3/3849.7	0/0/0/0	3887.5	0	-11.925	33852	1597700	3.0756	1.8303e-07	1	3.6606e-07	4.0002e-05	FALSE
HGLibB_05503	C16orf95	3906.2/4187.1/3936.1/3546.6	0/0/0/0	3887.2	0	-11.925	69572	1597500	3.0755	1.8306e-07	1	3.6612e-07	4.0002e-05	FALSE
HGLibB_21800	HNRNPH3	3771.2/4088.7/3826.7/3859.3	0.65197/0/0/0	3884.6	0.065596	-11.832	19513	1595600	3.0752	1.8332e-07	1	3.6664e-07	4.0002e-05	FALSE
HGLibB_28850	MEOX2	4648.2/4667.1/4949.5/4491.9	20.211/16.829/511.61/1186.2	4686.3	120.1	-5.2745	36290	2205900	3.0744	0.00025306	0.99975	0.00050612	0.0006623	FALSE
HGLibB_41725	RORB	4443.5/3993.1/4293.6/4122.9	9.1275/13.004/61.843/716.85	4209.8	48.039	-6.424	38723	1833200	3.0738	0.00011914	0.99988	0.00023829	0.00033075	FALSE
HGLibB_04634	BMPR2	3989.1/3651.6/4066/3791	0/0/0/0	3871	0	-11.919	35499	1586000	3.0738	1.8472e-07	1	3.6944e-07	4.0002e-05	FALSE
HGLibB_08869	CDRT15	4284.9/4013.6/3775.3/3461.5	0/0/0/3.9279	3871.9	0.15192	-11.715	122810	1586600	3.0737	4.2765e-07	1	8.5529e-07	4.0002e-05	FALSE
HGLibB_45535	SMAD9	3890.9/3897.4/3988.5/3812.6	2.6079/0/635.3/0.98198	3896.8	3.5938	-9.7288	5177.6	1604300	3.0737	1.0019e-05	0.99999	2.0037e-05	5.3836e-05	FALSE
HGLibB_46527	SPDYE2	3926.7/3859/3997.2/3793.4	0.65197/3.0598/494.74/0	3893.3	3.1929	-9.8592	7688.5	1601800	3.0737	8.914e-06	0.99999	1.7828e-05	5.1335e-05	FALSE
HGLibB_09361	CHCHD3	3826.4/4000.2/3962.3/3791	3.9118/0/702.76/1.964	3894	4.8117	-9.3885	10377	1602300	3.0725	1.3455e-05	0.99999	2.691e-05	6.2391e-05	FALSE
HGLibB_52814	UGT1A10	4582.7/4461.5/4454.4/4518.3	20.211/1224.7/101.2/31.423	4503.9	94.307	-5.5628	3553.7	2059800	3.0725	0.00021166	0.99979	0.00042332	0.00056077	FALSE
HGLibB_15259	EPGN	3890.9/3975.2/4033/3553.7	0/0/0/0	3858.6	0	-11.914	45999	1577300	3.0724	1.86e-07	1	3.72e-07	4.0002e-05	FALSE
HGLibB_34810	P2RX4	4685/4386.4/4733.4/4580.6	24.123/1496.2/134.93/28.477	4594.4	108.65	-5.3892	23666	2131800	3.0723	0.00023669	0.99976	0.00047338	0.00062257	FALSE
HGLibB_15747	EXOSC1	4077.2/3858.1/4145.4/3386	0/0/0/0	3854.8	0	-11.913	117890	1574500	3.072	1.864e-07	1	3.728e-07	4.0002e-05	FALSE
HGLibB_50148	TMEM211	3910.3/3858.1/4086.3/3581.3	0/6.8845/0/0	3854.7	0.18909	-11.663	43830	1574500	3.0718	5.3743e-07	1	1.0749e-06	4.0002e-05	FALSE
HGLibB_07223	CARD17	3713.9/3706.1/3910.9/4094.1	0/0/11.244/0	3853	0.22636	-11.618	34142	1573300	3.0716	6.4399e-07	1	1.288e-06	4.0002e-05	FALSE
HGLibB_53770	VSIG1	4035.2/4175.4/4588.1/4343.3	7.8236/6.8845/652.16/399.67	4280.6	61.534	-6.0974	56596	1886700	3.0716	0.00014934	0.99985	0.00029867	0.00040676	FALSE
HGLibB_03116	ARRDC3	3970.7/4027.1/3998.1/3909.6	30.642/1.5299/11.244/183.63	3976.1	17.877	-7.719	2511.1	1661100	3.0712	4.8531e-05	0.99995	9.7062e-05	0.0001522	FALSE
HGLibB_22905	IKZF3	5242.8/5009.5/5343.8/5190.4	45.638/46.662/326.08/2791.8	5195.2	209.98	-4.6223	19619	2635600	3.0707	0.00038096	0.99962	0.00076192	0.00097032	FALSE
HGLibB_26035	LAYN	3949.2/3888.5/4174.5/3993.5	3.2598/6.1196/28.11/413.41	4000	22.12	-7.4351	15162	1678300	3.0705	5.9572e-05	0.99994	0.00011914	0.00018041	FALSE
HGLibB_00461	ACO1	4715.7/4644.7/2111.9/4702.8	0/0/0/0	3840.5	0	-11.907	1714800	1564500	3.0704	1.879e-07	1	3.7579e-07	4.0002e-05	FALSE
HGLibB_27141	LRIG3	3850/4166.5/3674.6/3682	0/0/0/0	3838.2	0	-11.907	53038	1562900	3.0702	1.8814e-07	1	3.7628e-07	4.0002e-05	FALSE
HGLibB_02168	ANO1	4116/3756.2/3997.2/3490.2	0/0/0/0	3832.3	0	-11.904	76827	1558700	3.0695	1.8876e-07	1	3.7753e-07	4.0002e-05	FALSE
HGLibB_55153	ZFP42	3644.3/3928.7/3885.8/3874.9	0/0/0/0	3831.8	0	-11.904	16444	1558400	3.0695	1.8882e-07	1	3.7764e-07	4.0002e-05	FALSE
HGLibB_06750	C9orf69	3888.8/3811.6/3838.3/3767	0/0/0/0	3826.2	0	-11.902	2595.2	1554400	3.0689	1.8941e-07	1	3.7883e-07	4.0002e-05	FALSE
HGLibB_37584	POLR3H	3778.3/3897.4/4007.8/3901.2	1.3039/1.5299/848.94/6.8739	3895.4	10.689	-8.3808	8794.9	1603300	3.068	3.0081e-05	0.99997	6.0162e-05	0.00010486	FALSE
HGLibB_45277	SLC6A5	4359.6/4278.2/4788.7/4330.2	8.4756/70.375/725.25/152.21	4434.6	90.294	-5.6025	55445	2005400	3.0678	0.00020902	0.99979	0.00041804	0.00055424	FALSE
HGLibB_41232	RIMS3	3990.2/3656.1/3175.6/4562.6	0.65197/0/0/0	3813	0.065596	-11.805	341380	1545200	3.0674	1.9083e-07	1	3.8166e-07	4.0002e-05	FALSE
HGLibB_24755	KIAA1598	3970.7/3812.5/3578.7/3888	0/0/0/0	3809.6	0	-11.896	28484	1542800	3.0671	1.9119e-07	1	3.8238e-07	4.0002e-05	FALSE
HGLibB_15339	EPPK1	3854.1/3950.2/3816/3613.7	0/0/0/0	3806.5	0	-11.895	20062	1540600	3.0667	1.9153e-07	1	3.8307e-07	4.0002e-05	FALSE
HGLibB_38520	PRKD2	3755.8/3627.5/3878/3976.7	0/0/0/2.9459	3807.2	0.13493	-11.712	22894	1541200	3.0667	3.9383e-07	1	7.8766e-07	4.0002e-05	FALSE
HGLibB_24243	KCNJ3	3843.8/3660.6/3853.8/3834.1	0/0/0/0	3797.2	0	-11.891	8470.1	1534200	3.0657	1.9254e-07	1	3.8508e-07	4.0002e-05	FALSE
HGLibB_24847	KIF19	836.1/831.34/774.05/836.32	389.22/23989/2310.7/520.45	819.02	1830.7	1.1594	921.59	108900	3.0657	0.99891	0.0010931	0.0021862	0.0026135	TRUE
HGLibB_24966	KIRREL	3743.5/3749.1/3960.4/3719.1	0/0/0/2.9459	3791.8	0.13493	-11.706	12618	1530400	3.065	3.9729e-07	1	7.9459e-07	4.0002e-05	FALSE
HGLibB_54642	YPEL2	3741.5/3669.5/3947.8/3803	0/0/0/0	3789.1	0	-11.888	13980	1528500	3.0648	1.9343e-07	1	3.8687e-07	4.0002e-05	FALSE
HGLibB_04347	BCL9L	4120.1/3906.4/3654.2/3531	0/0/410.41/0.98198	3796.2	1.3517	-10.657	69191	1533400	3.0645	3.9764e-06	1	7.9527e-06	4.1063e-05	FALSE
HGLibB_21855	HOPX	3932.9/3659.7/3766.6/3774.2	0/0/0/0	3782.1	0	-11.885	12674	1523600	3.064	1.942e-07	1	3.884e-07	4.0002e-05	FALSE
HGLibB_34166	OR56A1	3386.4/3933.2/4096/3794.6	0/12.239/5.6221/0.98198	3793.2	1.5625	-10.532	92265	1531400	3.064	4.6054e-06	1	9.2109e-06	4.2181e-05	FALSE
HGLibB_50140	TMEM208	4038.3/3833.1/3703.6/3528.6	0/0/0/0	3771.3	0	-11.881	46191	1516200	3.0628	1.9539e-07	1	3.9079e-07	4.0002e-05	FALSE
HGLibB_45278	SLC6A5	6026.7/5877.4/6097.5/5895	39.77/1406.7/247.37/1293.3	5973.4	365.94	-4.0252	11198	3353900	3.0619	0.00054624	0.99945	0.0010925	0.0013627	FALSE
HGLibB_06593	C8G	3974.8/3957.3/3520.5/3693.9	0.65197/70.375/11.244/0	3781.8	2.6845	-10.004	48015	1523500	3.0618	7.9746e-06	0.99999	1.5949e-05	4.932e-05	FALSE
HGLibB_45723	SMLR1	3777.3/3761.6/3790.8/3698.7	0/0/0/1.964	3756.9	0.11315	-11.721	1657.6	1506200	3.0611	3.3983e-07	1	6.7966e-07	4.0002e-05	FALSE
HGLibB_01968	ANKIB1	4828.3/4315.8/4650.1/4355.3	29.99/32.893/123.69/1454.3	4532.5	115.52	-5.2819	59899	2082400	3.0608	0.00026166	0.99974	0.00052331	0.00068333	FALSE
HGLibB_35021	PALM	3584.9/3802.7/3890.6/3721.5	0/0/0/0	3748.2	0	-11.872	16875	1500200	3.0602	1.9799e-07	1	3.9598e-07	4.0002e-05	FALSE
HGLibB_18061	FSHB	4053.6/3974.3/3937.1/4033	5.8677/12.239/33.733/654.98	3999.2	35.642	-6.7704	2859.6	1677800	3.06	9.7599e-05	0.9999	0.0001952	0.00027664	FALSE
HGLibB_01524	ALAS2	3651.4/3967.2/3716.2/3640	0/0/0/0	3741.4	0	-11.87	23326	1495500	3.0595	1.9876e-07	1	3.9753e-07	4.0002e-05	FALSE
HGLibB_03450	ATF7	3822.3/4012.8/3897.4/3668.8	1.9559/19.889/702.76/1.964	3848.3	15.526	-7.8637	20787	1570000	3.0589	4.5127e-05	0.99995	9.0255e-05	0.00014351	FALSE
HGLibB_16159	FAM155A	4407.7/4027.1/4814.8/4019.8	1098.6/22.948/95.576/19.64	4305.2	83.059	-5.6789	143000	1905500	3.0587	0.00020397	0.9998	0.00040794	0.00054192	FALSE
HGLibB_02276	AP1AR	3746.6/3901/3708.5/3595.7	0/6.8845/0/1.964	3736.4	0.51618	-11.267	15928	1492000	3.0585	1.5695e-06	1	3.1391e-06	4.0002e-05	FALSE
HGLibB_25270	KLRF2	3686.2/3787.5/3930.3/3537	0/0/0/0	3732.5	0	-11.866	27510	1489300	3.0585	1.9979e-07	1	3.9957e-07	4.0002e-05	FALSE
HGLibB_37883	PPIG	4615.4/4428.4/2330.9/4063	0/0/0/0	3730	0	-11.865	1113400	1487600	3.0582	2.0007e-07	1	4.0015e-07	4.0002e-05	FALSE
HGLibB_41522	RNF170	4082.3/4181.7/4634.6/4351.7	19.559/1178.8/84.331/27.495	4307.6	85.622	-5.6363	58506	1907300	3.0571	0.00021062	0.99979	0.00042125	0.00055825	FALSE
HGLibB_29759	MPZL3	4308.4/4432.9/4629.8/4489.5	16.951/12.239/950.13/737.47	4463.7	110.1	-5.3287	17769	2028100	3.057	0.00025674	0.99974	0.00051348	0.00067116	FALSE
HGLibB_39231	PTCHD3	4437.4/3974.3/3870.3/3903.6	8.4756/657.85/50.599/15.712	4040.2	46.017	-6.4255	69877	1707500	3.0566	0.00012475	0.99988	0.0002495	0.00034462	FALSE
HGLibB_31262	NCK1	4164.1/4562.5/4815.8/4191.2	26.079/1410.6/123.69/26.513	4425.2	104.92	-5.385	98111	1998100	3.0564	0.00024813	0.99975	0.00049626	0.00065029	FALSE
HGLibB_07087	CAMKK2	4388.3/4709.1/4039.8/4472.7	26.079/27.538/106.82/1351.2	4395.8	101.02	-5.4296	76959	1975200	3.0559	0.00024149	0.99976	0.00048297	0.00063407	FALSE
HGLibB_10471	COG5	3995.3/4060.1/3972/3695.1	3.9118/52.781/927.64/5.8919	3928.1	32.854	-6.8587	26049	1626600	3.0542	9.3269e-05	0.99991	0.00018654	0.00026584	FALSE
HGLibB_22834	IGLL1	3771.2/3640.9/3795.7/3602.9	0/0/219.26/0.98198	3701.7	1.1412	-10.756	9039.5	1468200	3.0541	3.5428e-06	1	7.0856e-06	4.032e-05	FALSE
HGLibB_29649	MOSPD3	4342.2/4466.9/4444.7/4176.8	1067.3/29.068/123.69/23.568	4356.1	97.626	-5.4653	17490	1944500	3.0539	0.00023735	0.99976	0.00047471	0.00062417	FALSE
HGLibB_55943	ZNF443	3811.1/3701.7/3830.5/3614.9	1.9559/0.76495/708.38/2.9459	3738.5	7.7706	-8.736	10127	1493500	3.0528	2.3814e-05	0.99998	4.7628e-05	8.8744e-05	FALSE
HGLibB_44695	SLC25A44	4009.6/3653.4/3791.8/3538.2	0.65197/192/11.244/4.9099	3744.2	9.4188	-8.4897	41133	1497400	3.0521	2.8831e-05	0.99997	5.7661e-05	0.00010165	FALSE
HGLibB_53239	USP22	3949.2/3758/3883.8/3752.6	5.8677/6.1196/22.488/298.52	3835	22.269	-7.3651	9381.6	1560600	3.052	6.5759e-05	0.99993	0.00013152	0.00019615	FALSE
HGLibB_33799	OR2M7	3772.2/3786.6/3597.1/3534.6	0/0/0/1.964	3671	0.11315	-11.688	15893	1447200	3.0514	3.5712e-07	1	7.1424e-07	4.0002e-05	FALSE
HGLibB_31585	NEGR1	3766/3704.4/3512.8/3696.3	0/0/0/0	3668.6	0	-11.841	11941	1445600	3.0512	2.0731e-07	1	4.1462e-07	4.0002e-05	FALSE
HGLibB_30810	MYO5B	3564.4/3505.9/3747.2/3856.9	0/0/5.6221/0	3665.9	0.17504	-11.608	26326	1443800	3.0508	5.5414e-07	1	1.1083e-06	4.0002e-05	FALSE
HGLibB_14457	EDNRA	3358.7/3708.8/3840.2/3733.5	0/0/0/0	3655.7	0	-11.836	43703	1436800	3.0498	2.0888e-07	1	4.1777e-07	4.0002e-05	FALSE
HGLibB_38018	PPP1R1B	3399.7/3577.4/4135.7/3550.2	0/0/0/0	3655.5	0	-11.836	104410	1436700	3.0498	2.089e-07	1	4.1781e-07	4.0002e-05	FALSE
HGLibB_06055	C22orf24	3846.9/3480.9/3765.6/3535.8	0/0/0/9.8198	3654.1	0.21559	-11.554	31204	1435700	3.0494	6.8731e-07	1	1.3746e-06	4.0002e-05	FALSE
HGLibB_30486	MUC16	3856.1/3623.9/3943.9/3738.3	1.3039/30.598/1265/2.9459	3788.6	20.087	-7.4895	19443	1528200	3.0485	6.0741e-05	0.99994	0.00012148	0.00018339	FALSE
HGLibB_35071	PAOX	3650.4/3959.1/3767.6/3226.7	0/0/0/0	3640.7	0	-11.83	96339	1426700	3.0481	2.1073e-07	1	4.2145e-07	4.0002e-05	FALSE
HGLibB_55580	ZNF235	4433.3/4371.2/4030.1/3943.2	930.36/24.478/95.576/18.658	4189.1	79.94	-5.694	59521	1817600	3.0479	0.00020807	0.99979	0.00041613	0.00055192	FALSE
HGLibB_05693	C19orf67	3394.6/3867/3828.6/3484.3	0/0/0/0	3637.7	0	-11.829	57236	1424700	3.0477	2.111e-07	1	4.222e-07	4.0002e-05	FALSE
HGLibB_07594	CCDC135	3515.3/3674.9/3628.1/3797	0/1.5299/11.244/29.459	3652.4	2.619	-9.9794	13597	1434600	3.0472	8.3832e-06	0.99999	1.6766e-05	5.021e-05	FALSE
HGLibB_02989	ARL6IP5	4378/4359.6/4441.8/4052.2	23.471/23.713/123.69/1401.3	4305.2	99.236	-5.4249	30316	1905500	3.047	0.00024828	0.99975	0.00049656	0.00065065	FALSE
HGLibB_31845	NHEJ1	3818.2/3487.1/3618.4/3716.7	1.3039/0.76495/5.6221/41.243	3658.1	4.0169	-9.5105	19961	1438400	3.0467	1.2838e-05	0.99999	2.5677e-05	6.0832e-05	FALSE
HGLibB_52884	UHRF1BP1	3748.6/3818.8/3811.2/3179.9	0/3.0598/0/0	3629.3	0.13709	-11.641	95055	1418900	3.0466	4.4342e-07	1	8.8684e-07	4.0002e-05	FALSE
HGLibB_10649	COMMD3	3634/3857.2/3656.2/3381.2	0/0/0/0	3628.2	0	-11.825	38089	1418200	3.0466	2.1229e-07	1	4.2457e-07	4.0002e-05	FALSE
HGLibB_45361	SLC9A4	3305.5/3570.3/3756.9/3889.2	0/0/5.6221/0	3623.8	0.17504	-11.591	64114	1415200	3.046	5.6802e-07	1	1.136e-06	4.0002e-05	FALSE
HGLibB_20969	HDAC1	3759.9/3492.5/3739.5/3459.1	0/0/0/0	3610.1	0	-11.818	25270	1406100	3.0445	2.1456e-07	1	4.2912e-07	4.0002e-05	FALSE
HGLibB_31023	NAGK	4073.1/4060.1/4002/4369.7	11.083/85.674/44.977/717.83	4123.8	74.543	-5.7709	27308	1769000	3.0445	0.00019973	0.9998	0.00039945	0.00053157	FALSE
HGLibB_28135	MAP3K14	4032.1/4010.1/4472.8/4257.1	20.211/19.124/123.69/1119.5	4188.9	85.667	-5.5953	47276	1817400	3.0436	0.00022451	0.99978	0.00044902	0.00059246	FALSE
HGLibB_11771	CUL4A	4294.1/4350.7/4332.4/4345.7	13.039/16.829/1135.7/539.11	4330.7	107.93	-5.3134	655.3	1925000	3.0436	0.00026911	0.99973	0.00053823	0.00070142	FALSE
HGLibB_25051	KLF9	3816.2/3773.2/3632.9/3406.4	1.9559/0.76495/848.94/1.964	3653.6	7.3714	-8.77	34095	1435400	3.0434	2.3722e-05	0.99998	4.7445e-05	8.8481e-05	FALSE
HGLibB_09969	CLEC4A	3540.9/3482.7/3758.9/3608.9	0/0/0/0	3596.4	0	-11.813	14187	1396800	3.0429	2.1632e-07	1	4.3263e-07	4.0002e-05	FALSE
HGLibB_57502	NonTargetingControlGuideForHuman_0474	4135.5/4271.1/4241.3/4101.3	26.731/24.478/89.953/948.59	4186.7	86.537	-5.5801	6672.9	1815800	3.0427	0.00022728	0.99977	0.00045456	0.00059931	FALSE
HGLibB_33683	OR2A2	4249.1/4247.9/3989.4/4070.2	16.951/1175/112.44/17.676	4137.6	79.468	-5.6846	17030	1779200	3.0424	0.00021257	0.99979	0.00042513	0.00056305	FALSE
HGLibB_33215	OCM2	4989/4805.7/4731.5/4783.1	597.85/32.128/118.06/600.97	4826.3	192.24	-4.6427	12583	2320900	3.0418	0.00040865	0.99959	0.0008173	0.0010365	FALSE
HGLibB_00096	ABCA1	3768.1/3860.8/3979.7/3898.8	13.039/9.1793/39.355/617.67	3876.1	41.42	-6.5141	7718.7	1589600	3.0415	0.00012235	0.99988	0.0002447	0.00033878	FALSE
HGLibB_07328	CASQ1	3526.6/3549.7/3522.5/3864.1	0.65197/1.5299/5.6221/64.811	3612.9	4.5191	-9.3549	27570	1407900	3.0411	1.4842e-05	0.99999	2.9684e-05	6.5838e-05	FALSE
HGLibB_56665	ZNF780A	3479.5/3647.1/3803.4/3551.4	1.3039/0.76495/657.78/0.98198	3618.3	5.3222	-9.1611	19616	1411600	3.041	1.7442e-05	0.99998	3.4883e-05	7.2442e-05	FALSE
HGLibB_34146	OR52M1	5353.3/5102.4/5052.2/5082.6	29.99/1429.7/134.93/672.66	5146.2	249.93	-4.3584	19232	2592900	3.0407	0.0004835	0.99952	0.000967	0.0012154	FALSE
HGLibB_13238	DIRAS1	3516.3/3410.3/3914.8/3540.6	0.65197/0/5.6221/53.027	3590.6	2.0866	-10.184	48554	1393000	3.0405	6.9226e-06	0.99999	1.3845e-05	4.6764e-05	FALSE
HGLibB_04403	BEND3	4006.5/4125.4/4163.8/4174.4	12.387/12.239/342.95/737.47	4117	78.918	-5.6873	5918.9	1764000	3.0404	0.00021334	0.99979	0.00042668	0.00056494	FALSE
HGLibB_15574	ESRRB	3590/3734.8/3543.8/3408.8	0/0/0/0.98198	3567.4	0.081366	-11.688	18079	1377500	3.0395	2.7299e-07	1	5.4597e-07	4.0002e-05	FALSE
HGLibB_32740	NSUN3	3608.4/3540.8/3665.8/3556.1	0.65197/4.5897/691.52/0	3592.5	3.8519	-9.5326	3210.6	1394200	3.0392	1.2794e-05	0.99999	2.5588e-05	6.0705e-05	FALSE
HGLibB_49935	TMEM150B	3481.5/3697.2/3900.3/3215.9	18.907/0.76495/5.6221/0	3564.6	1.6513	-10.393	86262	1375600	3.0378	5.5609e-06	0.99999	1.1122e-05	4.3837e-05	FALSE
HGLibB_26697	LMX1B	3344.4/3682/3792.8/3398	0/0/0/0	3549.3	0	-11.794	47253	1365400	3.0375	2.2247e-07	1	4.4494e-07	4.0002e-05	FALSE
HGLibB_07287	CASKIN2	3389.4/3653.4/3588.3/3568.1	0/0/0/0	3548.5	0	-11.793	12760	1364900	3.0374	2.2259e-07	1	4.4517e-07	4.0002e-05	FALSE
HGLibB_37839	PPFIBP2	3906.2/3828.6/4025.3/3747.9	5.8677/17.594/67.465/699.17	3875.6	47.161	-6.3308	13955	1589300	3.0369	0.00014033	0.99986	0.00028066	0.000384	FALSE
HGLibB_46188	SOX15	4053.6/3556/4207.4/3988.7	12.387/16.064/78.709/709.97	3943.8	57.873	-6.0662	77990	1637800	3.0364	0.0001679	0.99983	0.00033579	0.00045287	FALSE
HGLibB_47383	STIM1	3815.2/3393.3/3853.8/3613.7	151.91/3.8247/16.866/8.8378	3664.3	17.243	-7.6504	44895	1442700	3.0364	5.5841e-05	0.99994	0.00011168	0.00017086	FALSE
HGLibB_48538	TBCEL	3935.9/3591.7/3926.4/3983.9	14.343/9.9443/56.221/524.38	3856.2	45.398	-6.3774	32514	1575600	3.036	0.00013629	0.99986	0.00027258	0.00037394	FALSE
HGLibB_34395	OR6Q1	3316.8/3726.7/3618.4/3486.7	0/0/0/0	3533.8	0	-11.787	31229	1355100	3.0356	2.2456e-07	1	4.4911e-07	4.0002e-05	FALSE
HGLibB_05712	C19orf82	3649.4/3288.7/3562.2/3641.2	0/0/0/0	3532.2	0	-11.787	28603	1354100	3.0355	2.2477e-07	1	4.4953e-07	4.0002e-05	FALSE
HGLibB_14001	DSG1	3374.1/3821.5/3520.5/3429.1	0/0/5.6221/0	3532.2	0.17504	-11.554	39809	1354100	3.0353	5.9987e-07	1	1.1997e-06	4.0002e-05	FALSE
HGLibB_07994	CCL23	3677/3581/3552.5/3314.1	0/0/0/7.8558	3528.6	0.19866	-11.524	23782	1351700	3.0348	6.8232e-07	1	1.3646e-06	4.0002e-05	FALSE
HGLibB_38451	PRKAB2	3331.1/3574.7/3992.3/3384.8	0.65197/1.5299/708.38/0.98198	3561.6	5.4364	-9.1125	90026	1373600	3.0343	1.843e-05	0.99998	3.6861e-05	7.4999e-05	FALSE
HGLibB_10302	CNNM1	3597.2/3614.1/3343.2/3539.4	0/0/0/0	3521.8	0	-11.783	15463	1347200	3.0342	2.2619e-07	1	4.5238e-07	4.0002e-05	FALSE
HGLibB_03907	AVPR2	4179.5/4340.8/4169.6/4489.5	19.559/1565.1/140.55/40.261	4292.9	114.86	-5.2118	23005	1896000	3.0342	0.00029454	0.99971	0.00058909	0.00076303	FALSE
HGLibB_57091	NonTargetingControlGuideForHuman_0063	4154.9/4322.9/4485.4/4342.1	26.079/34.423/140.55/1676.2	4324.8	120.72	-5.1513	18321	1920400	3.0337	0.00030642	0.99969	0.00061283	0.00079171	FALSE
HGLibB_13885	DPY19L2	3627.9/3902.8/3808.3/3640	7.1716/493.39/50.599/5.8919	3743	32.212	-6.8167	17885	1496500	3.0333	0.00010154	0.9999	0.00020307	0.00028669	FALSE
HGLibB_36759	PKDCC	3485.6/3782.1/3578.7/3224.3	0/0/0/0	3511.9	0	-11.778	53637	1340700	3.033	2.2754e-07	1	4.5509e-07	4.0002e-05	FALSE
HGLibB_56120	ZNF540	4616.5/4422.2/4221.9/4235.5	23.471/1760.1/151.8/45.171	4371.1	129.87	-5.0622	34485	1956100	3.0325	0.00032504	0.99967	0.00065007	0.00083652	FALSE
HGLibB_08057	CCNB2	4044.4/4171/4247.1/4324.2	13.691/11.474/1124.4/604.9	4195.4	101.98	-5.3487	14217	1822300	3.0323	0.00027148	0.99973	0.00054296	0.00070711	FALSE
HGLibB_57675	NonTargetingControlGuideForHuman_0647	3825.4/4140.6/4249.1/3937.2	20.863/13.769/95.576/1277.6	4034.6	77.111	-5.6911	36827	1703500	3.0322	0.00021765	0.99978	0.00043531	0.0005756	FALSE
HGLibB_27839	MAFG	3520.4/3396.9/3576.7/3522.6	0/0/0/1.964	3503.5	0.11315	-11.62	5795.4	1335200	3.032	3.9451e-07	1	7.8901e-07	4.0002e-05	FALSE
HGLibB_29159	MICAL1	4270.6/3900.1/3631.9/3194.3	6.5197/9.9443/39.355/401.63	3728.4	31.94	-6.8229	206000	1486500	3.0318	0.0001015	0.9999	0.00020301	0.0002866	FALSE
HGLibB_41584	RNF219	3773.2/3755.3/3466.3/3046.9	0/0/0/0	3497.6	0	-11.773	115490	1331300	3.0314	2.2952e-07	1	4.5905e-07	4.0002e-05	FALSE
HGLibB_34158	OR52N5	3550.1/3630.2/3321/3734.7	0.65197/3.0598/595.94/3.9279	3555.7	8.5907	-8.5347	30903	1369600	3.0309	2.9348e-05	0.99997	5.8697e-05	0.00010296	FALSE
HGLibB_02038	ANKRD22	3408.9/3387/3502.1/3672.4	0/0/0/0	3490.8	0	-11.77	16858	1326800	3.0305	2.3047e-07	1	4.6095e-07	4.0002e-05	FALSE
HGLibB_18153	FUT1	3441.6/3808.1/3783.1/3958.7	4.5638/11.474/67.465/464.48	3743	35.979	-6.6617	47733	1496600	3.0302	0.00011395	0.99989	0.0002279	0.0003178	FALSE
HGLibB_47880	SYDE1	3279.9/3678.4/3700.7/3457.9	0.65197/0.76495/517.23/2.9459	3525	5.5581	-9.0705	39660	1349300	3.0298	1.9266e-05	0.99998	3.8533e-05	7.7162e-05	FALSE
HGLibB_36326	PHF21B	3249.2/3700.8/3474/3509.4	0/0/0/0	3479.7	0	-11.765	34303	1319500	3.0292	2.3205e-07	1	4.6409e-07	4.0002e-05	FALSE
HGLibB_00430	ACER2	3460.1/3555.1/3438.2/3460.3	0/0/0/0	3478.1	0	-11.765	2720.4	1318500	3.029	2.3226e-07	1	4.6453e-07	4.0002e-05	FALSE
HGLibB_02418	API5	3400.7/3599.8/3675.5/3241	0/0/0/0	3475.1	0	-11.763	38681	1316500	3.0287	2.327e-07	1	4.654e-07	4.0002e-05	FALSE
HGLibB_03090	ARPC5	4488.6/4159.4/4473.8/3914.4	18.907/683.86/680.27/20.622	4252.2	116.25	-5.1809	75900	1865200	3.0284	0.00030516	0.99969	0.00061033	0.0007888	FALSE
HGLibB_57256	NonTargetingControlGuideForHuman_0228	3565.5/3303/3649.4/3383.6	0/0/0/0	3472.6	0	-11.762	25520	1314900	3.0284	2.3305e-07	1	4.6609e-07	4.0002e-05	FALSE
HGLibB_31757	NFIA	3588/3457.6/3601.9/3250.6	0/0/0/0	3471.6	0	-11.762	26518	1314200	3.0283	2.3319e-07	1	4.6637e-07	4.0002e-05	FALSE
HGLibB_45236	SLC6A1	3600.3/3540.8/3383.9/3338.1	0/0/0/0	3464.1	0	-11.759	15575	1309300	3.0274	2.3426e-07	1	4.6853e-07	4.0002e-05	FALSE
HGLibB_03397	ASZ1	3580.8/3869.7/3960.4/3709.5	9.7795/13.769/44.977/663.82	3777.3	44.9	-6.3631	28419	1520300	3.0271	0.00014097	0.99986	0.00028194	0.0003856	FALSE
HGLibB_27129	LRGUK	3486.7/3757.1/4154.1/3726.3	9.1275/9.9443/61.843/712.92	3773.6	44.881	-6.3623	76545	1517700	3.0266	0.00014121	0.99986	0.00028241	0.00038619	FALSE
HGLibB_12919	DENND2A	3287.1/3535.4/3660/3356.1	0/0/0/0	3456.5	0	-11.756	28813	1304400	3.0265	2.3535e-07	1	4.707e-07	4.0002e-05	FALSE
HGLibB_22769	IGF2BP1	3390.5/3350.4/3785/3317.7	0/0/0/0	3455.9	0	-11.755	47609	1304000	3.0264	2.3544e-07	1	4.7088e-07	4.0002e-05	FALSE
HGLibB_44378	SLC16A14	3371/3614.1/3684.3/3170.3	0/0/0/0	3453.8	0	-11.754	55333	1302700	3.0261	2.3574e-07	1	4.7148e-07	4.0002e-05	FALSE
HGLibB_02367	APBA1	3917.5/3684.7/4008.8/3529.8	7.8236/16.064/56.221/677.57	3780.4	46.921	-6.3021	47643	1522500	3.0258	0.00014742	0.99985	0.00029483	0.00040193	FALSE
HGLibB_02605	AQP8	3416/3471.9/3553.5/3368	2.6079/0/0/0	3451.7	0.12812	-11.58	6346.1	1301300	3.0258	4.6107e-07	1	9.2215e-07	4.0002e-05	FALSE
HGLibB_27034	LPCAT2	3367.9/3558.7/3438.2/3420.8	0/0/0/0	3445.7	0	-11.751	6494	1297400	3.0251	2.3692e-07	1	4.7385e-07	4.0002e-05	FALSE
HGLibB_12042	CYP11B1	4075.1/3527.4/2481/3957.5	0/0/0/8.8378	3446.8	0.20747	-11.479	531610	1298100	3.0251	7.4901e-07	1	1.498e-06	4.0002e-05	FALSE
HGLibB_29274	MITD1	3151/3498.8/3862.5/3306.9	0/3.0598/0/0	3444.8	0.13709	-11.565	94242	1296800	3.0249	4.9547e-07	1	9.9094e-07	4.0002e-05	FALSE
HGLibB_10022	CLIC4	3686.2/3775/4091.1/3729.9	643.49/16.064/39.355/20.622	3817.3	53.903	-6.1199	33868	1548200	3.0246	0.00016723	0.99983	0.00033447	0.00045121	FALSE
HGLibB_02716	ARHGAP18	4337.1/3947.5/4166.7/3779	18.255/22.948/134.93/1148.9	4052	89.91	-5.4784	59960	1716200	3.0244	0.00025524	0.99974	0.00051048	0.00066758	FALSE
HGLibB_31609	NEK4	3295.3/3632/3604.8/3241	0/0/5.6221/0	3438.7	0.17504	-11.515	41527	1292800	3.0242	6.35e-07	1	1.27e-06	4.0002e-05	FALSE
HGLibB_42759	SBSN	3335.2/3613.2/3536/3271	0/0/0/1.964	3436	0.11315	-11.592	26264	1291100	3.0239	4.1114e-07	1	8.2228e-07	4.0002e-05	FALSE
HGLibB_05762	C1orf127	3515.3/3290.5/3478.9/3433.9	0/0/0/0	3428.6	0	-11.744	9717.8	1286300	3.0231	2.3943e-07	1	4.7887e-07	4.0002e-05	FALSE
HGLibB_03071	ARPC1A	3337.2/3368.2/3564.1/3437.5	0/0/0/0	3425.7	0	-11.743	10142	1284400	3.0227	2.3986e-07	1	4.7972e-07	4.0002e-05	FALSE
HGLibB_24832	KIF15	3479.5/3456.7/3272.5/3499.8	0.65197/0/0/0	3425.9	0.065596	-11.651	10938	1284500	3.0227	2.3983e-07	1	4.7965e-07	4.0002e-05	FALSE
HGLibB_12097	CYP2A7	3426.3/3416.5/3715.3/3167.9	0/0/5.6221/0	3426	0.17504	-11.51	50117	1284600	3.0226	6.4e-07	1	1.28e-06	4.0002e-05	FALSE
HGLibB_27908	MAGEB4	3226.7/3396.9/3501.2/3563.3	0/0/0/0	3419.6	0	-11.74	21677	1280500	3.022	2.4077e-07	1	4.8153e-07	4.0002e-05	FALSE
HGLibB_11487	CT45A1	3271.8/3372.7/3586.4/3532.2	0.65197/0/44.977/29.459	3438.5	3.0638	-9.7251	20929	1292700	3.0216	1.116e-05	0.99999	2.2319e-05	5.6615e-05	FALSE
HGLibB_43295	SEMA4D	3705.7/3728.5/4049.5/3761	11.735/14.534/89.953/653.02	3808.7	56.395	-6.0526	25766	1542200	3.0215	0.00017639	0.99982	0.00035277	0.00047395	FALSE
HGLibB_08701	CDHR4	3239/3454.1/3345.2/3634	0/0/0/0	3415	0	-11.738	28449	1277500	3.0214	2.4146e-07	1	4.8291e-07	4.0002e-05	FALSE
HGLibB_12798	DEFB103A	3264.6/3388.8/3638.7/3508.2	3.2598/2.2948/534.1/0	3447.3	4.4533	-9.3045	25720	1298400	3.0214	1.6163e-05	0.99998	3.2325e-05	6.9189e-05	FALSE
HGLibB_24635	KIAA0930	3413/3371.8/3636.8/3376.4	0/2.2948/528.48/5.8919	3447.8	5.1479	-9.1318	15932	1298700	3.0209	1.8695e-05	0.99998	3.739e-05	7.5662e-05	FALSE
HGLibB_41076	RHBDD2	3187.8/3510.4/3585.4/3369.2	0/0/0/0	3409.8	0	-11.736	30627	1274100	3.0208	2.4223e-07	1	4.8446e-07	4.0002e-05	FALSE
HGLibB_43896	SH3GL2	3360.8/3619.4/3608.7/3543	3.2598/6.8845/11.244/340.75	3531.4	17.256	-7.5962	14322	1353600	3.0205	6.0502e-05	0.99994	0.000121	0.0001828	FALSE
HGLibB_22308	HSPE1-MOB4	3675/3497.9/3495.3/3347.7	2.6079/2.2948/1265/3.9279	3502	13.383	-7.9281	17932	1334200	3.0203	4.7525e-05	0.99995	9.5051e-05	0.0001496	FALSE
HGLibB_43164	SEC22C	3462.1/3356.6/3325.8/3474.7	0/0/0/0	3404.2	0	-11.734	5575.6	1270500	3.0201	2.4308e-07	1	4.8616e-07	4.0002e-05	FALSE
HGLibB_48796	TCTA	3507.1/3128.7/3634.8/3359.6	0/0/0/0	3402.3	0	-11.733	47251	1269300	3.0199	2.4336e-07	1	4.8673e-07	4.0002e-05	FALSE
HGLibB_32359	NPAS4	3509.2/3323.6/3334.5/3443.5	0/0/0/0	3401.8	0	-11.733	7972.6	1269000	3.0198	2.4344e-07	1	4.8687e-07	4.0002e-05	FALSE
HGLibB_05557	C17orf66	3822.3/4172.8/4150.2/3773	23.471/24.478/73.087/1179.4	3975.4	83.993	-5.548	44638	1660500	3.0198	0.00024712	0.99975	0.00049425	0.00064785	FALSE
HGLibB_27882	MAGEA9	3651.4/3569.4/3768.5/3685.5	3.9118/5.3546/202.4/463.5	3668	37.759	-6.5647	6805.6	1445200	3.0198	0.00012525	0.99987	0.0002505	0.00034587	FALSE
HGLibB_48667	TCEAL8	6855.6/6590.8/6815.3/6703.7	73.672/3350.5/500.37/1069.4	6740.6	603	-3.4805	14207	4131900	3.0194	0.00081019	0.99919	0.0016204	0.0019745	FALSE
HGLibB_43734	SFXN3	4205.1/3983.3/2109/3771.8	0/0/0/0	3397.5	0	-11.731	931850	1266200	3.0193	2.4409e-07	1	4.8818e-07	4.0002e-05	FALSE
HGLibB_02123	ANKRD55	3501/3458.5/3516.7/3126	0/0/16.866/0	3396.6	0.26091	-11.396	34122	1265700	3.019	9.7164e-07	1	1.9433e-06	4.0002e-05	FALSE
HGLibB_42094	RPS4Y1	3350.6/3554.2/3350/3308.1	0/0/0/0	3389.4	0	-11.727	12273	1261000	3.0183	2.4533e-07	1	4.9065e-07	4.0002e-05	FALSE
HGLibB_26017	LASP1	3498.9/3311.9/3602.9/3296.1	2.6079/0/635.3/3.9279	3425.1	5.0308	-9.15	22165	1284000	3.0182	1.8526e-05	0.99998	3.7051e-05	7.5263e-05	FALSE
HGLibB_20375	GSDMA	3341.3/3590.8/3362.6/3254.2	0/0/0/0	3385	0	-11.725	20627	1258200	3.0178	2.46e-07	1	4.92e-07	4.0002e-05	FALSE
HGLibB_33725	OR2B3	4099.7/3983.3/3799.5/3886.8	26.731/1035/73.087/21.604	3940.7	81.397	-5.5801	16636	1635600	3.0177	0.00024345	0.99976	0.0004869	0.00063885	FALSE
HGLibB_15387	ERAS	3162.2/3396/3728.8/3260.2	0/0/0/0	3380.2	0	-11.723	61229	1255100	3.0172	2.4674e-07	1	4.9347e-07	4.0002e-05	FALSE
HGLibB_34652	OSMR	4726/4698.4/5203.3/4760.3	817.57/28.303/163.04/774.78	4842.7	232.67	-4.3735	57090	2334600	3.0172	0.00051246	0.99949	0.0010249	0.0012834	FALSE
HGLibB_20118	GPRIN3	3323.9/3442.4/3444/3309.3	0/0/0/0	3379.3	0	-11.723	5378	1254500	3.0171	2.4687e-07	1	4.9375e-07	4.0002e-05	FALSE
HGLibB_05399	C15orf43	3023.1/3413.8/3605.8/3503.4	0/0/0/0	3379.1	0	-11.723	64937	1254400	3.0171	2.4691e-07	1	4.9383e-07	4.0002e-05	FALSE
HGLibB_31852	NHLRC1	3383.3/3412.9/3374.2/3345.3	0/0/0/0	3378.9	0	-11.723	777.02	1254200	3.017	2.4695e-07	1	4.9389e-07	4.0002e-05	FALSE
HGLibB_08256	CD1A	3513.3/3783/3655.2/3678.4	9.7795/11.474/39.355/535.18	3656.2	39.321	-6.5031	12335	1437200	3.017	0.00013162	0.99987	0.00026324	0.00036211	FALSE
HGLibB_40997	RGS1	3253.3/3349.5/3336.5/3569.3	0/0/0/0	3375.2	0	-11.721	18233	1251900	3.0166	2.4752e-07	1	4.9504e-07	4.0002e-05	FALSE
HGLibB_35591	PCNP	3845.9/3842/3662.9/3468.7	7.1716/16.064/61.843/651.05	3701.6	46.562	-6.2826	32093	1468100	3.0166	0.00015313	0.99985	0.00030626	0.0004161	FALSE
HGLibB_56300	ZNF606	3286.1/3405.8/3456.6/3346.5	1.3039/0/0/0	3373.1	0.093569	-11.591	5440.7	1250600	3.0163	3.5353e-07	1	7.0707e-07	4.0002e-05	FALSE
HGLibB_57627	NonTargetingControlGuideForHuman_0599	4106.8/4016.3/4154.1/4260.7	27.383/1516.1/123.69/32.405	4133.5	113.69	-5.1719	10345	1776200	3.0162	0.00031742	0.99968	0.00063484	0.0008182	FALSE
HGLibB_46369	SPATA12	3257.4/3396.9/3479.8/3356.1	0/0/0/0	3371.6	0	-11.72	8544.2	1249600	3.0161	2.4807e-07	1	4.9614e-07	4.0002e-05	FALSE
HGLibB_04720	BPIFB2	3435.5/3539.9/3256.1/3453.1	0.65197/0.76495/798.34/3.9279	3419.6	6.6628	-8.8021	14196	1280400	3.0161	2.4673e-05	0.99998	4.9346e-05	9.0986e-05	FALSE
HGLibB_02180	ANO5	3569.6/3666.8/3523.4/3383.6	3.2598/6.1196/50.599/282.81	3534.4	23.298	-7.1849	13876	1355500	3.0157	8.2188e-05	0.99992	0.00016438	0.00023779	FALSE
HGLibB_20831	HARS2	3482.6/3705.3/3520.5/3517.8	6.5197/4.5897/33.733/467.42	3555.5	26.372	-7.0216	10130	1369500	3.0156	9.2216e-05	0.99991	0.00018443	0.00026326	FALSE
HGLibB_22582	IFI44L	3153/3540.8/3322.9/3442.3	0/0/0/0	3361.6	0	-11.715	27871	1243200	3.0149	2.4963e-07	1	4.9925e-07	4.0002e-05	FALSE
HGLibB_45392	SLCO1A2	3649.4/3799.1/3773.4/3521.4	14.343/7.6495/61.843/651.05	3684.1	45.995	-6.2931	16292	1456200	3.0149	0.00015272	0.99985	0.00030545	0.0004151	FALSE
HGLibB_46993	SRRM4	3151/3362/3476.9/3552.6	1.3039/0.76495/691.52/0	3382.2	2.9273	-9.7506	30620	1256400	3.0148	1.104e-05	0.99999	2.208e-05	5.6376e-05	FALSE
HGLibB_13065	DGKQ	3449.8/3371.8/3465.3/3160.8	0/0/0/0	3359.7	0	-11.715	19668	1242000	3.0147	2.4993e-07	1	4.9986e-07	4.0002e-05	FALSE
HGLibB_17378	FGF23	3397.6/3313.7/3469.2/3248.2	0/0/0/0.98198	3356.1	0.081366	-11.6	9315.8	1239700	3.0142	3.1071e-07	1	6.2142e-07	4.0002e-05	FALSE
HGLibB_49802	TMEM107	3268.7/3353.1/3417.8/3498.6	0.65197/1.5299/5.6221/45.171	3383.5	4.1212	-9.3683	9515.2	1257200	3.0139	1.5555e-05	0.99998	3.1109e-05	6.7656e-05	FALSE
HGLibB_07876	CCDC82	3127.5/3357.5/3695.9/3256.6	0/0/0/0	3352.9	0	-11.712	59252	1237700	3.0139	2.51e-07	1	5.0199e-07	4.0002e-05	FALSE
HGLibB_42034	RPS17	3528.6/3286/3234.7/3339.3	0.65197/0/0/0	3345.3	0.065596	-11.617	16460	1232800	3.0129	2.522e-07	1	5.0439e-07	4.0002e-05	FALSE
HGLibB_09290	CGB	3634/4008.3/3824.7/3823.3	14.343/1285.1/44.977/27.495	3820.3	69.22	-5.766	23355	1550300	3.0126	0.00021853	0.99978	0.00043705	0.00057768	FALSE
HGLibB_18949	GFRA4	3079.4/3215.4/3574.8/3525	0/0/0/0	3342.1	0	-11.707	57560	1230800	3.0125	2.5271e-07	1	5.0541e-07	4.0002e-05	FALSE
HGLibB_34957	PAGE1	3490.8/3315.5/3335.5/3241	0/0/0/43.207	3344.5	0.35618	-11.268	11006	1232300	3.0125	1.3707e-06	1	2.7414e-06	4.0002e-05	FALSE
HGLibB_22602	IFIT3	3334.2/3495.2/3228/3308.1	0.65197/0/0/0	3340	0.065596	-11.614	12562	1229400	3.0122	2.5305e-07	1	5.0611e-07	4.0002e-05	FALSE
HGLibB_26446	LIG3	3507.1/3318.2/3431.4/3128.4	0/0.76495/0/26.513	3343.2	0.59266	-11.036	27139	1231500	3.0121	2.2833e-06	1	4.5667e-06	4.0002e-05	FALSE
HGLibB_52674	UBQLN3	5807.7/5460.9/5548.2/5186.8	1281.8/52.781/269.86/960.38	5496.4	364.01	-3.9127	65556	2905000	3.0113	0.00067099	0.99933	0.001342	0.0016538	FALSE
HGLibB_25689	KRTAP24-1	3571.6/3362/3178.6/3229	0/0/0/0	3331.9	0	-11.703	30819	1224300	3.0113	2.5435e-07	1	5.087e-07	4.0002e-05	FALSE
HGLibB_20216	GREM2	3189.9/3370.9/3422.7/3347.7	0/0/5.6221/0	3331.6	0.17504	-11.47	10062	1224100	3.0111	6.7891e-07	1	1.3578e-06	4.0002e-05	FALSE
HGLibB_41475	RNF144A	3360.8/3396.9/3329.7/3232.6	0/0/0/0	3329.4	0	-11.701	4965.7	1222700	3.011	2.5474e-07	1	5.0949e-07	4.0002e-05	FALSE
HGLibB_14875	ELF3	3337.2/3202.9/3309.3/3466.3	0/0/0/0	3327.6	0	-11.701	11739	1221600	3.0107	2.5504e-07	1	5.1007e-07	4.0002e-05	FALSE
HGLibB_17665	FMN1	3885.8/3948.4/3857.7/3701.1	19.559/19.124/84.331/1064.5	3847.2	76.243	-5.6386	11059	1569200	3.0103	0.00023907	0.99976	0.00047814	0.00062831	FALSE
HGLibB_09985	CLEC4G	3343.4/3623/3773.4/3382.4	7.1716/6.1196/44.977/350.57	3526.2	28.978	-6.8785	41523	1350100	3.0098	0.00010351	0.9999	0.00020701	0.00029159	FALSE
HGLibB_24632	KIAA0922	3305.5/3601.6/3333.6/3249.4	1.3039/1.5299/697.14/1.964	3369.9	7.4753	-8.6356	24549	1248500	3.0092	2.8585e-05	0.99997	5.7171e-05	0.00010102	FALSE
HGLibB_35856	PDK4	3233.9/3594.4/3185.3/3261.4	0/0/0/0	3315	0	-11.695	34778	1213600	3.0092	2.5709e-07	1	5.1419e-07	4.0002e-05	FALSE
HGLibB_16494	FAM221A	3095.7/3173.4/3438.2/3588.5	0/18.359/0/0.98198	3318	0.56851	-11.047	52644	1215500	3.009	2.2253e-06	1	4.4507e-06	4.0002e-05	FALSE
HGLibB_44317	SLC12A5	3818.2/4049.4/3600/4053.4	14.343/87.204/50.599/721.76	3875.6	82.321	-5.54	47025	1589300	3.009	0.00025585	0.99974	0.00051169	0.00066901	FALSE
HGLibB_53921	WBP5	4127.3/3939.5/4007.8/3932.4	20.863/1424.3/112.44/32.405	4001	102.13	-5.2781	8165.3	1679000	3.0089	0.0003028	0.9997	0.0006056	0.00078308	FALSE
HGLibB_51064	TPGS2	3607.4/3235.9/3313.2/3112.8	0/0/0/0.98198	3312.5	0.081366	-11.581	44237	1212000	3.0088	3.1941e-07	1	6.3883e-07	4.0002e-05	FALSE
HGLibB_19802	GPN3	4201/3794.6/3900.3/3566.9	994.25/19.889/61.843/33.387	3859	80.031	-5.574	69367	1577500	3.0088	0.00025041	0.99975	0.00050082	0.00065575	FALSE
HGLibB_17224	FCRLB	3163.3/3334.3/3565.1/3195.5	0/0/0/0	3310.8	0	-11.693	33425	1211000	3.0086	2.5777e-07	1	5.1554e-07	4.0002e-05	FALSE
HGLibB_33787	OR2M2	3497.9/3465.7/3507.9/3336.9	5.8677/3.0598/1641.7/4.9099	3451.4	19.745	-7.3787	6226.3	1301100	3.0085	7.2949e-05	0.99993	0.0001459	0.00021454	FALSE
HGLibB_14794	EIF4E	3918.5/3342.3/2840.5/3225.5	0/0/0/0	3309.7	0	-11.693	199680	1210200	3.0085	2.5796e-07	1	5.1591e-07	4.0002e-05	FALSE
HGLibB_45868	SNED1	3592.1/3624.8/3654.2/3473.5	8.4756/9.9443/44.977/609.81	3585.5	39.128	-6.4818	6287	1389500	3.0085	0.00013662	0.99986	0.00027323	0.00037476	FALSE
HGLibB_06893	CACNA1I	3429.4/3204.7/3480.8/3130.8	0/0/5.6221/0	3308.1	0.17504	-11.46	28889	1209300	3.0081	6.8911e-07	1	1.3782e-06	4.0002e-05	FALSE
HGLibB_24968	KIRREL2	3697.5/3531.8/3992.3/3581.3	12.387/13.769/67.465/895.57	3696.5	56.798	-5.9994	42633	1464600	3.0075	0.00018982	0.99981	0.00037964	0.00050727	FALSE
HGLibB_45991	SNX17	3179.6/3822.4/4072.7/3499.8	8.4756/16.064/56.221/616.68	3627.9	46.744	-6.2481	151010	1418100	3.0073	0.00016066	0.99984	0.00032132	0.00043492	FALSE
HGLibB_49653	TM6SF2	3039.4/3451.4/3572.8/3182.3	0/0.76495/112.44/0	3304.7	0.89329	-10.77	59585	1207100	3.0071	3.528e-06	1	7.0559e-06	4.032e-05	FALSE
HGLibB_12669	DDX26B	3636.1/3731.2/3669.7/3532.2	2.6079/7.6495/584.7/485.1	3641.6	49.298	-6.1783	6939.2	1427300	3.0069	0.00016861	0.99983	0.00033722	0.00045466	FALSE
HGLibB_44160	SIRPG	3569.6/3664.1/3661/3544.2	11.083/6.8845/67.465/775.77	3609.3	44.884	-6.298	3834.1	1405500	3.0066	0.00015563	0.99984	0.00031126	0.00042236	FALSE
HGLibB_58002	NonTargetingControlGuideForHuman_0974	3919.6/3651.6/2104.2/4947.2	5.2157/6.8845/39.355/428.14	3493.8	28.043	-6.9108	1416600	1328700	3.0066	0.00010205	0.9999	0.00020411	0.00028796	FALSE
HGLibB_39084	PSMC3	3065/3433.5/3503.1/3238.6	0/2.2948/365.44/0	3305.6	1.6201	-10.302	39241	1207600	3.0065	6.4013e-06	0.99999	1.2803e-05	4.549e-05	FALSE
HGLibB_23325	INPP5J	4815/4639.4/4693.7/4624.9	54.113/2932.8/309.21/50.081	4692.7	222.79	-4.3905	7466.4	2211100	3.006	0.00052371	0.99948	0.0010474	0.0013096	FALSE
HGLibB_38869	PRSS23	3962.5/3719.6/3906.1/3463.9	17.603/14.534/89.953/983.95	3757.9	69.12	-5.7443	50585	1506900	3.005	0.00022629	0.99977	0.00045258	0.00059682	FALSE
HGLibB_33903	OR4C15	3495.9/3030.4/3301.6/3309.3	0/0/0/0	3280	0	-11.68	36750	1191600	3.0048	2.6289e-07	1	5.2578e-07	4.0002e-05	FALSE
HGLibB_18023	FRS2	4012.7/3956.4/3847/3867.7	20.211/1376.9/118.06/24.55	3920.4	94.904	-5.3536	5993.7	1621100	3.0046	0.00029198	0.99971	0.00058395	0.00075676	FALSE
HGLibB_48943	TENM3	3392.5/3267.2/3193.1/3256.6	0/0/0/0	3276.6	0	-11.678	6965.8	1189400	3.0044	2.6347e-07	1	5.2694e-07	4.0002e-05	FALSE
HGLibB_02675	ARFIP1	3690.3/3220.8/3580.6/3262.6	5.2157/7.6495/16.866/330.93	3432.7	21.832	-7.2326	54032	1288900	3.0044	8.183e-05	0.99992	0.00016366	0.0002369	FALSE
HGLibB_50158	TMEM215	3526.6/3240.4/3328.7/3051.7	1.3039/1.5299/0/17.676	3282.4	1.3201	-10.467	38914	1193100	3.0039	5.2918e-06	0.99999	1.0584e-05	4.3382e-05	FALSE
HGLibB_08801	CDKL2	2917.7/2500.3/2747.4/6648.6	7.1716/6.8845/39.355/54.009	3397.6	18.046	-7.4793	4009100	1266300	3.0033	6.8791e-05	0.99993	0.00013758	0.00020394	FALSE
HGLibB_55109	ZFHX4	3484.6/3345.9/3336.5/2930.7	0/0/0/0	3267.6	0	-11.674	57155	1183800	3.0032	2.6499e-07	1	5.2998e-07	4.0002e-05	FALSE
HGLibB_06641	C8orf76	3977.9/4025.3/3775.3/3604.1	11.735/9.9443/781.47/546.96	3841.9	84.336	-5.4929	37704	1565500	3.0032	0.00026794	0.99973	0.00053589	0.00069861	FALSE
HGLibB_19129	GJA9	3389.4/3757.1/3819.9/3606.5	13.039/16.064/56.221/697.21	3639.4	53.641	-6.058	36664	1425800	3.003	0.00018474	0.99982	0.00036948	0.00049471	FALSE
HGLibB_41394	RND1	3330.1/3216.3/3222.1/3285.4	0/0/0/0	3263.1	0	-11.672	2950.3	1181000	3.0027	2.6576e-07	1	5.3151e-07	4.0002e-05	FALSE
HGLibB_43288	SEMA4A	3523.5/3517.5/2934.4/3114	0/0/0/0	3262.2	0	-11.672	87622	1180500	3.0025	2.6591e-07	1	5.3182e-07	4.0002e-05	FALSE
HGLibB_37615	POMK	3308.6/3267.2/3277.4/3187.1	0/0/0/0	3259.8	0	-11.671	2676.1	1178900	3.0022	2.6633e-07	1	5.3267e-07	4.0002e-05	FALSE
HGLibB_27510	LSM7	3250.3/3318.2/3492.4/2994.2	0/0/0/0	3258.8	0	-11.671	42732	1178300	3.0021	2.665e-07	1	5.33e-07	4.0002e-05	FALSE
HGLibB_35074	PAPD4	3013.9/3210.9/3339.4/3486.7	0/0/5.6221/0	3258	0.17504	-11.438	40241	1177800	3.0019	7.1158e-07	1	1.4232e-06	4.0002e-05	FALSE
HGLibB_51697	TRPM4	3209.3/3369.1/3112.7/3335.7	0/0/0/0	3255.1	0	-11.669	13960	1176000	3.0016	2.6714e-07	1	5.3427e-07	4.0002e-05	FALSE
HGLibB_28817	MEGF9	3101.9/3355.7/3004.2/3580.1	0/0/0/0	3252.8	0	-11.668	67440	1174600	3.0014	2.6753e-07	1	5.3506e-07	4.0002e-05	FALSE
HGLibB_52030	TTC28	3241/3378.1/3131.1/3263.8	0/0/0/0	3252.3	0	-11.668	10258	1174300	3.0013	2.6762e-07	1	5.3523e-07	4.0002e-05	FALSE
HGLibB_27856	MAGEA10-MAGEA5	3822.3/3833.1/3662/3759.8	13.039/23.713/89.953/1158.7	3768.7	75.493	-5.623	6163.4	1514300	3.0012	0.00024757	0.99975	0.00049515	0.00064898	FALSE
HGLibB_30872	MYPOP	3151/3361.1/3620.3/2900.8	0/0/0/0	3247.5	0	-11.666	93816	1171300	3.0007	2.6845e-07	1	5.3691e-07	4.0002e-05	FALSE
HGLibB_22117	HS6ST2	3429.4/3313.7/3066.2/3183.5	0/0/0/0	3245.3	0	-11.665	24819	1169900	3.0004	2.6883e-07	1	5.3766e-07	4.0002e-05	FALSE
HGLibB_24985	KL	3407.9/3905.5/4046.6/3771.8	18.907/19.889/78.709/1216.7	3775.3	77.591	-5.5865	75189	1518900	3.0003	0.00025414	0.99975	0.00050829	0.00066492	FALSE
HGLibB_54834	ZBTB47	3529.6/3132.3/3226/3103.2	0/0/0/0	3243.5	0	-11.664	38077	1168800	3.0002	2.6914e-07	1	5.3828e-07	4.0002e-05	FALSE
HGLibB_25169	KLHL4	3140.8/3216.3/3367.5/3388.4	0/3.8247/11.244/120.78	3276.6	4.7166	-9.1633	14283	1189400	3	1.9066e-05	0.99998	3.8132e-05	7.6608e-05	FALSE
HGLibB_09292	CGB	243.56/283.37/287.73/280.37	163.64/153.75/730.87/10203	273.16	658.28	1.2659	414.75	16483	2.9996	0.99863	0.0013744	0.0027488	0.0032394	TRUE
HGLibB_14448	EDN1	3338.3/3169.8/3216.3/3235	0/0/0/0	3239.3	0	-11.662	5057	1166200	2.9996	2.6988e-07	1	5.3976e-07	4.0002e-05	FALSE
HGLibB_14440	EDF1	3180.7/3418.3/3244.4/3115.2	0/0/0/0	3237.7	0	-11.661	16972	1165200	2.9994	2.7015e-07	1	5.4031e-07	4.0002e-05	FALSE
HGLibB_00540	ACSBG1	3576.7/3755.3/3691/3727.5	15.647/20.654/78.709/711.94	3687	65.34	-5.7968	6161.2	1458100	2.9992	0.00022202	0.99978	0.00044405	0.00058632	FALSE
HGLibB_38155	PPP4R1	3185.8/3085.8/3321.9/3352.5	0/0/0/0	3234.7	0	-11.66	15349	1163300	2.9991	2.7068e-07	1	5.4137e-07	4.0002e-05	FALSE
HGLibB_19984	GPR27	3419.1/3297.6/3376.2/3100.8	2.6079/1.5299/5.6221/228.8	3296.1	8.6196	-8.421	19891	1201700	2.9989	3.4594e-05	0.99997	6.9189e-05	0.00011618	FALSE
HGLibB_24703	KIAA1324	3109/3208.2/3230.9/3392	0/0/0/0	3233.5	0	-11.659	13753	1162500	2.9989	2.709e-07	1	5.4181e-07	4.0002e-05	FALSE
HGLibB_28750	MED26	3412/3361.1/3123.3/3048.1	0/0/0/0	3232.5	0	-11.659	31551	1161900	2.9988	2.7108e-07	1	5.4215e-07	4.0002e-05	FALSE
HGLibB_01428	AKAP3	3917.5/3927.8/3927.4/3489	18.907/1082.4/95.576/26.513	3810.6	84.977	-5.4703	47405	1543500	2.9988	0.00027518	0.99972	0.00055035	0.00071614	FALSE
HGLibB_50535	TMOD1	3449.8/3271.7/3281.2/3166.7	1.9559/4.5897/5.6221/84.45	3290.8	8.1643	-8.4887	13711	1198400	2.9987	3.2858e-05	0.99997	6.5716e-05	0.00011181	FALSE
HGLibB_27132	LRIF1	3180.7/3312.8/3128.2/3372.8	2.6079/3.0598/0/33.387	3247.1	2.2136	-9.9812	12894	1171000	2.9986	9.0883e-06	0.99999	1.8177e-05	5.1804e-05	FALSE
HGLibB_37385	PNRC1	3539.9/3414.7/3233.8/3549	5.8677/9.1793/33.733/348.6	3431.9	28.33	-6.8709	21636	1288400	2.9985	0.00010717	0.99989	0.00021434	0.0003008	FALSE
HGLibB_01867	ANAPC11	2922.8/3339.6/3134/3557.3	0/0/0/0	3229.8	0	-11.658	74263	1160300	2.9984	2.7154e-07	1	5.4308e-07	4.0002e-05	FALSE
HGLibB_23998	KANK4	3165.3/3104.5/3427.5/3226.7	0/0/0/0	3228.8	0	-11.657	19656	1159600	2.9983	2.7173e-07	1	5.4346e-07	4.0002e-05	FALSE
HGLibB_03528	ATN1	3147.9/3338.7/3213.4/3214.7	0/0/0/0	3228	0	-11.657	6356.1	1159100	2.9982	2.7187e-07	1	5.4374e-07	4.0002e-05	FALSE
HGLibB_28166	MAP4	3810/3676.6/4175.4/3607.7	20.211/22.183/95.576/1312.9	3811.3	86.735	-5.4414	64062	1544000	2.9974	0.00028137	0.99972	0.00056274	0.00073095	FALSE
HGLibB_53104	USF2	3587/3523.8/3540.9/3878.5	725.64/23.713/39.355/17.676	3629.7	58.904	-5.9215	27603	1419300	2.9974	0.00020544	0.99979	0.00041089	0.00054558	FALSE
HGLibB_54130	WDR83OS	3223.7/3208.2/3263.8/3183.5	0/0/0/0	3219.7	0	-11.653	1133.9	1154000	2.9971	2.7334e-07	1	5.4668e-07	4.0002e-05	FALSE
HGLibB_03628	ATP2C2	3311.7/3233.3/3089.4/3249.4	0.65197/0/0/0	3219.9	0.065596	-11.562	8831.1	1154100	2.9971	2.733e-07	1	5.466e-07	4.0002e-05	FALSE
HGLibB_44092	SIGLEC6	3608.4/3623.9/4001/3538.2	9.1275/46.662/67.465/793.44	3688.6	69.253	-5.7148	43620	1459200	2.9962	0.00023628	0.99976	0.00047256	0.00062155	FALSE
HGLibB_24674	KIAA1199	3259.5/3095.6/3281.2/3208.7	0/0/0/0	3210.4	0	-11.649	6869.1	1148300	2.996	2.7499e-07	1	5.4998e-07	4.0002e-05	FALSE
HGLibB_32586	NR4A3	3281/3328/3309.3/2935.5	0/0/0/0.98198	3209.2	0.081366	-11.536	34736	1147600	2.9957	3.4137e-07	1	6.8275e-07	4.0002e-05	FALSE
HGLibB_47351	STAU2	3640.2/3616.8/3919.7/3312.9	12.387/12.239/151.8/525.36	3616	59.119	-5.9108	61553	1410000	2.9954	0.00020798	0.99979	0.00041595	0.00055173	FALSE
HGLibB_36587	PIK3CA	3711.8/3813.4/3889.6/3404	18.907/18.359/73.087/1066.4	3700	72.24	-5.6591	45531	1467000	2.9952	0.00024574	0.99975	0.00049148	0.00064446	FALSE
HGLibB_13638	DNASE1L2	3211.4/3391.5/3098.1/3121.2	0/0/0/0	3203.5	0	-11.646	17758	1144000	2.9951	2.7624e-07	1	5.5247e-07	4.0002e-05	FALSE
HGLibB_00001	A1BG	2854.2/3250.3/3377.2/3352.5	0/0/0/0	3201.3	0	-11.645	58880	1142700	2.9948	2.7663e-07	1	5.5327e-07	4.0002e-05	FALSE
HGLibB_30624	MYCBP	2945.3/3183.2/3481.8/3211.1	0/0/0/0	3199.7	0	-11.644	48231	1141700	2.9946	2.7692e-07	1	5.5385e-07	4.0002e-05	FALSE
HGLibB_09739	CITED4	4814/4435.6/4483.5/4400.8	22.167/1248.4/112.44/634.36	4530.6	210.98	-4.418	36131	2080900	2.9944	0.00053244	0.99947	0.0010649	0.0013302	FALSE
HGLibB_43844	SH2D4A	3734.3/3649.8/3645.5/3362	4.5638/9.1793/758.98/350.57	3595.1	58.159	-5.9257	26411	1396000	2.9936	0.00020695	0.99979	0.0004139	0.00054919	FALSE
HGLibB_36701	PITPNC1	3142.8/3244/3166/3214.7	0/0.76495/0/5.8919	3191.6	0.37713	-11.179	2105.3	1136700	2.9932	1.6013e-06	1	3.2026e-06	4.0002e-05	FALSE
HGLibB_17749	FNTA	3289.1/3631.1/3611.6/3339.3	10.431/13.769/28.11/586.24	3464.3	39.325	-6.4252	31938	1309500	2.993	0.00014794	0.99985	0.00029589	0.00040325	FALSE
HGLibB_32294	NOSTRIN	3332.1/3680.2/3539.9/3521.4	7.8236/10.709/84.331/682.48	3516.2	47.035	-6.1942	20458	1343500	2.993	0.00017311	0.99983	0.00034622	0.00046582	FALSE
HGLibB_43520	SERPIND1	3087.5/3357.5/3191.1/3116.4	0/0/0/0	3186.5	0	-11.638	14658	1133500	2.9929	2.7934e-07	1	5.5868e-07	4.0002e-05	FALSE
HGLibB_29299	MKLN1	3287.1/3188.6/3078.8/3185.9	0/0/0/0	3184.2	0	-11.637	7242	1132200	2.9926	2.7975e-07	1	5.595e-07	4.0002e-05	FALSE
HGLibB_31782	NFKBIB	4265.5/4130.8/4237.4/3965.9	31.946/1503.1/140.55/70.703	4148.2	147.9	-4.8005	18414	1787100	2.9924	0.00042664	0.99957	0.00085329	0.0010794	FALSE
HGLibB_37923	PPM1E	3390.5/3323.6/3135/3142.8	0.65197/3.0598/758.98/3.9279	3246	9.1322	-8.324	16623	1170400	2.9921	3.7883e-05	0.99996	7.5766e-05	0.0001247	FALSE
HGLibB_16867	FAS	3056.8/3275.3/3155.3/3236.2	0/0/0/0	3179.8	0	-11.635	9340.3	1129500	2.992	2.8057e-07	1	5.6113e-07	4.0002e-05	FALSE
HGLibB_29222	MIF4GD	3265.6/3140.3/3119.5/3193.1	0.65197/0/0/0	3179.1	0.065596	-11.543	4247.5	1129000	2.9919	2.8069e-07	1	5.6139e-07	4.0002e-05	FALSE
HGLibB_06923	CACNG1	3274.8/3164.4/3070.1/3205.1	0/0/0/0.98198	3177.7	0.081366	-11.521	7315.4	1128200	2.9917	3.485e-07	1	6.97e-07	4.0002e-05	FALSE
HGLibB_44277	SLC10A1	3506.1/2965.1/3463.4/2832.5	0/0/5.6221/0	3177.8	0.17504	-11.402	117950	1128200	2.9916	7.4975e-07	1	1.4995e-06	4.0002e-05	FALSE
HGLibB_54948	ZCCHC14	3250.3/3395.1/3314.2/2776.1	0/0/0/0	3174.3	0	-11.633	77535	1126100	2.9913	2.8159e-07	1	5.6318e-07	4.0002e-05	FALSE
HGLibB_03153	ARSK	3258.4/3493.4/3477.9/3126	5.2157/6.8845/22.488/319.14	3335.4	22.647	-7.1405	31680	1226500	2.9912	9.0362e-05	0.99991	0.00018072	0.00025849	FALSE
HGLibB_03149	ARSJ	3246.2/3021.4/3319/3115.2	0/0/0/0	3173.4	0	-11.632	17663	1125500	2.9912	2.8176e-07	1	5.6352e-07	4.0002e-05	FALSE
HGLibB_09885	CLDN3	3139.7/3295.8/3061.3/3197.9	0/0/0/0	3172.5	0	-11.632	9763.1	1125000	2.9911	2.8191e-07	1	5.6382e-07	4.0002e-05	FALSE
HGLibB_53153	USP17L11	3266.6/3183.2/3627.1/3025.4	2.6079/11.474/983.87/0.98198	3268.3	13.415	-7.8252	64999	1184300	2.991	5.5179e-05	0.99994	0.00011036	0.00016912	FALSE
HGLibB_53429	VAMP3	3725.1/3611.4/3517.6/3299.7	10.431/9.9443/89.953/790.49	3535	52.286	-6.0522	32543	1355900	2.9909	0.00019155	0.99981	0.00038309	0.00051146	FALSE
HGLibB_11302	CSDE1	3201.1/3317.3/3036.1/3120	0/0/0/0	3167	0	-11.629	14362	1121600	2.9904	2.8295e-07	1	5.659e-07	4.0002e-05	FALSE
HGLibB_13485	DNAI1	3082.4/3215.4/3279.3/3091.3	0/0/0/0	3166	0	-11.629	9283	1121000	2.9902	2.8313e-07	1	5.6626e-07	4.0002e-05	FALSE
HGLibB_38624	PROKR2	3335.2/3009.8/3305.5/3025.4	0/0/0/0	3165.3	0	-11.629	30759	1120600	2.9902	2.8326e-07	1	5.6652e-07	4.0002e-05	FALSE
HGLibB_07652	CCDC155	3206.3/3210.9/3450.8/2821.7	0/0/0/0	3164.2	0	-11.628	67802	1119900	2.99	2.8347e-07	1	5.6694e-07	4.0002e-05	FALSE
HGLibB_55589	ZNF24	3128.5/3413.8/3221.2/2912.7	0/0/0/0	3163.9	0	-11.628	43363	1119700	2.99	2.8352e-07	1	5.6705e-07	4.0002e-05	FALSE
HGLibB_18405	GAGE1	3378.2/2869.4/3158.2/3272.2	0/0/0/0	3163.7	0	-11.628	48129	1119600	2.9899	2.8357e-07	1	5.6714e-07	4.0002e-05	FALSE
HGLibB_05265	C12orf57	3284/3175.2/3006.1/3190.7	0/0/0/0	3162.4	0	-11.627	13395	1118800	2.9898	2.8381e-07	1	5.6761e-07	4.0002e-05	FALSE
HGLibB_17369	FGF20	3241/3057.2/3147.6/3207.5	0/0/0/0.98198	3162.5	0.081366	-11.514	6503.7	1118900	2.9897	3.5201e-07	1	7.0402e-07	4.0002e-05	FALSE
HGLibB_19163	GJD2	3200.1/3276.2/3222.1/3070.9	1.3039/0/618.43/3.9279	3191.4	4.2246	-9.2551	7577	1136600	2.9896	1.8037e-05	0.99998	3.6074e-05	7.4019e-05	FALSE
HGLibB_56771	ZNF835	3047.6/3200.2/3147.6/3250.6	7.8236/0/0/1.964	3160.6	0.53593	-11.007	7534.2	1117700	2.989	2.323e-06	1	4.6461e-06	4.0002e-05	FALSE
HGLibB_34888	PABPC3	3408.9/2974/3228.9/3033.7	0.65197/0/0/0	3156.8	0.065596	-11.533	39098	1115400	2.989	2.8486e-07	1	5.6971e-07	4.0002e-05	FALSE
HGLibB_54655	YRDC	2966.8/3202/3435.3/3031.3	0/0/0/0	3153.7	0	-11.623	43841	1113500	2.9887	2.8544e-07	1	5.7087e-07	4.0002e-05	FALSE
HGLibB_51863	TSPAN31	3284/3007.1/3286.1/3045.7	0/0/0/0	3153.1	0	-11.623	22557	1113100	2.9886	2.8557e-07	1	5.7113e-07	4.0002e-05	FALSE
HGLibB_26004	LARP6	3326/3110.8/3263.8/2927.1	0.65197/0/0/0	3153.1	0.065596	-11.531	31669	1113100	2.9885	2.8556e-07	1	5.7111e-07	4.0002e-05	FALSE
HGLibB_22976	IL17RB	3138.7/3299.4/3248.3/2931.9	0/0/0/0	3151.4	0	-11.622	26547	1112100	2.9884	2.8589e-07	1	5.7177e-07	4.0002e-05	FALSE
HGLibB_31897	NINJ2	3044.6/3164.4/3205.7/3191.9	0/0/0/0	3151	0	-11.622	5391	1111900	2.9883	2.8596e-07	1	5.7191e-07	4.0002e-05	FALSE
HGLibB_26495	LIMD1	3597.2/3954.7/3692/3495	8.4756/10.709/742.12/531.25	3680.8	77.658	-5.5487	38873	1453900	2.9882	0.00026908	0.99973	0.00053816	0.00070135	FALSE
HGLibB_44828	SLC2A5	2977/3070.6/3457.6/3112.8	0/0/0/0	3149.4	0	-11.621	44077	1110900	2.9881	2.8625e-07	1	5.7251e-07	4.0002e-05	FALSE
HGLibB_04712	BPIFA2	3390.5/3020.5/3356.8/3051.7	2.6079/1.5299/691.52/0.98198	3200.4	7.4808	-8.5603	38351	1142100	2.9877	3.1898e-05	0.99997	6.3795e-05	0.00010937	FALSE
HGLibB_03238	ASB4	2991.3/3485.3/3153.4/3130.8	0.65197/1.5299/725.25/0.98198	3185.2	5.469	-8.9441	43881	1132800	2.9876	2.3487e-05	0.99998	4.6975e-05	8.788e-05	FALSE
HGLibB_07603	CCDC138	3179.6/3126/3250.2/3023	0/0/0/0	3143.6	0	-11.619	9178.4	1107400	2.9873	2.8736e-07	1	5.7472e-07	4.0002e-05	FALSE
HGLibB_40958	RGL4	3162.2/3286.9/3108.8/3019.4	0/0/0/0	3142.8	0	-11.618	12511	1106900	2.9872	2.8751e-07	1	5.7501e-07	4.0002e-05	FALSE
HGLibB_27088	LPXN	3217.5/3122.4/3110.7/3104.4	0/0/0/0	3138.4	0	-11.616	2810.7	1104200	2.9867	2.8835e-07	1	5.767e-07	4.0002e-05	FALSE
HGLibB_56375	ZNF641	3075.3/3000.9/3291.9/3190.7	0/0/0/0	3137.7	0	-11.616	16404	1103800	2.9866	2.8849e-07	1	5.7697e-07	4.0002e-05	FALSE
HGLibB_03936	AZIN1	3125.4/3166.2/3055.5/3202.7	0/0/0/0	3137	0	-11.616	3980.8	1103300	2.9865	2.8863e-07	1	5.7726e-07	4.0002e-05	FALSE
HGLibB_31929	NIPSNAP1	3099.8/2973.1/3368.4/3109.2	0/0/0/0	3134.4	0	-11.614	27535	1101800	2.9861	2.8912e-07	1	5.7824e-07	4.0002e-05	FALSE
HGLibB_33028	NUP88	3053.8/3429.9/3064.2/3007.4	0/0/0/0	3134.4	0	-11.614	38297	1101800	2.9861	2.8912e-07	1	5.7824e-07	4.0002e-05	FALSE
HGLibB_19336	GLUD1	3246.2/3096.5/3129.1/3046.9	0/1.5299/0/0	3128.8	0.10093	-11.473	7173.8	1098400	2.9853	4.4653e-07	1	8.9307e-07	4.0002e-05	FALSE
HGLibB_22607	IFITM1	3168.4/3085.8/3324.8/2943.9	0/0/0/0	3127.7	0	-11.611	25355	1097700	2.9853	2.9042e-07	1	5.8085e-07	4.0002e-05	FALSE
HGLibB_13963	DRP2	3145.9/3008.9/3133/3352.5	2.6079/3.0598/837.69/0	3157.7	5.0743	-9.0224	20274	1115900	2.9844	2.218e-05	0.99998	4.436e-05	8.4634e-05	FALSE
HGLibB_24066	KBTBD13	3371/3304.8/3516.7/3484.3	7.8236/10.709/56.221/680.51	3418.1	42.467	-6.2976	9716	1279500	2.9843	0.00016516	0.99983	0.00033031	0.00044599	FALSE
HGLibB_43309	SEMA5B	2915.6/3209.1/3324.8/3043.3	0/0/0/0	3119.3	0	-11.607	32525	1092600	2.9842	2.9205e-07	1	5.841e-07	4.0002e-05	FALSE
HGLibB_38999	PSG5	3649.4/3600.7/3725.9/3683.1	18.255/1233.1/95.576/19.64	3664.5	80.76	-5.4865	2807.7	1442800	2.9835	0.00028374	0.99972	0.00056747	0.00073674	FALSE
HGLibB_18834	GDF15	3098.8/3119.7/3144.6/3102	0/0/0/21.604	3116.3	0.28382	-11.246	441.67	1090800	2.9835	1.2667e-06	1	2.5333e-06	4.0002e-05	FALSE
HGLibB_08815	CDKN1A	3468.2/3472.8/3592.2/3177.5	3.9118/6.8845/691.52/212.11	3424.2	44.932	-6.2205	31128	1283400	2.9829	0.00017465	0.99983	0.00034931	0.00046968	FALSE
HGLibB_33943	OR4F15	3251.3/3277.1/3566.1/3369.2	8.4756/7.6495/56.221/460.55	3363.7	36.136	-6.5015	20375	1244500	2.9828	0.00014423	0.99986	0.00028846	0.00039397	FALSE
HGLibB_28668	ME1	3104.9/3098.3/3315.2/2963.1	0/0.76495/5.6221/6.8739	3117.8	1.263	-10.429	21146	1091700	2.9828	5.6385e-06	0.99999	1.1277e-05	4.4025e-05	FALSE
HGLibB_45376	SLC9A9	3398.6/3700.8/3422.7/3298.5	14.995/11.474/56.221/606.86	3452	49.336	-6.1001	29716	1301500	2.9827	0.00018956	0.99981	0.00037912	0.00050665	FALSE
HGLibB_18503	GALNT1	3576.7/3516.6/3610.6/3076.9	3.9118/22.183/550.96/108.02	3438.2	47.94	-6.1349	61875	1292500	2.9821	0.00018546	0.99981	0.00037093	0.00049643	FALSE
HGLibB_42914	SCN10A	3425.3/3342.3/3628.1/3422	16.951/16.064/33.733/703.1	3452.8	50.503	-6.0674	14878	1302000	2.9817	0.00019425	0.99981	0.00038851	0.00051814	FALSE
HGLibB_34041	OR51B4	3220.6/3239.5/3155.3/2808.5	0/0/0/0	3100.9	0	-11.599	40668	1081500	2.9817	2.9569e-07	1	5.9137e-07	4.0002e-05	FALSE
HGLibB_18188	FUZ	3211.4/3041.1/3058.4/3091.3	0/0/0/0	3099.8	0	-11.598	5893.7	1080900	2.9816	2.9589e-07	1	5.9179e-07	4.0002e-05	FALSE
HGLibB_38004	PPP1R16A	3080.4/3130.5/3132.1/3055.3	0/0/0/0	3099.4	0	-11.598	1445.7	1080600	2.9815	2.9598e-07	1	5.9196e-07	4.0002e-05	FALSE
HGLibB_51508	TRIM63	3040.5/3175.2/3093.3/3090.1	0/0/0/0	3099.4	0	-11.598	3112.6	1080600	2.9815	2.9598e-07	1	5.9197e-07	4.0002e-05	FALSE
HGLibB_41664	RNLS	3677/3507.7/3273.5/3181.1	9.7795/13.769/44.977/597.04	3404.3	43.723	-6.2506	50660	1270600	2.9814	0.00017183	0.99983	0.00034365	0.00046258	FALSE
HGLibB_31114	NARS	3042.5/3188.6/3053.6/3109.2	0/0/0/0	3097.9	0	-11.598	4460.5	1079700	2.9814	2.9627e-07	1	5.9254e-07	4.0002e-05	FALSE
HGLibB_15606	ETHE1	3453.9/3113.5/3070.1/2774.9	0/0/0/0	3093.8	0	-11.596	77434	1077200	2.9808	2.971e-07	1	5.942e-07	4.0002e-05	FALSE
HGLibB_49275	THEG	2949.4/3109.9/3237.6/3086.5	0.65197/0/0/0	3094.2	0.065596	-11.504	13952	1077500	2.9808	2.9702e-07	1	5.9405e-07	4.0002e-05	FALSE
HGLibB_15841	F2R	3159.2/3454.1/3270.6/3135.6	4.5638/341.17/22.488/6.8739	3252.5	22.277	-7.1269	21111	1174400	2.9808	9.3722e-05	0.99991	0.00018744	0.00026697	FALSE
HGLibB_43015	SCTR	3183.7/3220.8/2987.7/2987	0/0/0/0	3092.9	0	-11.595	15625	1076700	2.9807	2.9727e-07	1	5.9455e-07	4.0002e-05	FALSE
HGLibB_12630	DDTL	3123.4/3158.2/3146.6/2946.3	0/0/0/0	3092.4	0	-11.595	9857.5	1076400	2.9806	2.9738e-07	1	5.9476e-07	4.0002e-05	FALSE
HGLibB_19982	GPR27	2955.5/3192.1/3092.3/3129.6	0/0/0/0	3091.2	0	-11.594	10025	1075700	2.9805	2.9762e-07	1	5.9524e-07	4.0002e-05	FALSE
HGLibB_06688	C9orf153	3085.5/3148.3/3505/3293.7	3.9118/3.0598/775.85/28.477	3254.2	22.926	-7.0881	34715	1175500	2.9804	9.6429e-05	0.9999	0.00019286	0.00027375	FALSE
HGLibB_49742	TMED10	3206.3/2932/3255.1/2960.7	0/0/0/0	3085.2	0	-11.592	27497	1072100	2.9797	2.9883e-07	1	5.9766e-07	4.0002e-05	FALSE
HGLibB_03929	AZGP1	3328/3494.3/3809.2/3296.1	13.691/15.299/73.087/666.77	3476.1	56.64	-5.9147	55203	1317200	2.9794	0.00021647	0.99978	0.00043294	0.00057276	FALSE
HGLibB_33947	OR4F16	3414/3556/3429.5/3173.9	7.8236/16.064/50.599/588.21	3390.5	44.11	-6.2323	25451	1261700	2.9792	0.00017496	0.99983	0.00034993	0.00047044	FALSE
HGLibB_05770	C1orf146	2989.3/3070.6/3155.3/3110.4	0/0/0/0	3080.8	0	-11.59	4968.7	1069400	2.9791	2.9971e-07	1	5.9943e-07	4.0002e-05	FALSE
HGLibB_40821	RET	4269.5/4213.9/4644.3/3995.9	20.863/574.47/151.8/680.51	4274.6	187.75	-4.5016	72696	1882200	2.979	0.00052945	0.99947	0.0010589	0.0013231	FALSE
HGLibB_19070	GIMD1	3038.4/2951.7/3301.6/3036.1	0/0/0/0	3079.2	0	-11.589	23078	1068500	2.9789	3.0003e-07	1	6.0006e-07	4.0002e-05	FALSE
HGLibB_33380	OPN1MW	3048.7/3292.3/3242.5/3085.3	3.2598/2.2948/16.866/181.67	3165.5	12.451	-7.8791	14029	1120700	2.9784	5.4709e-05	0.99995	0.00010942	0.00016798	FALSE
HGLibB_17368	FGF2	3064/2982.1/3071/3206.3	0.65197/0/0/29.459	3079.8	0.58663	-10.923	8624.5	1068900	2.9784	2.6842e-06	1	5.3683e-06	4.0002e-05	FALSE
HGLibB_06960	CADM1	3031.3/3090.2/3054.6/3121.2	0/0/0/0	3074.1	0	-11.586	1566	1065500	2.9782	3.0107e-07	1	6.0214e-07	4.0002e-05	FALSE
HGLibB_09455	CHL1	3800.8/3997.6/3868.3/3676	27.383/1309.6/129.31/37.315	3833.9	114.8	-5.0495	18002	1559900	2.9778	0.00038071	0.99962	0.00076143	0.00096973	FALSE
HGLibB_40473	RBM27	3374.1/3341.4/3296.7/3375.2	5.8677/4.5897/714.01/124.71	3346.7	39.641	-6.3641	1362.3	1233700	2.9774	0.00016072	0.99984	0.00032143	0.00043504	FALSE
HGLibB_09585	CHRNB3	3031.3/3154.6/3075.9/3012.2	0/0/0/0	3068	0	-11.584	4009.4	1061800	2.9774	3.0232e-07	1	6.0464e-07	4.0002e-05	FALSE
HGLibB_48125	TADA1	3139.7/2913.2/3099.1/3116.4	0/0/0/0	3065.8	0	-11.583	10804	1060500	2.9771	3.0278e-07	1	6.0555e-07	4.0002e-05	FALSE
HGLibB_16687	FAM72B	3111.1/3039.3/3126.2/2988.2	0/0/0/0	3065.7	0	-11.582	4141.9	1060400	2.9771	3.0279e-07	1	6.0559e-07	4.0002e-05	FALSE
HGLibB_55997	ZNF479	3111.1/3182.3/3054.6/2919.9	0/0/0/0	3065.4	0	-11.582	12346	1060300	2.977	3.0285e-07	1	6.0569e-07	4.0002e-05	FALSE
HGLibB_07411	CBR1	3943.1/3826.8/4077.6/3360.8	453.12/51.251/202.4/30.441	3792.1	109.43	-5.1022	97160	1530600	2.9767	0.00036949	0.99963	0.00073898	0.00094332	FALSE
HGLibB_47268	STAG2	2934/2995.5/3292.9/3021.8	0/0/0/0	3058	0	-11.579	25250	1055800	2.9761	3.0437e-07	1	6.0875e-07	4.0002e-05	FALSE
HGLibB_24165	KCNG1	3083.4/3052.7/2898.6/3203.9	0/0/0/0	3057.7	0	-11.579	15793	1055700	2.976	3.0444e-07	1	6.0888e-07	4.0002e-05	FALSE
HGLibB_13001	DFFA	2757/3221.6/3135.9/3129.6	0/0/0/0	3055.6	0	-11.578	42890	1054400	2.9757	3.0488e-07	1	6.0977e-07	4.0002e-05	FALSE
HGLibB_11451	CST6	3228.8/3033.9/3015.8/2942.7	0/0/0/0	3053.5	0	-11.577	14934	1053100	2.9755	3.0531e-07	1	6.1063e-07	4.0002e-05	FALSE
HGLibB_24623	KIAA0895	3269.7/2898.1/2911.2/3142.8	0/0/0/0	3051.4	0	-11.576	33062	1051900	2.9752	3.0575e-07	1	6.115e-07	4.0002e-05	FALSE
HGLibB_45050	SLC39A14	2846/3183.2/3200.8/2981	0/0/0/0	3049.2	0	-11.575	28960	1050600	2.9749	3.0621e-07	1	6.1243e-07	4.0002e-05	FALSE
HGLibB_57179	NonTargetingControlGuideForHuman_0151	3056.8/3130.5/3079.7/2928.3	0/0/0/0	3047.9	0	-11.574	7404.4	1049800	2.9747	3.0648e-07	1	6.1295e-07	4.0002e-05	FALSE
HGLibB_03108	ARRB2	3293.2/2917.7/3005.1/2984.6	0/0/0/0	3046.9	0	-11.574	27665	1049200	2.9746	3.0669e-07	1	6.1339e-07	4.0002e-05	FALSE
HGLibB_36439	PI16	2896.2/3136.7/3157.2/2991.8	0/0/0/0	3043.6	0	-11.572	15335	1047300	2.9741	3.0738e-07	1	6.1477e-07	4.0002e-05	FALSE
HGLibB_25848	L1CAM	3685.2/3994.9/3767.6/3897.6	27.383/27.538/185.53/1453.3	3834.5	119.55	-4.9917	18826	1560300	2.9741	0.00039871	0.9996	0.00079742	0.0010129	FALSE
HGLibB_55377	ZNF114	3052.7/2979.4/3222.1/2919.9	0/0/0/0	3041.5	0	-11.571	17133	1046000	2.9738	3.0783e-07	1	6.1566e-07	4.0002e-05	FALSE
HGLibB_52394	TYMP	3206.3/2885.5/3054.6/3027.8	0/0/0/0	3041.4	0	-11.571	17276	1046000	2.9738	3.0784e-07	1	6.1569e-07	4.0002e-05	FALSE
HGLibB_34847	P2RY8_X	3135.6/3070.6/2993.5/2966.6	0/0.76495/0/0	3040.9	0.071493	-11.471	5871.6	1045600	2.9737	3.3564e-07	1	6.7129e-07	4.0002e-05	FALSE
HGLibB_12811	DEFB105A	3059.9/3192.1/2958.6/2953.5	0/0/0/0	3039.5	0	-11.57	12552	1044800	2.9736	3.0824e-07	1	6.1648e-07	4.0002e-05	FALSE
HGLibB_12710	DDX47	3100.8/3074.2/2982.9/2991.8	0/0/0/0	3037	0	-11.569	3476.6	1043300	2.9732	3.0877e-07	1	6.1755e-07	4.0002e-05	FALSE
HGLibB_04463	BGN	3076.3/2816.7/3228.9/3032.5	0/0/0/0	3035	0	-11.568	28991	1042200	2.973	3.0919e-07	1	6.1839e-07	4.0002e-05	FALSE
HGLibB_05632	C19orf21	2819.4/3303/3248.3/2801.3	0/0/0/0	3034	0	-11.567	72825	1041600	2.9728	3.094e-07	1	6.1879e-07	4.0002e-05	FALSE
HGLibB_44556	SLC23A2	2855.2/3140.3/3241.5/2915.1	0/0/0/0	3033.9	0	-11.567	33486	1041500	2.9728	3.0942e-07	1	6.1884e-07	4.0002e-05	FALSE
HGLibB_10209	CMTM5	2791.8/3033.9/3242.5/3079.3	0/0/0/0	3032.5	0	-11.567	34744	1040700	2.9726	3.0972e-07	1	6.1944e-07	4.0002e-05	FALSE
HGLibB_02818	ARHGEF15	2785.6/3109/3321.9/2936.7	0/0/0/0	3031.8	0	-11.566	53259	1040300	2.9725	3.0987e-07	1	6.1975e-07	4.0002e-05	FALSE
HGLibB_40397	RBCK1	2843/3296.7/3333.6/2711.4	0/45.132/0/0	3033.8	0.36117	-11.123	99775	1041500	2.9725	1.7045e-06	1	3.409e-06	4.0002e-05	FALSE
HGLibB_25249	KLRC1	2861.4/3069.7/3357.8/2855.2	0/0/0/0	3029.3	0	-11.565	56011	1038800	2.9722	3.1041e-07	1	6.2081e-07	4.0002e-05	FALSE
HGLibB_30728	MYL6	3850/4001.1/3915.8/3964.7	24.123/1484.8/191.15/53.027	3932.5	138.16	-4.821	4280.2	1629700	2.9722	0.00044533	0.99955	0.00089065	0.0011242	FALSE
HGLibB_01597	ALDOC	3391.5/3613.2/3215.4/3287.8	14.995/10.709/56.221/657.93	3373.7	49.489	-6.0626	30041	1250900	2.9722	0.00019988	0.9998	0.00039976	0.0005319	FALSE
HGLibB_13348	DLL4	3607.4/3960.9/3773.4/3685.5	20.863/33.658/146.17/1365.9	3754.5	108.95	-5.0941	23116	1504500	2.9721	0.00037596	0.99962	0.00075192	0.0009587	FALSE
HGLibB_45220	SLC5A5	2817.4/2987.4/3197/3114	0/0/0/0	3025.5	0	-11.563	27334	1036600	2.9717	3.1121e-07	1	6.2241e-07	4.0002e-05	FALSE
HGLibB_40780	REM1	2882.9/2865/3233.8/3132	0/0/0/0	3024.3	0	-11.563	33622	1035800	2.9715	3.1148e-07	1	6.2296e-07	4.0002e-05	FALSE
HGLibB_39400	PTPN20A	5545.7/5746.9/5947.3/5348.6	35.858/1375.4/922.02/1001.6	5642.7	462.22	-3.6069	66521	3039800	2.9713	0.00087793	0.99912	0.0017559	0.0021282	FALSE
HGLibB_05326	C14orf159	3199.1/2981.2/3067.1/2844.4	0/0/0/0	3020.2	0	-11.561	22207	1033400	2.971	3.1235e-07	1	6.2469e-07	4.0002e-05	FALSE
HGLibB_08638	CDH15	3072.2/3470.2/3337.4/3157.2	9.1275/6.8845/33.733/576.42	3255.6	33.384	-6.5655	32020	1176300	2.9709	0.00014236	0.99986	0.00028471	0.00038916	FALSE
HGLibB_26486	LIM2	2935.1/2954.4/3249.3/2951.1	0/0/0/0	3019.7	0	-11.561	22949	1033100	2.9709	3.1246e-07	1	6.2491e-07	4.0002e-05	FALSE
HGLibB_35738	PDE3B	3025.1/3025/3038.1/2972.6	0/0/0/0	3015.1	0	-11.558	843.03	1030400	2.9703	3.1344e-07	1	6.2689e-07	4.0002e-05	FALSE
HGLibB_10273	CNIH1	3069.1/2984.8/3125.3/3052.9	1.3039/2.2948/410.41/0.98198	3057.6	6.1164	-8.7475	3346.5	1055600	2.97	2.8639e-05	0.99997	5.7279e-05	0.00010116	FALSE
HGLibB_08980	CEL	3114.1/2963.3/2973.2/3124.8	1.3039/0/747.74/2.9459	3042.9	4.1288	-9.2131	7660.6	1046900	2.97	1.9471e-05	0.99998	3.8943e-05	7.7709e-05	FALSE
HGLibB_34335	OR6B3	3100.8/2943.6/3155.3/2858.8	0/0/0/0	3012.3	0	-11.557	18854	1028700	2.9699	3.1405e-07	1	6.281e-07	4.0002e-05	FALSE
HGLibB_43417	SERF1A	3359.8/3160/3222.1/3380	11.083/9.1793/39.355/549.91	3279.2	38.638	-6.3707	11375	1191100	2.9693	0.00016343	0.99984	0.00032685	0.00044168	FALSE
HGLibB_27819	MAEA	3566.5/3476.4/3695.9/3661.6	14.343/22.948/134.93/1345.3	3599.1	88.086	-5.3367	9795.8	1398600	2.9688	0.00032517	0.99967	0.00065034	0.00083682	FALSE
HGLibB_37487	POLL	2921.8/3002.6/3045.8/3043.3	0/0/0/0	3003	0	-11.553	3354.1	1023300	2.9687	3.1608e-07	1	6.3215e-07	4.0002e-05	FALSE
HGLibB_04208	BBS10	2999.5/2936.5/3124.3/2975	0/2.2948/0/32.405	3008	0.83931	-10.676	6599.4	1026200	2.9685	4.0347e-06	1	8.0694e-06	4.1129e-05	FALSE
HGLibB_47288	STAP2	2952.5/3114.4/3111.7/2836	0/0/0/0	3001.4	0	-11.552	18223	1022300	2.9684	3.1643e-07	1	6.3286e-07	4.0002e-05	FALSE
HGLibB_31639	NELL1	2938.1/3108.1/3087.5/3014.6	1.3039/63.49/11.244/0.98198	3036.3	5.6535	-8.8345	5962.7	1043000	2.9676	2.6842e-05	0.99997	5.3683e-05	9.6672e-05	FALSE
HGLibB_11970	CYB561D1	951.74/930.56/851.55/935.76	22748/491.1/2580.5/549.91	916.56	1995.5	1.1216	2009.5	132190	2.9675	0.99849	0.0015098	0.0030195	0.0035361	TRUE
HGLibB_34050	OR51D1	3123.4/2817.6/2926.7/3117.6	0/0/0/0	2993.5	0	-11.548	22559	1017700	2.9674	3.1816e-07	1	6.3632e-07	4.0002e-05	FALSE
HGLibB_40087	RAI1	3460.1/3243.1/3391.7/3179.9	9.1275/13.004/61.843/620.61	3316.8	46.335	-6.1312	16765	1214700	2.9673	0.00019329	0.99981	0.00038658	0.00051579	FALSE
HGLibB_46211	SOX5	3039.4/2910.6/3211.5/2825.3	0/0/0/0	2993.2	0	-11.548	28273	1017500	2.9673	3.1822e-07	1	6.3644e-07	4.0002e-05	FALSE
HGLibB_47713	SUMF1	3073.2/3244.9/2949.9/2723.4	0/0/0/0	2991.8	0	-11.547	48154	1016700	2.9671	3.1853e-07	1	6.3706e-07	4.0002e-05	FALSE
HGLibB_02638	AREG	3239/2998.2/2771.7/2976.2	0/0/0/0	2991.7	0	-11.547	36618	1016600	2.9671	3.1855e-07	1	6.371e-07	4.0002e-05	FALSE
HGLibB_18560	GALP	3159.2/2924/2987.7/2899.6	0/0/0/1.964	2990.9	0.11315	-11.392	13717	1016200	2.9669	5.498e-07	1	1.0996e-06	4.0002e-05	FALSE
HGLibB_49348	THSD7B	3072.2/3126/2913.1/2844.4	0/0/0/0	2986.7	0	-11.545	17456	1013700	2.9664	3.1965e-07	1	6.3929e-07	4.0002e-05	FALSE
HGLibB_26038	LBH	2864.4/3071.5/2879.2/3160.8	0/5.3546/5.6221/0	2991.3	0.64745	-10.827	21266	1016400	2.9664	3.1477e-06	1	6.2954e-06	4.0003e-05	FALSE
HGLibB_34934	PADI6	2785.6/3189.5/3104.9/2882.8	0/0/0/0.98198	2986.3	0.081366	-11.432	35443	1013400	2.9663	3.9664e-07	1	7.9327e-07	4.0002e-05	FALSE
HGLibB_02250	ANXA8	3038.4/2856.9/3020.6/3026.6	0/0/0/0	2984.7	0	-11.544	7418.1	1012500	2.9662	3.201e-07	1	6.402e-07	4.0002e-05	FALSE
HGLibB_27030	LPCAT1	3014.9/3037.5/3017.7/2868.4	0/0/0/0	2983.8	0	-11.543	6106.2	1012000	2.9661	3.2029e-07	1	6.4058e-07	4.0002e-05	FALSE
HGLibB_19161	GJD2	3046.6/3168.9/2990.6/2946.3	0.65197/3.0598/646.54/1.964	3037	7.4042	-8.4978	9291.3	1043300	2.966	3.5228e-05	0.99996	7.0456e-05	0.0001178	FALSE
HGLibB_02826	ARHGEF18	3378.2/3571.2/3639.7/3067.3	16.299/15.299/67.465/845.49	3406.7	61.531	-5.7681	65782	1272100	2.9659	0.00024735	0.99975	0.00049469	0.0006484	FALSE
HGLibB_49477	TIMP2	3065/3133.1/2751.3/2988.2	0/0/0/0	2980.9	0	-11.542	27672	1010300	2.9656	3.2095e-07	1	6.4191e-07	4.0002e-05	FALSE
HGLibB_34005	OR4N4	3349.5/3374.5/3226/3370.4	11.083/13.769/56.221/731.58	3329.6	50.181	-6.024	4936.3	1222800	2.9656	0.00020871	0.99979	0.00041742	0.00055354	FALSE
HGLibB_39284	PTGES3L	3486.7/3921.6/3563.2/3838.9	1348.3/26.773/118.06/32.405	3698.1	108.52	-5.078	44229	1465700	2.965	0.00038721	0.99961	0.00077443	0.00098528	FALSE
HGLibB_53642	VN1R5	4015.7/4452.6/4221.9/4096.5	1344.4/146.87/174.28/40.261	4193.5	193.01	-4.4343	36307	1820900	2.9646	0.00057296	0.99943	0.0011459	0.0014257	FALSE
HGLibB_25896	LAIR1	3137.7/3222.5/3454.7/3072.1	11.083/6.1196/56.221/388.86	3218.6	35.034	-6.4814	27917	1153300	2.9644	0.00015343	0.99985	0.00030686	0.00041685	FALSE
HGLibB_47448	STK38L	3095.7/3075/2889.9/2836	0/0/0/0.98198	2972	0.081366	-11.425	17052	1005100	2.9644	4.0058e-07	1	8.0116e-07	4.0002e-05	FALSE
HGLibB_20724	H2AFB3	3467.2/3263.7/2549.8/2700.7	0/0/0/0	2971.1	0	-11.537	194110	1004600	2.9643	3.2314e-07	1	6.4629e-07	4.0002e-05	FALSE
HGLibB_53467	VASH2	3223.7/3009.8/3024.5/2814.5	24.775/120.86/0/4.9099	3014.6	6.131	-8.7241	27957	1030100	2.9642	2.9567e-05	0.99997	5.9135e-05	0.00010357	FALSE
HGLibB_10859	COX7B2	2663.9/2974.9/3108.8/3157.2	0/0/0/0	2969.7	0	-11.537	49350	1003800	2.9641	3.2345e-07	1	6.4689e-07	4.0002e-05	FALSE
HGLibB_17021	FBXO21	2971.9/3047.3/2892.8/2943.9	0/0/0/0	2963.4	0	-11.534	4162.4	1000100	2.9633	3.2487e-07	1	6.4974e-07	4.0002e-05	FALSE
HGLibB_33782	OR2L5	3861.2/3629.3/3603.8/3486.7	22.819/26.008/134.93/1346.3	3642.8	102.03	-5.1443	24597	1428100	2.9629	0.00037341	0.99963	0.00074682	0.00095268	FALSE
HGLibB_39857	RAB3A	3211.4/3235.9/3278.3/3400.4	10.431/9.1793/56.221/817.01	3280.7	45.951	-6.1272	7046.3	1192000	2.9628	0.00019614	0.9998	0.00039229	0.00052273	FALSE
HGLibB_55688	ZNF287	2927.9/2860.5/3184.4/2868.4	0/0/0/0	2957.4	0	-11.531	23231	996630	2.9624	3.2624e-07	1	6.5248e-07	4.0002e-05	FALSE
HGLibB_16195	FAM161A	3253.3/3322.7/2951.9/3110.4	5.2157/9.9443/22.488/566.6	3156.3	28.653	-6.7344	26996	1115100	2.9619	0.00012963	0.99987	0.00025925	0.00035702	FALSE
HGLibB_13978	DSCAML1	3003.6/2941/3089.4/2818.1	0/1.5299/5.6221/2.9459	2961.4	1.1983	-10.396	13045	998910	2.9618	5.9531e-06	0.99999	1.1906e-05	4.4658e-05	FALSE
HGLibB_22805	IGFBPL1	3211.4/2768.4/3044.9/2807.3	0/0/0/0	2952.5	0	-11.528	43503	993780	2.9618	3.2736e-07	1	6.5472e-07	4.0002e-05	FALSE
HGLibB_22205	HSFX1	2957.6/2885.5/3171.8/2964.3	3.9118/0/753.36/3.9279	2992.9	5.807	-8.7808	15197	1017400	2.9615	2.8416e-05	0.99997	5.6832e-05	0.00010064	FALSE
HGLibB_49406	TIGD2	3203.2/3217.2/3032.3/2971.4	2.6079/0.76495/657.78/143.37	3104.2	21.584	-7.1033	15120	1083500	2.9614	0.00010012	0.9999	0.00020025	0.00028307	FALSE
HGLibB_29656	MOV10L1	4105.8/3472.8/4358.5/3862.9	40.422/36.717/179.91/2055.3	3936.3	153.18	-4.6745	142400	1632400	2.9609	0.00050192	0.9995	0.0010038	0.0012585	FALSE
HGLibB_07950	CCKBR	3209.3/2836.4/2983.8/3001.4	0.65197/3.0598/663.41/2.9459	3004.8	8.2245	-8.3481	23550	1024300	2.9608	4.0056e-05	0.99996	8.0112e-05	0.00013028	FALSE
HGLibB_05927	C1QL3	3320.9/3294.9/3210.5/3154.8	12.387/9.1793/50.599/574.46	3244.6	42.763	-6.2126	5861.6	1169500	2.9608	0.00018609	0.99981	0.00037218	0.00049803	FALSE
HGLibB_49694	TMC3	3196/3002.6/2997.4/2730.6	0.65197/45.897/5.6221/1.964	2977	4.3957	-9.1083	36583	1008000	2.9607	2.1704e-05	0.99998	4.3408e-05	8.3487e-05	FALSE
HGLibB_16660	FAM69C	2860.4/2907/3070.1/2946.3	0/0/0/0	2944.9	0	-11.524	8083.5	989350	2.9607	3.2912e-07	1	6.5823e-07	4.0002e-05	FALSE
HGLibB_29750	MPZ	2999.5/3025.9/2935.4/2822.9	0/0/0/0.98198	2944.9	0.081366	-11.412	8174.9	989330	2.9606	4.0826e-07	1	8.1652e-07	4.0002e-05	FALSE
HGLibB_48522	TBCB	2821.5/2849.8/2974.1/3134.4	0/0/0/0	2942.4	0	-11.523	20358	987890	2.9604	3.297e-07	1	6.5939e-07	4.0002e-05	FALSE
HGLibB_44797	SLC29A4	3104.9/3108.1/2996.4/2591.6	0/0/0/0	2942.3	0	-11.523	59951	987820	2.9603	3.2973e-07	1	6.5945e-07	4.0002e-05	FALSE
HGLibB_48803	TCTEX1D1	2647.5/3083.1/3089.4/2959.5	0/0/78.709/0	2939.2	0.42984	-11.006	42927	986040	2.9595	2.1665e-06	1	4.333e-06	4.0002e-05	FALSE
HGLibB_38831	PRRT1	3138.7/3127.8/3060.4/3073.3	4.5638/5.3546/39.355/300.49	3099.9	23.336	-6.9934	1518.5	1080900	2.9592	0.00010885	0.99989	0.0002177	0.00030498	FALSE
HGLibB_32867	NUCB1	2855.2/2841.7/3197/2851.6	0/0/0/0	2932.7	0	-11.518	30228	982270	2.959	3.3196e-07	1	6.6392e-07	4.0002e-05	FALSE
HGLibB_38631	PROM1	2916.6/2839.1/3111.7/2869.6	0/0/0/0	2932.4	0	-11.518	15019	982100	2.959	3.3203e-07	1	6.6406e-07	4.0002e-05	FALSE
HGLibB_31765	NFIL3	2994.4/2860.5/2825.9/3056.5	0/0.76495/0/0	2932.8	0.071493	-11.419	11917	982350	2.959	3.6177e-07	1	7.2354e-07	4.0002e-05	FALSE
HGLibB_14855	ELANE	3122.3/3360.2/3502.1/3080.5	9.7795/13.004/44.977/877.89	3261.7	47.477	-6.0726	39924	1180100	2.9588	0.00020564	0.99979	0.00041128	0.00054606	FALSE
HGLibB_57344	NonTargetingControlGuideForHuman_0316	2859.3/2919.5/3004.2/2941.5	0/0/0/0	2930.7	0	-11.518	3578.1	981110	2.9587	3.3243e-07	1	6.6486e-07	4.0002e-05	FALSE
HGLibB_41175	RHPN2	2720.1/2944.5/2848.2/3241	0.65197/0/0/2.9459	2932.3	0.28903	-11.152	49180	982080	2.9587	1.4635e-06	1	2.927e-06	4.0002e-05	FALSE
HGLibB_06493	C6orf57	3180.7/3386.1/3755/3560.9	16.951/11.474/326.08/599.01	3464.2	78.705	-5.4421	60132	1309400	2.9586	0.00031218	0.99969	0.00062437	0.00080555	FALSE
HGLibB_56693	ZNF79	3045.6/2953.5/3018.7/2711.4	0/0/0/0	2929.2	0	-11.517	23188	980290	2.9585	3.3276e-07	1	6.6552e-07	4.0002e-05	FALSE
HGLibB_37803	PPAT	3381.3/3242.2/3387.8/3480.7	10.431/6.8845/747.74/317.18	3371.9	64.535	-5.6856	9663.2	1249800	2.9585	0.00026637	0.99973	0.00053273	0.00069478	FALSE
HGLibB_34103	OR52B4	5400.4/5567.3/5673.2/5524.7	40.422/1512.3/618.43/1223.5	5540.5	463.98	-3.575	12731	2945300	2.958	0.00092621	0.99907	0.0018524	0.0022373	FALSE
HGLibB_16477	FAM219A	2777.5/3042/3038.1/2851.6	0/0/0/0	2925	0	-11.515	17874	977830	2.958	3.3376e-07	1	6.6753e-07	4.0002e-05	FALSE
HGLibB_21916	HOXB6	3244.1/2923.1/2759.1/2796.5	0/0/0/0	2924.7	0	-11.515	48632	977660	2.9579	3.3383e-07	1	6.6767e-07	4.0002e-05	FALSE
HGLibB_46917	SRGAP2B	3009.8/2806/2941.2/2948.7	1.9559/0/0/0	2925.4	0.11294	-11.361	7390	978100	2.9579	5.7449e-07	1	1.149e-06	4.0002e-05	FALSE
HGLibB_04671	BOD1L2	3249.2/3078.6/3007.1/3096.1	5.8677/4.5897/39.355/395.74	3106.5	25.612	-6.8675	10381	1084900	2.9579	0.00011931	0.99988	0.00023863	0.0003312	FALSE
HGLibB_21886	HOXA5	2695.6/3011.6/3074.9/2929.5	0/0/0/0.98198	2924.3	0.081366	-11.402	27545	977420	2.9578	4.1422e-07	1	8.2844e-07	4.0002e-05	FALSE
HGLibB_09392	CHD6	3254.4/2740.7/2705.8/3021.8	0/0/0/0	2922.3	0	-11.513	66667	976270	2.9576	3.344e-07	1	6.688e-07	4.0002e-05	FALSE
HGLibB_33619	OR1F1	3247.2/3236.8/3281.2/3238.6	11.735/8.4144/73.087/679.53	3250.9	47.216	-6.0756	427.55	1173400	2.9575	0.0002059	0.99979	0.00041179	0.00054667	FALSE
HGLibB_55927	ZNF438	3359.8/3368.2/3433.3/3124.8	17.603/13.004/67.465/707.03	3319.4	57.599	-5.8243	18288	1216400	2.9575	0.00024363	0.99976	0.00048726	0.00063924	FALSE
HGLibB_05575	C17orf78	2787.7/2942.7/3086.5/2882.8	0/0/0/6.8739	2922.9	0.18898	-11.264	15685	976650	2.9575	9.6313e-07	1	1.9263e-06	4.0002e-05	FALSE
HGLibB_34801	P2RX1	3098.8/2419.8/3201.8/3023	0/0/0/0	2918.8	0	-11.512	124110	974250	2.9571	3.3523e-07	1	6.7046e-07	4.0002e-05	FALSE
HGLibB_34087	OR51T1	3054.8/3098.3/3188.2/3299.7	7.1716/9.9443/28.11/662.84	3158.9	34.087	-6.4928	11736	1116700	2.9571	0.00015514	0.99984	0.00031028	0.00042112	FALSE
HGLibB_14314	EAF2	2882.9/2938.3/2868.5/3054.1	1.3039/0/5.6221/45.171	2935.1	2.3557	-9.773	7111	983650	2.957	1.1942e-05	0.99999	2.3885e-05	5.8575e-05	FALSE
HGLibB_52461	UBA52	2911.5/3016/3017.7/2894.8	1.3039/0.76495/22.488/45.171	2959.5	5.8362	-8.7584	4360.9	997810	2.9569	2.9234e-05	0.99997	5.8469e-05	0.00010267	FALSE
HGLibB_52916	UMODL1	2946.3/2954.4/2915/2851.6	0/0/5.6221/0	2916.6	0.17504	-11.278	2177.9	972970	2.9566	8.9608e-07	1	1.7922e-06	4.0002e-05	FALSE
HGLibB_24026	KAT6A	2950.4/3078.6/2815.3/2813.3	0/0/0/0	2912.3	0	-11.508	16112	970550	2.9562	3.3676e-07	1	6.7352e-07	4.0002e-05	FALSE
HGLibB_28529	MCCD1	2879.8/2776.5/2978/3018.2	0/0/0/0	2911.6	0	-11.508	11679	970120	2.9561	3.3694e-07	1	6.7388e-07	4.0002e-05	FALSE
HGLibB_53148	USP17L10	2874.7/2644.2/2986.7/3159.6	0/0/0/0	2910.2	0	-11.507	46687	969330	2.9559	3.3727e-07	1	6.7454e-07	4.0002e-05	FALSE
HGLibB_08259	CD1B	2941.2/3111.7/2723.2/2878	0/0/0/0	2910.2	0	-11.507	25852	969320	2.9559	3.3727e-07	1	6.7454e-07	4.0002e-05	FALSE
HGLibB_57870	NonTargetingControlGuideForHuman_0842	2999.5/3114.4/2796.9/2745	0/0/0/0	2910.1	0	-11.507	29938	969260	2.9559	3.373e-07	1	6.7459e-07	4.0002e-05	FALSE
HGLibB_00573	ACSM2B	3181.7/3107.2/3420.7/3138	7.1716/543.88/73.087/11.784	3209.6	42.968	-6.1903	20324	1147800	2.9558	0.00019143	0.99981	0.00038286	0.00051119	FALSE
HGLibB_55668	ZNF281	2819.4/2910.6/2964.5/2952.3	0/0/0/29.459	2911.1	0.31464	-11.113	4316	969840	2.9557	1.6173e-06	1	3.2347e-06	4.0002e-05	FALSE
HGLibB_08378	CD40	2840.9/3078.6/2718.4/3011	0/0/0/0	2908.8	0	-11.507	26716	968490	2.9557	3.3762e-07	1	6.7523e-07	4.0002e-05	FALSE
HGLibB_38505	PRKCI	3254.4/2794.4/2717.4/2896	0/0/0/0	2908.5	0	-11.507	56437	968360	2.9557	3.3767e-07	1	6.7534e-07	4.0002e-05	FALSE
HGLibB_21986	HPCA	2942.2/2972.2/2970.3/3015.8	0.65197/3.0598/1551.7/1.964	2975	9.24	-8.183	922.3	1006900	2.9556	4.6015e-05	0.99995	9.203e-05	0.00014576	FALSE
HGLibB_56891	ZP4	2984.2/2951.7/2825.9/2887.6	0/0.76495/0/16.694	2911.7	0.51735	-10.907	4930.9	970180	2.9556	2.659e-06	1	5.3181e-06	4.0002e-05	FALSE
HGLibB_17420	FGFR2	3035.3/2598.6/2906.3/3093.7	0/0/0/0	2902	0	-11.503	48863	964580	2.9548	3.3925e-07	1	6.785e-07	4.0002e-05	FALSE
HGLibB_56301	ZNF606	3032.3/3191.3/2735.8/2988.2	4.5638/1.5299/725.25/2.9459	2982.3	11.284	-7.924	35648	1011200	2.9546	5.6076e-05	0.99994	0.00011215	0.00017146	FALSE
HGLibB_46411	SPATA31A1	2969.9/2829.2/3098.1/2916.3	0.65197/6.1196/517.23/0.98198	2951.8	7.053	-8.5183	12676	993340	2.9546	3.5585e-05	0.99996	7.1169e-05	0.00011877	FALSE
HGLibB_44027	SHPRH	2790.8/2772.9/3104.9/2937.9	0/0/0/0	2898.6	0	-11.502	23848	962650	2.9543	3.4007e-07	1	6.8013e-07	4.0002e-05	FALSE
HGLibB_45201	SLC5A1	3051.7/2786.3/3135/2647.9	0/0/0/0	2898.5	0	-11.502	51585	962620	2.9543	3.4008e-07	1	6.8016e-07	4.0002e-05	FALSE
HGLibB_54590	YEATS4	3085.5/2805.1/3069.1/2743.8	0.65197/0/624.05/2.9459	2921.8	3.3578	-9.3896	31265	976020	2.9541	1.7208e-05	0.99998	3.4415e-05	7.1841e-05	FALSE
HGLibB_13751	DOK3	3032.3/2944.5/2799.8/2907.9	1.3039/0/697.14/0.98198	2919.9	3.108	-9.4738	9270.5	974920	2.9541	1.5943e-05	0.99998	3.1886e-05	6.8638e-05	FALSE
HGLibB_27053	LPHN3	2973.9/3060.7/2917/2860	2.6079/1.5299/5.6221/137.48	2952	7.5775	-8.4274	7331.5	993460	2.9541	3.8255e-05	0.99996	7.6511e-05	0.0001257	FALSE
HGLibB_55473	ZNF181	2728.3/3076.8/3039.1/2760.6	0/0/0/0	2896.9	0	-11.501	33195	961690	2.954	3.4047e-07	1	6.8095e-07	4.0002e-05	FALSE
HGLibB_48457	TBC1D25	3190.9/2818.5/2579.9/3033.7	0/0/0/0	2896.5	0	-11.501	70620	961470	2.954	3.4057e-07	1	6.8113e-07	4.0002e-05	FALSE
HGLibB_55776	ZNF343	3608.4/3255.6/3261.9/3106.8	14.343/22.183/56.221/672.66	3303.2	58.994	-5.7833	45235	1206200	2.954	0.00025268	0.99975	0.00050536	0.00066136	FALSE
HGLibB_00644	ACTN4	2801/2901.6/2919.9/2958.3	0/0/0/0	2894.6	0	-11.5	4501.3	960370	2.9537	3.4103e-07	1	6.8206e-07	4.0002e-05	FALSE
HGLibB_50551	TMPRSS11A	2815.3/2995.5/3016.8/2804.9	63.241/1.5299/0/0.98198	2906.5	1.7282	-10.058	12905	967170	2.9536	8.9316e-06	0.99999	1.7863e-05	5.1374e-05	FALSE
HGLibB_19688	GPA33	3495.9/3323.6/3439.2/3160.8	10.431/753.47/112.44/22.586	3352.4	66.992	-5.6241	21891	1237300	2.9536	0.00028097	0.99972	0.00056194	0.00073005	FALSE
HGLibB_26141	LCN2	2977/2873/2809.5/2913.9	0/0/0/0	2892.7	0	-11.499	4959.2	959290	2.9535	3.4149e-07	1	6.8298e-07	4.0002e-05	FALSE
HGLibB_12192	CYP4Z1	2814.3/2902.5/2943.1/2909.1	0/0/0/0	2891.9	0	-11.498	3019.2	958810	2.9533	3.4169e-07	1	6.8339e-07	4.0002e-05	FALSE
HGLibB_08789	CDK8	2757/3016/2773.6/3023	0/0/0/0	2889.6	0	-11.497	21605	957510	2.953	3.4225e-07	1	6.845e-07	4.0002e-05	FALSE
HGLibB_00917	ADCY5	2994.4/2941/3110.7/2819.3	2.6079/1.5299/22.488/121.77	2964.5	10.399	-8.0233	14642	1000700	2.953	5.2258e-05	0.99995	0.00010452	0.00016168	FALSE
HGLibB_51924	TSPYL5	2860.4/3050/2674.8/2987	0/0/0/0	2889.4	0	-11.497	27409	957410	2.953	3.4229e-07	1	6.8458e-07	4.0002e-05	FALSE
HGLibB_56830	ZNF883	2983.2/2941/3028.4/3194.3	192.98/5.3546/33.733/4.9099	3035.2	20.455	-7.1448	12316	1042300	2.953	9.9316e-05	0.9999	0.00019863	0.000281	FALSE
HGLibB_26031	LATS2	2968.8/2732.7/3041/2854	1.3039/0.76495/0/17.676	2896.8	1.1121	-10.422	18248	961600	2.9529	5.7821e-06	0.99999	1.1564e-05	4.4306e-05	FALSE
HGLibB_46890	SRD5A3	3086.5/3287.8/3451.7/3128.4	9.7795/18.359/50.599/676.59	3235.4	49.913	-5.9902	27722	1163800	2.9529	0.00022073	0.99978	0.00044147	0.00058318	FALSE
HGLibB_48557	TBL2	3182.7/2806/2884/2790.5	0.65197/2.2948/640.92/0	2911.7	3.1778	-9.4454	33359	970160	2.9529	1.6399e-05	0.99998	3.2798e-05	6.9778e-05	FALSE
HGLibB_43296	SEMA4D	3035.3/2834.6/2986.7/2709	0/0/0/0	2888.5	0	-11.497	22109	956900	2.9529	3.4251e-07	1	6.8502e-07	4.0002e-05	FALSE
HGLibB_00580	ACSM4	2689.4/2801.5/2883.1/3199.1	0/0/0/0	2887.3	0	-11.496	47914	956160	2.9527	3.4282e-07	1	6.8565e-07	4.0002e-05	FALSE
HGLibB_18971	GGCX	2988.3/2741.6/2948/2870.8	0/0/0/0	2885.6	0	-11.495	11795	955230	2.9525	3.4322e-07	1	6.8645e-07	4.0002e-05	FALSE
HGLibB_20518	GTF2H2	3125.4/2886.4/2876.3/2658.7	0/0/0/0.98198	2882	0.081366	-11.38	36384	953160	2.9519	4.2685e-07	1	8.537e-07	4.0002e-05	FALSE
HGLibB_41940	RPL7	2801/3008/2965.4/2758.2	0/0/0/0	2881.2	0	-11.493	14914	952710	2.9518	3.4431e-07	1	6.8862e-07	4.0002e-05	FALSE
HGLibB_12839	DEFB114	2804.1/2803.3/2864.7/3057.7	0/0.76495/0/0	2880.6	0.071493	-11.393	14485	952360	2.9517	3.7543e-07	1	7.5086e-07	4.0002e-05	FALSE
HGLibB_51731	TRPV6	2833.7/2805.1/3162.1/2733	0/0/0/0	2878.9	0	-11.492	36322	951410	2.9515	3.4487e-07	1	6.8974e-07	4.0002e-05	FALSE
HGLibB_03739	ATP6V1C2	2957.6/2848/2956.7/2767.8	1.9559/1.5299/0/0.98198	2881.4	0.67597	-10.748	8501.5	952820	2.9512	3.5509e-06	1	7.1018e-06	4.0327e-05	FALSE
HGLibB_07965	CCL15	3235.9/2953.5/3238.6/3092.5	10.431/6.8845/33.733/692.3	3127.9	36.131	-6.3969	18537	1097800	2.9508	0.00016842	0.99983	0.00033684	0.00045419	FALSE
HGLibB_11409	CSPP1	3351.6/3420.1/3594.2/3511.8	17.603/24.478/123.69/1138.1	3468.2	88.386	-5.2784	11228	1312000	2.9507	0.00035428	0.99965	0.00070856	0.00090695	FALSE
HGLibB_26459	LILRA3	2900.3/3053.6/2676.7/2905.5	0/0.76495/522.85/0	2880.8	1.3584	-10.255	24164	952510	2.9504	7.1457e-06	0.99999	1.4291e-05	4.7382e-05	FALSE
HGLibB_04117	BAI3	3060.9/2866.8/2846.3/2712.6	0/0/0/0	2869	0	-11.487	20603	945750	2.9501	3.4734e-07	1	6.9467e-07	4.0002e-05	FALSE
HGLibB_37417	POF1B	2784.6/2941/2887/2868.4	0/0/0/1.964	2869.7	0.11315	-11.333	4205.3	946140	2.9501	5.9886e-07	1	1.1977e-06	4.0002e-05	FALSE
HGLibB_01050	ADRA2C	2864.4/2630.8/3051.6/2945.1	0/0/0/0	2868.7	0	-11.487	31976	945600	2.9501	3.474e-07	1	6.948e-07	4.0002e-05	FALSE
HGLibB_54097	WDR70	2866.5/2841.7/2980.9/2824.1	0/87.969/5.6221/0	2877.7	1.3983	-10.229	4983.6	950690	2.9499	7.373e-06	0.99999	1.4746e-05	4.7915e-05	FALSE
HGLibB_55665	ZNF280D	2825.6/3116.2/2688.4/2854	0/0/0/0	2866.9	0	-11.486	31962	944580	2.9498	3.4785e-07	1	6.957e-07	4.0002e-05	FALSE
HGLibB_50207	TMEM234	2943.2/2796.1/2837.5/2891.2	0/0/5.6221/0	2866.5	0.17504	-11.253	4095.4	944330	2.9496	9.2864e-07	1	1.8573e-06	4.0002e-05	FALSE
HGLibB_40266	RASAL3	2880.8/2806.9/3066.2/2788.1	0/107.09/5.6221/0.98198	2883.4	2.7542	-9.5856	16116	953990	2.9493	1.4492e-05	0.99999	2.8984e-05	6.4989e-05	FALSE
HGLibB_48221	TAL1	3024.1/3152.8/3468.2/3309.3	13.691/627.26/61.843/15.712	3234.3	53.854	-5.8822	37057	1163100	2.9491	0.00023966	0.99976	0.00047933	0.00062977	FALSE
HGLibB_40351	RAVER1	2922.8/2962.4/2821.1/2742.6	0/0/0/0	2860.9	0	-11.483	9905.4	941160	2.949	3.4936e-07	1	6.9871e-07	4.0002e-05	FALSE
HGLibB_31662	NETO1	2958.6/2830.1/2912.1/2842	0.65197/0.76495/5.6221/41.243	2885.2	3.422	-9.3503	3669.9	955020	2.9489	1.8001e-05	0.99998	3.6002e-05	7.3929e-05	FALSE
HGLibB_21551	HK1	3056.8/3253.8/3391.7/2905.5	13.039/8.4144/39.355/649.09	3146.5	41.043	-6.2262	45911	1109100	2.9487	0.00019026	0.99981	0.00038051	0.00050833	FALSE
HGLibB_42501	S100A3	3392.5/3210/2947/3268.6	10.431/16.064/50.599/687.39	3200.3	49.254	-5.9933	35285	1142100	2.9486	0.00022278	0.99978	0.00044556	0.00058814	FALSE
HGLibB_05816	C1orf198	3136.7/3229.7/3540.9/3341.7	17.603/13.004/78.709/1054.6	3308.8	66.167	-5.6229	30276	1209700	2.9482	0.00028518	0.99971	0.00057036	0.00074028	FALSE
HGLibB_06865	CACFD1	2698.7/3052.7/2917/2758.2	0/0/5.6221/0	2853.3	0.17504	-11.246	25593	936840	2.9477	9.375e-07	1	1.875e-06	4.0002e-05	FALSE
HGLibB_40437	RBM14-RBM4	2908.4/2841.7/2704.8/2957.1	0/0/0/0	2851.4	0	-11.478	11999	935780	2.9476	3.5175e-07	1	7.0351e-07	4.0002e-05	FALSE
HGLibB_55637	ZNF268	3065/2674.6/3043.9/2993	1.9559/2.2948/22.488/235.68	2939.7	12.625	-7.7537	33232	986350	2.9473	6.4779e-05	0.99994	0.00012956	0.00019367	FALSE
HGLibB_48185	TAF5L	3274.8/3622.1/3438.2/3612.5	14.995/1229.3/134.93/32.405	3483.9	94.901	-5.1834	27145	1322300	2.9472	0.00037992	0.99962	0.00075985	0.00096787	FALSE
HGLibB_49300	THNSL1	2852.2/2980.3/2904.4/2664.7	0/0/0/0	2848	0	-11.476	18098	933820	2.9471	3.5263e-07	1	7.0526e-07	4.0002e-05	FALSE
HGLibB_14400	ECSIT	2916.6/2817.6/2917/2743.8	0/0/0/0	2847.8	0	-11.476	7085	933740	2.9471	3.5267e-07	1	7.0534e-07	4.0002e-05	FALSE
HGLibB_44120	SIM1	3075.3/3461.2/3519.6/3304.5	1052.3/23.713/56.221/18.658	3335.6	71.631	-5.5217	39454	1226700	2.947	0.00030567	0.99969	0.00061135	0.00078993	FALSE
HGLibB_53493	VAX2	2857.3/3050/2744.5/2736.6	0.65197/0/0/0	2844.4	0.065596	-11.383	21346	931780	2.9466	3.5355e-07	1	7.071e-07	4.0002e-05	FALSE
HGLibB_42131	RPS6KL1	3233.9/3591.7/3756.9/3662.8	30.642/1474.1/78.709/37.315	3555.6	107.42	-5.0359	52273	1369600	2.9464	0.00041792	0.99958	0.00083585	0.0010588	FALSE
HGLibB_57130	NonTargetingControlGuideForHuman_0102	2830.7/2811.3/2859.8/2872	0/2.2948/0/0	2843.4	0.12122	-11.309	759.05	931220	2.9464	6.5387e-07	1	1.3077e-06	4.0002e-05	FALSE
HGLibB_36159	PGAP1	2645.4/2865/2984.8/2885.2	0/0/0/0	2842.3	0	-11.473	20470	930650	2.9464	3.5407e-07	1	7.0813e-07	4.0002e-05	FALSE
HGLibB_29471	MMP21	3269.7/3034.8/3397.5/3297.3	15.647/13.769/67.465/814.06	3247.1	58.774	-5.7639	23573	1171000	2.9463	0.00026116	0.99974	0.00052231	0.00068216	FALSE
HGLibB_11344	CSHL1	3705.7/3607.8/3892.5/3605.3	29.338/1989.6/179.91/28.477	3701	131.65	-4.8026	18186	1467700	2.9463	0.00048319	0.99952	0.00096639	0.0012147	FALSE
HGLibB_47477	STOML1	2870.6/2831/3014.8/2658.7	0/0/0/0	2840.9	0	-11.473	21473	929850	2.9462	3.5443e-07	1	7.0885e-07	4.0002e-05	FALSE
HGLibB_49063	TFAP2A	3047.6/2803.3/2761/2758.2	0/0/0/0	2840.1	0	-11.472	19130	929360	2.946	3.5465e-07	1	7.093e-07	4.0002e-05	FALSE
HGLibB_23474	IQCF3	2700.7/2847.1/2980/3124.8	2.6079/2.2948/466.63/2.9459	2908.9	9.6988	-8.0874	32943	968570	2.9459	5.0643e-05	0.99995	0.00010129	0.00015763	FALSE
HGLibB_16788	FAM98B	2827.6/2731.8/2985.8/2815.7	0/0/0/0	2838.7	0	-11.472	11237	928610	2.9458	3.5499e-07	1	7.0998e-07	4.0002e-05	FALSE
HGLibB_44285	SLC10A4	2812.3/2726.4/3054.6/2848	0.65197/0/657.78/1.964	2857.8	3.0788	-9.4531	19380	939410	2.9454	1.6509e-05	0.99998	3.3019e-05	7.0086e-05	FALSE
HGLibB_55569	ZNF230	3227.7/3264.6/3089.4/2878	7.1716/9.9443/73.087/460.55	3111.2	39.513	-6.2634	30655	1087700	2.9452	0.00018721	0.99981	0.00037441	0.00050073	FALSE
HGLibB_30640	MYCT1	2745.7/2925.8/2892.8/2774.9	0/0/0/0	2833.8	0	-11.469	7718.1	925810	2.9451	3.5627e-07	1	7.1254e-07	4.0002e-05	FALSE
HGLibB_47415	STK24	2956.5/2789/2849.2/2740.2	0/0/0/0	2832.6	0	-11.468	8692.6	925140	2.945	3.5658e-07	1	7.1316e-07	4.0002e-05	FALSE
HGLibB_23061	IL22RA1	2851.1/2902.5/2765.9/2812.1	0/0/0/0	2832.5	0	-11.468	3369.6	925070	2.9449	3.5661e-07	1	7.1322e-07	4.0002e-05	FALSE
HGLibB_31130	NAT16	2754.9/3153.7/2770.7/2673.1	0/0/0/0	2832.3	0	-11.468	46143	924960	2.9449	3.5666e-07	1	7.1332e-07	4.0002e-05	FALSE
HGLibB_53391	UTRN	2735.5/2880.2/3111.7/2626.4	0.65197/0/0/0	2832.7	0.065596	-11.377	44040	925210	2.9449	3.5655e-07	1	7.1309e-07	4.0002e-05	FALSE
HGLibB_54998	ZDHHC1	3430.4/3522/3637.8/3422	1290.2/27.538/112.44/25.532	3501.9	100.61	-5.1074	10123	1334100	2.9448	0.00040127	0.9996	0.00080254	0.001019	FALSE
HGLibB_04040	B4GALT7	4359.6/3489.8/3599/3572.9	1249.8/16.829/663.41/27.495	3739.9	140.2	-4.7276	164770	1494500	2.9446	0.00050805	0.99949	0.0010161	0.0012728	FALSE
HGLibB_50198	TMEM231	2812.3/2949.9/2745.5/2828.9	0/0/174.28/0	2833.2	0.54622	-10.84	7255.2	925470	2.9445	2.9701e-06	1	5.9402e-06	4.0002e-05	FALSE
HGLibB_34254	OR5H2	3053.8/2852.5/3222.1/2991.8	200.15/4.5897/33.733/20.622	3027.2	28.385	-6.6872	23499	1037500	2.9441	0.00014021	0.99986	0.00028043	0.0003837	FALSE
HGLibB_18539	GALNT5	2813.3/2805.1/2868.5/2820.5	0/11.474/0/0	2826.7	0.228	-11.169	812.41	921850	2.9439	1.245e-06	1	2.49e-06	4.0002e-05	FALSE
HGLibB_12196	CYP51A1	2717.1/2757.7/3085.6/2767.8	0/0.76495/0/32.405	2828.3	0.62818	-10.763	29066	922730	2.9437	3.4283e-06	1	6.8566e-06	4.0282e-05	FALSE
HGLibB_37572	POLR3E	2963.7/2994.6/2845.3/2693.5	1.3039/2.2948/595.94/0.98198	2871.8	6.7239	-8.5389	18677	947350	2.9436	3.5892e-05	0.99996	7.1785e-05	0.0001196	FALSE
HGLibB_14302	E2F7	2713/2727.3/2890.8/2967.8	0/0/0/0	2822.7	0	-11.463	15615	919560	2.9435	3.5915e-07	1	7.1831e-07	4.0002e-05	FALSE
HGLibB_05297	C12orf76	3422.2/3396/3668.8/3223.1	19.559/1281.3/112.44/22.586	3423.8	89.452	-5.2427	33693	1283200	2.9435	0.00036941	0.99963	0.00073883	0.00094318	FALSE
HGLibB_55614	ZNF257	2774.4/2881.1/2718.4/2916.3	0/0/0/0.98198	2821.4	0.081366	-11.35	8464.4	918850	2.9433	4.4592e-07	1	8.9183e-07	4.0002e-05	FALSE
HGLibB_32010	NKX3-2	4785.3/4451.7/4501.9/4261.9	29.338/833.79/174.28/1409.1	4496.3	278.6	-4.0077	46841	2053800	2.943	0.00077353	0.99923	0.0015471	0.0018902	FALSE
HGLibB_38030	PPP1R26	2835.8/2769.3/2968.3/2711.4	0/0/5.6221/0	2819.6	0.17504	-11.229	12203	917840	2.9429	9.6066e-07	1	1.9213e-06	4.0002e-05	FALSE
HGLibB_47943	SYNJ1	2725.3/3059.8/2840.5/2662.3	0/0/0/0	2818	0	-11.461	30611	916930	2.9429	3.6038e-07	1	7.2077e-07	4.0002e-05	FALSE
HGLibB_11137	CRIP1	3270.7/3254.7/3403.3/3123.6	11.735/13.004/112.44/1043.8	3261.6	65.235	-5.6223	13085	1180100	2.9424	0.0002897	0.99971	0.0005794	0.00075127	FALSE
HGLibB_04445	BEX4	3318.8/3329.8/3497.3/3486.7	21.515/1236.2/95.576/23.568	3407.1	88.097	-5.2575	9409	1272400	2.9424	0.00036709	0.99963	0.00073417	0.00093765	FALSE
HGLibB_18536	GALNT4	2946.3/2752.3/2795.9/2791.7	0/0/5.6221/14.73	2820.6	0.85978	-10.567	7302.6	918400	2.9424	4.7204e-06	1	9.4407e-06	4.2351e-05	FALSE
HGLibB_35335	PCCB	2954.5/2861.4/2624.4/2822.9	0/0/0/3.9279	2813.2	0.15192	-11.254	19341	914230	2.942	8.3772e-07	1	1.6754e-06	4.0002e-05	FALSE
HGLibB_06652	C8orf87	2908.4/3207.3/3068.1/2647.9	1.9559/8.4144/28.11/293.61	2950.5	19.415	-7.1757	57705	992600	2.942	9.9868e-05	0.9999	0.00019974	0.0002824	FALSE
HGLibB_25947	LAMP3	2645.4/2822.1/2849.2/2939.1	1.3039/0/0/0	2811.9	0.093569	-11.329	15126	913510	2.9419	5.1638e-07	1	1.0328e-06	4.0002e-05	FALSE
HGLibB_41275	RIPPLY1	2792.8/2906.1/2942.2/2845.6	0.65197/2.2948/719.63/3.9279	2871.1	8.4002	-8.2552	4351.4	946960	2.9418	4.4978e-05	0.99996	8.9955e-05	0.00014313	FALSE
HGLibB_28462	MBLAC1	2582/2817.6/2893.7/2963.1	0/0/0/0	2810.3	0	-11.457	27491	912630	2.9418	3.624e-07	1	7.248e-07	4.0002e-05	FALSE
HGLibB_33871	OR3A2	2794.9/2722/3079.7/2662.3	0/0/0/0	2810.3	0	-11.457	34180	912620	2.9418	3.6241e-07	1	7.2482e-07	4.0002e-05	FALSE
HGLibB_50236	TMEM244	2655.7/2927.6/2900.5/2757	0/0/0/0	2808	0	-11.456	16220	911320	2.9414	3.6302e-07	1	7.2604e-07	4.0002e-05	FALSE
HGLibB_25181	KLHL5	2972.9/2626.3/2825.9/2814.5	0/0/0/0	2807.2	0	-11.455	20197	910870	2.9413	3.6323e-07	1	7.2647e-07	4.0002e-05	FALSE
HGLibB_19053	GIMAP4	3338.3/3582.8/3423.7/3292.5	17.603/1137.5/101.2/31.423	3407.5	89.45	-5.2359	16331	1272700	2.9412	0.00037331	0.99963	0.00074662	0.00095248	FALSE
HGLibB_49431	TIMELESS	3544/3554.2/3340.3/3374	12.387/699.93/680.27/14.73	3451.8	96.809	-5.1416	12483	1301300	2.941	0.00039663	0.9996	0.00079326	0.0010079	FALSE
HGLibB_12834	DEFB112	2863.4/2706.8/2844.3/2801.3	0/0/0/0	2803.3	0	-11.453	4874.2	908690	2.9408	3.6427e-07	1	7.2854e-07	4.0002e-05	FALSE
HGLibB_05259	C12orf52	2613.7/2916.8/2964.5/2733	0/0/5.6221/0	2803.4	0.17504	-11.221	26579	908760	2.9406	9.7209e-07	1	1.9442e-06	4.0002e-05	FALSE
HGLibB_38253	PRAMEF18	2694.6/2757.7/2876.3/2880.4	0/0/0/0	2801.1	0	-11.452	8390.9	907470	2.9405	3.6485e-07	1	7.2971e-07	4.0002e-05	FALSE
HGLibB_22206	HSFX1	3550.1/3328/3522.5/3539.4	1358.7/17.594/157.42/29.459	3483.8	102.76	-5.0697	11082	1322200	2.9403	0.00041581	0.99958	0.00083163	0.0010537	FALSE
HGLibB_00809	ADAMTS17	2868.5/2883.7/2820.1/2632.4	0/0/0/0	2799.4	0	-11.451	13409	906490	2.9402	3.6532e-07	1	7.3065e-07	4.0002e-05	FALSE
HGLibB_14710	EIF2AK4	2713/2815.8/3046.8/2638.4	0/0/0/0	2799.3	0	-11.451	31627	906490	2.9402	3.6532e-07	1	7.3065e-07	4.0002e-05	FALSE
HGLibB_49953	TMEM156	2900.3/2848/2873.4/2586.8	0/0/0/0	2799.2	0	-11.451	21066	906410	2.9402	3.6536e-07	1	7.3072e-07	4.0002e-05	FALSE
HGLibB_28412	MB	3111.1/2688/2765.9/2885.2	0.65197/3.8247/860.18/1.964	2858.1	8.4082	-8.2475	34060	939590	2.9399	4.5444e-05	0.99995	9.0888e-05	0.00014434	FALSE
HGLibB_30868	MYPN	3085.5/3129.6/3063.3/3066.1	516.36/9.1793/39.355/15.712	3086	41.482	-6.1832	937.26	1072600	2.9397	0.00020053	0.9998	0.00040106	0.00053343	FALSE
HGLibB_24315	KCNMB3	2879.8/3016.9/2962.5/3064.9	4.5638/1.5299/595.94/106.05	2980.2	26.235	-6.7743	6305.8	1009900	2.9395	0.00013349	0.99987	0.00026698	0.00036687	FALSE
HGLibB_08009	CCL28	2846/2679/2838.5/2812.1	0/0/0/0	2793.1	0	-11.448	6077.5	902990	2.9393	3.6701e-07	1	7.3401e-07	4.0002e-05	FALSE
HGLibB_33670	OR1S2	2767.2/2869.4/2794.9/2730.6	0/0/0/0	2790.1	0	-11.447	3460.5	901320	2.9389	3.6781e-07	1	7.3563e-07	4.0002e-05	FALSE
HGLibB_33295	OLAH	2751.9/2780.9/3049.7/2828.9	1.9559/1.5299/534.1/2.9459	2850.5	8.493	-8.2306	18239	935260	2.9387	4.6163e-05	0.99995	9.2326e-05	0.00014614	FALSE
HGLibB_04568	BLOC1S5	3125.4/3119.7/3074.9/2987	7.8236/9.1793/73.087/535.18	3076.3	41.097	-6.1918	4090.7	1066700	2.9387	0.00019989	0.9998	0.00039979	0.00053192	FALSE
HGLibB_53820	VTI1A	2899.2/2714.8/2743.6/2803.7	0/0/0/1.964	2789.4	0.11315	-11.292	6644.7	900960	2.9386	6.3478e-07	1	1.2696e-06	4.0002e-05	FALSE
HGLibB_13140	DHRSX_X	2828.6/3168.9/3290.9/3268.6	8.4756/16.829/73.087/586.24	3133.6	49.86	-5.9456	45744	1101300	2.9385	0.00023613	0.99976	0.00047227	0.00062122	FALSE
HGLibB_37491	POLM	2944.3/2633.5/2898.6/2686.3	0/0/0/0	2787.5	0	-11.445	23630	899860	2.9385	3.6852e-07	1	7.3705e-07	4.0002e-05	FALSE
HGLibB_40814	RESP18	2732.4/2700.5/2767.8/2953.5	0/0/0/0	2786.9	0	-11.445	12848	899520	2.9384	3.6869e-07	1	7.3738e-07	4.0002e-05	FALSE
HGLibB_20465	GSTP1	2668/2775.6/2879.2/2828.9	0/0/0/0	2786.8	0	-11.445	8185.7	899480	2.9384	3.6871e-07	1	7.3741e-07	4.0002e-05	FALSE
HGLibB_10804	COX16	2980.1/3380.8/3249.3/3335.7	27.383/612.72/78.709/13.748	3232.6	65.377	-5.6063	32206	1162000	2.9381	0.00029605	0.9997	0.00059211	0.00076666	FALSE
HGLibB_57563	NonTargetingControlGuideForHuman_0535	2862.4/2620/2889.9/2777.3	0/0/5.6221/0	2785.4	0.17504	-11.211	14749	898700	2.938	9.8504e-07	1	1.9701e-06	4.0002e-05	FALSE
HGLibB_12875	DEFB129	2872.6/2852.5/2830.8/2588	0/0/0/0	2783.5	0	-11.443	17714	897660	2.9379	3.696e-07	1	7.392e-07	4.0002e-05	FALSE
HGLibB_09241	CFC1	3392.5/3463.9/3286.1/3510.6	22.167/1148.2/134.93/22.586	3412.2	93.975	-5.1674	9549.9	1275700	2.9379	0.00039343	0.99961	0.00078686	0.0010002	FALSE
HGLibB_52131	TTLL12	2657.7/2931.1/2903.4/2653.9	0/0/0/0	2783.5	0	-11.443	22928	897630	2.9379	3.6961e-07	1	7.3922e-07	4.0002e-05	FALSE
HGLibB_33882	OR4A16	4536.6/4611.7/4692.8/4622.5	1139/1132.9/157.42/45.171	4615.6	309.63	-3.8936	4082.9	2148800	2.9375	0.00083518	0.99916	0.0016704	0.0020308	FALSE
HGLibB_49350	THSD7B	2586.1/2724.6/2932.5/2888.8	1.3039/0/0/0	2779.6	0.093569	-11.312	25254	895450	2.9372	5.2878e-07	1	1.0576e-06	4.0002e-05	FALSE
HGLibB_42678	SAPCD1	3428.3/3296.7/3216.3/3510.6	1188.5/23.713/112.44/17.676	3361.1	86.647	-5.2615	17325	1242900	2.9371	0.00037127	0.99963	0.00074254	0.00094759	FALSE
HGLibB_47932	SYNGR1	3838.7/3426.4/3543.8/3728.7	28.687/40.542/151.8/1653.7	3630.9	130.83	-4.7839	34058	1420000	2.9371	0.00050091	0.9995	0.0010018	0.0012563	FALSE
HGLibB_05450	C16orf52	2889/3268.1/3078.8/3097.2	11.083/10.709/44.977/658.91	3080.4	43.431	-6.1158	24054	1069200	2.937	0.00021137	0.99979	0.00042274	0.00056008	FALSE
HGLibB_21542	HIVEP2	3768.1/3944.8/4140.5/3676	24.123/1509.2/843.31/29.459	3878.3	173.65	-4.4732	42095	1591200	2.9369	0.00060414	0.9994	0.0012083	0.0014978	FALSE
HGLibB_04351	BCLAF1	2972.9/2758.6/2790.1/2606	1.3039/0.76495/0/1.964	2778.9	0.60755	-10.756	22692	895060	2.9366	3.4379e-06	1	6.8758e-06	4.0282e-05	FALSE
HGLibB_28844	MEN1	2683.3/2707.6/2892.8/2834.9	7.1716/2.2948/0/0	2778.3	0.54599	-10.812	10105	894750	2.9366	3.0905e-06	1	6.1811e-06	4.0002e-05	FALSE
HGLibB_29796	MRGPRD	2849.1/2684.4/2734.9/2830.1	0/0/0/0	2773.8	0	-11.438	6114	892240	2.9365	3.7226e-07	1	7.4452e-07	4.0002e-05	FALSE
HGLibB_43867	SH3BGRL2	2815.3/2766.6/2908.3/2825.3	0.65197/2.2948/494.74/3.9279	2828.4	7.6403	-8.3552	3457.6	922790	2.9364	4.2145e-05	0.99996	8.429e-05	0.0001358	FALSE
HGLibB_47570	STX17	67.543/61.68/67.814/40.738	1931.8/39.777/163.04/51.063	58.248	159.14	1.4345	165.44	1180.6	2.9363	0.99826	0.0017389	0.0034778	0.0040387	TRUE
HGLibB_07663	CCDC160	2938.1/3122.4/3296.7/2894.8	13.691/6.8845/44.977/670.69	3058.9	41.211	-6.1797	34044	1056400	2.9361	0.00020291	0.9998	0.00040582	0.00053932	FALSE
HGLibB_32820	NTNG1	2791.8/2797.9/2746.5/2747.4	0/0/0/0	2770.8	0	-11.437	772.11	890590	2.9361	3.7308e-07	1	7.4616e-07	4.0002e-05	FALSE
HGLibB_19991	GPR32	3277.9/2720.2/2921.8/3069.7	7.1716/8.4144/28.11/579.37	2990.4	31.618	-6.519	55555	1015900	2.9356	0.00016102	0.99984	0.00032203	0.00043577	FALSE
HGLibB_20987	HDAC5	3066.1/2908.8/3290/2904.3	8.4756/12.239/33.733/638.29	3038.3	38.781	-6.2555	32941	1044100	2.9355	0.00019301	0.99981	0.00038602	0.00051512	FALSE
HGLibB_04627	BMPR1A	2884.9/2787.2/2759.1/2643.1	1.3039/0/0/0	2767.2	0.093569	-11.306	9903.9	888620	2.9354	5.3361e-07	1	1.0672e-06	4.0002e-05	FALSE
HGLibB_17973	FRG2	2850.1/2878.4/2723.2/2615.6	0/0/0/0	2764.8	0	-11.433	14724	887280	2.9352	3.7473e-07	1	7.4947e-07	4.0002e-05	FALSE
HGLibB_28029	MAN2A1	2746.8/2856/2785.2/2680.3	0/1.5299/0/2.9459	2766.3	0.37203	-10.978	5397	888120	2.935	2.1239e-06	1	4.2479e-06	4.0002e-05	FALSE
HGLibB_28077	MAP1B	3108/2776.5/3302.6/3000.2	5.2157/3.0598/517.23/298.52	3040.8	40.035	-6.2119	48182	1045600	2.9346	0.00019927	0.9998	0.00039853	0.00053045	FALSE
HGLibB_12310	DAPK1	2895.1/2615.6/2834.6/2703.1	0/0/0/0	2759.9	0	-11.431	15979	884570	2.9345	3.7609e-07	1	7.5219e-07	4.0002e-05	FALSE
HGLibB_48233	TANC1	2790.8/2944.5/2825.9/2813.3	2.6079/4.5897/16.866/85.432	2843	11.551	-7.824	4737.7	931020	2.9345	6.3424e-05	0.99994	0.00012685	0.00019027	FALSE
HGLibB_34535	OR9K2	3021/2972.2/2809.5/2498.2	1.3039/1.5299/635.3/2.9459	2817.5	8.0577	-8.2816	55801	916680	2.9344	4.4831e-05	0.99996	8.9662e-05	0.00014276	FALSE
HGLibB_13637	DNASE1L1	2558.5/2798.8/2748.4/2940.3	0/0/0/0	2758.1	0	-11.43	24935	883550	2.9342	3.7661e-07	1	7.5322e-07	4.0002e-05	FALSE
HGLibB_28180	MAP4K4	3282/3377.2/3460.5/3447.1	12.387/110.15/89.953/661.86	3390.9	95.08	-5.1417	6683.3	1262000	2.9339	0.00040421	0.9996	0.00080842	0.001026	FALSE
HGLibB_35444	PCDHB16	2718.1/2903.4/2692.2/2712.6	0/0/0/0	2755.3	0	-11.429	9706.6	882020	2.9338	3.7739e-07	1	7.5477e-07	4.0002e-05	FALSE
HGLibB_42111	RPS6KA3	3117.2/2947.2/3065.2/2834.9	10.431/8.4144/28.11/492.95	2989.1	33.319	-6.4451	15918	1015100	2.9337	0.00017026	0.99983	0.00034053	0.0004588	FALSE
HGLibB_04476	BHLHE40	2680.2/2679/2770.7/2891.2	0/0/0/0	2753.9	0	-11.428	10051	881260	2.9336	3.7777e-07	1	7.5554e-07	4.0002e-05	FALSE
HGLibB_47124	SSTR3	2932/2642.4/2578.9/2866	0/0/0/0	2750.9	0	-11.426	29136	879560	2.9332	3.7864e-07	1	7.5728e-07	4.0002e-05	FALSE
HGLibB_43336	SENP2	2691.5/2977.6/2567.3/2795.3	1.9559/0.76495/0/0.98198	2753.8	0.5623	-10.784	30164	881210	2.933	3.241e-06	1	6.482e-06	4.0099e-05	FALSE
HGLibB_28120	MAP3K1	3370/3143.9/3343.2/3223.1	20.211/983.72/84.331/20.622	3268.8	76.794	-5.3934	11160	1184500	2.9328	0.00034496	0.99966	0.00068993	0.00088472	FALSE
HGLibB_21175	HEXB	2927.9/2764/2619.6/2695.9	0/0/5.6221/0	2749.5	0.17504	-11.193	17264	878810	2.9328	1.0115e-06	1	2.0231e-06	4.0002e-05	FALSE
HGLibB_38581	PRMT5	2504.2/2750.6/2926.7/2827.7	0/0/0/0	2747.7	0	-11.425	32573	877830	2.9327	3.7952e-07	1	7.5904e-07	4.0002e-05	FALSE
HGLibB_19592	GOLGA6L1	2859.3/2772.9/2762/2596.4	0/0/0/0	2746	0	-11.424	12066	876880	2.9324	3.8001e-07	1	7.6002e-07	4.0002e-05	FALSE
HGLibB_06638	C8orf74	2828.6/2852.5/2772.6/2540.1	0.65197/0/0/0	2745.6	0.065596	-11.332	20424	876650	2.9323	3.8012e-07	1	7.6025e-07	4.0002e-05	FALSE
HGLibB_28164	MAP3K9	2887/2867.7/2796.9/2446.6	0/1.5299/0/0	2743.5	0.10093	-11.284	42322	875500	2.932	5.8582e-07	1	1.1716e-06	4.0002e-05	FALSE
HGLibB_19713	GPATCH2L	3119.3/3065.2/3189.2/3140.4	14.343/15.299/50.599/874.95	3128.2	55.946	-5.7801	2639.3	1098000	2.9319	0.00026828	0.99973	0.00053656	0.00069944	FALSE
HGLibB_09548	CHRM4	2781.6/2775.6/2718.4/2691.1	0/0/0/0	2741.4	0	-11.421	1947.8	874340	2.9318	3.8132e-07	1	7.6264e-07	4.0002e-05	FALSE
HGLibB_39893	RAB41	2884.9/2817.6/2938.3/2367.6	0/0/0/7.8558	2742.2	0.19866	-11.16	68285	874800	2.9317	1.1543e-06	1	2.3087e-06	4.0002e-05	FALSE
HGLibB_04021	B4GALT1	2758/2777.4/2860.8/2574.8	0/0/0/0	2740.7	0	-11.421	14524	873980	2.9317	3.815e-07	1	7.63e-07	4.0002e-05	FALSE
HGLibB_24795	KIAA1958	2584/2687.1/3068.1/2652.7	0/0/5.6221/0	2741.8	0.17504	-11.189	47432	874570	2.9316	1.0174e-06	1	2.0347e-06	4.0002e-05	FALSE
HGLibB_23369	INSR	3206.3/3098.3/3202.8/3266.2	200.81/9.1793/809.58/12.766	3192.8	66.284	-5.5689	4866.4	1137400	2.9316	0.00030872	0.99969	0.00061743	0.00079718	FALSE
HGLibB_28309	2017-03-08	2854.2/2686.2/2573.1/2854	0/0/0/0	2739.3	0	-11.42	18940	873170	2.9315	3.8192e-07	1	7.6384e-07	4.0002e-05	FALSE
HGLibB_06412	C5orf60	3471.3/3320.9/3524.4/3165.5	1290.2/22.948/95.576/27.495	3367.6	94.034	-5.1476	26118	1247000	2.9315	0.00040532	0.99959	0.00081063	0.0010285	FALSE
HGLibB_27911	MAGEB5	2665.9/2809.6/2987.7/2640.7	1.3039/0.76495/500.37/0.98198	2772.6	4.9639	-8.8613	25468	891590	2.9311	2.841e-05	0.99997	5.6821e-05	0.00010063	FALSE
HGLibB_23912	JHDM1D	2617.8/3194.8/3246.4/2765.4	3.9118/8.4144/56.221/392.79	2943.6	29.386	-6.5986	97564	988610	2.931	0.00015418	0.99985	0.00030836	0.00041878	FALSE
HGLibB_15402	ERC1	2980.1/2732.7/2502.3/2839.6	0.65197/0/719.63/1.964	2758.1	3.151	-9.3765	40661	883550	2.9309	1.8178e-05	0.99998	3.6357e-05	7.4397e-05	FALSE
HGLibB_01116	AFG3L2	3347.5/3250.3/3438.2/3431.5	1009.9/21.418/106.82/34.369	3366	94.503	-5.1398	7748.8	1246000	2.9308	0.00040803	0.99959	0.00081606	0.001035	FALSE
HGLibB_52902	ULBP3	3144.9/3322.7/3295.8/3063.7	13.039/23.713/84.331/871.02	3205	69.162	-5.5139	15223	1144900	2.9306	0.00032079	0.99968	0.00064158	0.00082626	FALSE
HGLibB_49537	TLCD2	2639.3/2819.4/2709.7/2765.4	0/0/0/0	2732.6	0	-11.417	5945.3	869520	2.9305	3.8382e-07	1	7.6765e-07	4.0002e-05	FALSE
HGLibB_12823	DEFB107A	3221.6/3052.7/2931.5/2923.5	9.1275/13.769/44.977/586.24	3030	42.785	-6.1132	19422	1039200	2.9303	0.00021545	0.99978	0.0004309	0.00057022	FALSE
HGLibB_50413	TMEM63A	2969.9/2760.4/2741.6/2863.6	3.2598/176.7/11.244/5.8919	2832.4	14.075	-7.5542	11097	925040	2.9303	7.8185e-05	0.99992	0.00015637	0.00022777	FALSE
HGLibB_12393	DBT	2733.5/2895.4/2861.8/2443.1	0/0/0/0	2727.4	0	-11.414	42386	866650	2.9297	3.8533e-07	1	7.7066e-07	4.0002e-05	FALSE
HGLibB_28244	MAPK8IP1	2721.2/3010.7/2596.3/2936.7	131.7/1.5299/22.488/3.9279	2811.3	11.724	-7.7881	36606	913180	2.9296	6.5899e-05	0.99993	0.0001318	0.0001965	FALSE
HGLibB_50604	TMSB4X	2910.5/2886.4/2972.2/2626.4	3.2598/279.21/28.11/2.9459	2845.7	16.751	-7.3252	23322	932550	2.9295	9.2529e-05	0.99991	0.00018506	0.00026401	FALSE
HGLibB_41654	RNFT2	3470.3/3615.9/3414.9/3372.8	1266.8/29.833/146.17/29.459	3467.3	113.06	-4.9264	11249	1311400	2.929	0.00046883	0.99953	0.00093765	0.0011803	FALSE
HGLibB_13862	DPP9	2862.4/2590.5/3027.4/2606	3.2598/0/848.94/4.9099	2765.6	6.0485	-8.6166	44679	887720	2.9289	3.4857e-05	0.99997	6.9713e-05	0.00011687	FALSE
HGLibB_36390	PHLPP2	3319.8/3215.4/3276.4/3386	13.039/12.239/545.34/617.67	3298.8	85.872	-5.2474	5168.9	1203400	2.9289	0.00038294	0.99962	0.00076589	0.00097507	FALSE
HGLibB_19753	GPCPD1	3020/2563.7/2620.5/2704.3	0/0/0/0	2721.6	0	-11.411	41492	863500	2.9289	3.8699e-07	1	7.7399e-07	4.0002e-05	FALSE
HGLibB_16007	FAM114A1	2797.9/2558.4/2888.9/2651.5	0/0/0/0	2721.2	0	-11.411	21792	863250	2.9288	3.8713e-07	1	7.7425e-07	4.0002e-05	FALSE
HGLibB_12779	DEFA1	2852.2/2806.9/2836.6/2413.1	0/0/0/0	2720.8	0	-11.41	44250	863030	2.9287	3.8724e-07	1	7.7449e-07	4.0002e-05	FALSE
HGLibB_27249	LRRC25	2676.1/2558.4/2763.9/2892.4	0/0/0/0	2720	0	-11.41	19896	862580	2.9286	3.8748e-07	1	7.7496e-07	4.0002e-05	FALSE
HGLibB_46668	SPIRE1	2741.6/2579.8/2608.9/2963.1	0/0/0/0	2719.3	0	-11.41	30519	862200	2.9285	3.8768e-07	1	7.7537e-07	4.0002e-05	FALSE
HGLibB_52803	UGGT1	2648.5/2814/2791/2627.6	0/0/0/0	2719	0	-11.409	9182.7	862070	2.9285	3.8775e-07	1	7.755e-07	4.0002e-05	FALSE
HGLibB_26995	LOXHD1	2542.1/2951.7/2731.9/2664.7	0/0/0/0	2718.6	0	-11.409	29524	861840	2.9284	3.8787e-07	1	7.7575e-07	4.0002e-05	FALSE
HGLibB_45751	SMPD2	2570.7/2877.5/2639.9/2947.5	0.65197/2.2948/337.33/0.98198	2754.4	4.9637	-8.8518	33090	881520	2.9284	2.8796e-05	0.99997	5.7592e-05	0.00010156	FALSE
HGLibB_51182	TRAF3	3051.7/2594.1/2795.9/2497	0.65197/32.893/0/0.98198	2726.6	1.18	-10.289	60263	866210	2.9283	6.948e-06	0.99999	1.3896e-05	4.6822e-05	FALSE
HGLibB_19281	GLRA4	2506.3/2782.7/2890.8/2704.3	0/0/0/0	2717.3	0	-11.409	26367	861140	2.9282	3.8825e-07	1	7.7649e-07	4.0002e-05	FALSE
HGLibB_08083	CCNF	2747.8/2576.2/2843.4/2703.1	0/0/0/0	2715.9	0	-11.408	12310	860360	2.928	3.8866e-07	1	7.7732e-07	4.0002e-05	FALSE
HGLibB_03803	ATPBD4	2750.8/2639.7/2651.5/2825.3	0/0/0/0	2715.8	0	-11.408	7710	860300	2.928	3.887e-07	1	7.7739e-07	4.0002e-05	FALSE
HGLibB_54317	WNT7A	3206.3/3184.1/3316.1/3554.9	18.907/1309.6/106.82/23.568	3312.2	88.989	-5.2023	28859	1211800	2.928	0.00039506	0.9996	0.00079012	0.0010041	FALSE
HGLibB_31725	NFASC	2576.9/2721.1/2699/2872	0/0/0/0	2715.2	0	-11.407	14672	859990	2.9279	3.8886e-07	1	7.7772e-07	4.0002e-05	FALSE
HGLibB_19443	GNAS	3292.2/2727.3/3135.9/3093.7	16.951/11.474/50.599/584.28	3055	49.074	-5.9315	57230	1054100	2.9279	0.00024508	0.99975	0.00049016	0.00064276	FALSE
HGLibB_25613	KRTAP13-3	2715/2671/2874.4/2606	0/0/0/0	2714.8	0	-11.407	13071	859770	2.9279	3.8898e-07	1	7.7796e-07	4.0002e-05	FALSE
HGLibB_45270	SLC6A20	2766.2/2536/2794.9/2770.2	0/0/0/0	2714.7	0	-11.407	14696	859720	2.9278	3.89e-07	1	7.7801e-07	4.0002e-05	FALSE
HGLibB_27431	LRRN1	2880.8/3054.5/2964.5/2984.6	7.1716/509.45/44.977/10.802	2970.4	36.634	-6.303	5110.9	1004200	2.9277	0.00019063	0.99981	0.00038127	0.00050921	FALSE
HGLibB_41073	RHBDD1	2501.1/2759.5/2956.7/2651.5	0/0/0/0	2712.2	0	-11.406	36748	858330	2.9275	3.8975e-07	1	7.795e-07	4.0002e-05	FALSE
HGLibB_54180	WFDC10A	2738.6/2625.4/2793/2691.1	0/0/0/0	2711.3	0	-11.405	5067.2	857850	2.9273	3.9001e-07	1	7.8002e-07	4.0002e-05	FALSE
HGLibB_11141	CRIP2	2808.2/2586.1/2769.7/2892.4	2.6079/1.5299/545.34/0.98198	2761.8	7.044	-8.424	16712	885590	2.9273	4.0773e-05	0.99996	8.1546e-05	0.00013215	FALSE
HGLibB_45854	SNCAIP	2602.5/2694.2/2919.9/2633.6	0/3.8247/0/0	2709.8	0.1503	-11.202	20572	857010	2.9269	8.9475e-07	1	1.7895e-06	4.0002e-05	FALSE
HGLibB_18000	FRMD6	2732.4/2827.4/2558.5/2815.7	1.3039/1.5299/522.85/0	2731.4	3.2074	-9.343	15403	868830	2.9269	1.8878e-05	0.99998	3.7757e-05	7.6152e-05	FALSE
HGLibB_01141	AGAP2	2773.4/2777.4/2748.4/2534.1	0/0/0/5.8919	2706.4	0.17822	-11.166	13657	855160	2.9264	1.0638e-06	1	2.1275e-06	4.0002e-05	FALSE
HGLibB_04077	BAG3	3208.3/2864.1/2749.4/2925.9	2.6079/3.8247/657.78/157.12	2932.2	32.28	-6.4617	38111	981980	2.9264	0.0001715	0.99983	0.000343	0.00046177	FALSE
HGLibB_32875	NUDC	2676.1/2807.8/2727.1/2670.7	2.6079/1.5299/0/65.793	2719.9	2.2222	-9.7218	4035.9	862540	2.9262	1.3172e-05	0.99999	2.6345e-05	6.168e-05	FALSE
HGLibB_53326	USP50	2653.6/2945.4/2481/2754.6	0/0/0/0	2703.5	0	-11.401	37706	853570	2.9262	3.9232e-07	1	7.8465e-07	4.0002e-05	FALSE
HGLibB_52975	UNCX	2827.6/2580.7/2775.5/2637.2	0/0/0/0	2703.4	0	-11.401	13357	853540	2.9262	3.9234e-07	1	7.8468e-07	4.0002e-05	FALSE
HGLibB_35760	PDE6B	2570.7/2795.3/2963.5/2506.6	0/0/0/0	2703	0	-11.401	44150	853300	2.9261	3.9247e-07	1	7.8494e-07	4.0002e-05	FALSE
HGLibB_45744	SMOX	2752.9/2865/2625.4/2574.8	0/0/0/0	2702.2	0	-11.4	17062	852880	2.926	3.927e-07	1	7.854e-07	4.0002e-05	FALSE
HGLibB_44761	SLC27A1	2819.4/2525.3/2812.4/2664.7	0/3.0598/0/0	2702.7	0.13709	-11.215	19521	853160	2.9259	8.2048e-07	1	1.641e-06	4.0002e-05	FALSE
HGLibB_43729	SFXN1	3014.9/3180.5/3166/2905.5	9.7795/16.829/73.087/627.49	3064.6	52.546	-5.8392	17161	1059800	2.9259	0.000262	0.99974	0.00052401	0.00068415	FALSE
HGLibB_30527	MUM1L1	2498.1/2898.1/2644.8/2777.3	0/0.76495/0/0	2700.4	0.071493	-11.3	29672	851920	2.9256	4.2858e-07	1	8.5716e-07	4.0002e-05	FALSE
HGLibB_45332	SLC7A9	2922.8/2819.4/2779.4/2317.2	0/0/0/0	2699.1	0	-11.399	72255	851200	2.9255	3.9361e-07	1	7.8723e-07	4.0002e-05	FALSE
HGLibB_25986	LAPTM5	2856.3/2660.3/2649.6/2636	0/0/0/0	2699	0	-11.399	10881	851170	2.9255	3.9363e-07	1	7.8726e-07	4.0002e-05	FALSE
HGLibB_49244	THAP5	2641.3/2620/3022.6/2535.3	0/0/0/0	2698.6	0	-11.399	47026	850920	2.9254	3.9377e-07	1	7.8754e-07	4.0002e-05	FALSE
HGLibB_44264	SLAMF7	3518.4/3269.9/3226/3219.5	1004.7/25.243/95.576/28.477	3306.2	91.246	-5.164	20097	1208100	2.9251	0.00040797	0.99959	0.00081593	0.0010349	FALSE
HGLibB_21744	HNF1A	3460.1/3653.4/3343.2/3433.9	22.167/1080.9/550.96/14.73	3470.8	118.33	-4.8627	17030	1313700	2.9249	0.00049306	0.99951	0.00098612	0.0012378	FALSE
HGLibB_08303	CD247	2729.4/2818.5/2536.3/2694.7	0/0/0/0	2692.7	0	-11.395	13882	847740	2.9246	3.9551e-07	1	7.9103e-07	4.0002e-05	FALSE
HGLibB_00738	ADAM17	2509.3/2814/2787.2/2717.4	0/0.76495/118.06/0.98198	2704.3	1.7236	-9.9561	19031	854020	2.9244	1.0329e-05	0.99999	2.0658e-05	5.4603e-05	FALSE
HGLibB_53781	VSIG4	2588.1/2637.9/2713.5/2832.5	0/0/0/2.9459	2691.5	0.13493	-11.212	11303	847040	2.9242	8.1442e-07	1	1.6288e-06	4.0002e-05	FALSE
HGLibB_27887	MAGEB1	2684.3/2663.8/2810.4/2606	0/0/0/0	2690.1	0	-11.394	7423.8	846320	2.9242	3.963e-07	1	7.9259e-07	4.0002e-05	FALSE
HGLibB_16362	FAM196B	3082.4/3285.1/3435.3/3159.6	17.603/22.948/106.82/1005.5	3237.9	81.286	-5.2987	23833	1165300	2.9242	0.00037515	0.99962	0.0007503	0.00095679	FALSE
HGLibB_44713	SLC25A51	3013.9/3052.7/3217.3/2779.7	7.8236/16.064/56.221/646.14	3011.8	46.366	-5.9911	32588	1028500	2.9241	0.00023773	0.99976	0.00047547	0.00062513	FALSE
HGLibB_01038	ADRA1B	3241/3503.2/3589.3/3552.6	16.951/20.654/753.36/754.16	3468.8	118.98	-4.8539	24865	1312400	2.9241	0.0004969	0.9995	0.00099381	0.0012468	FALSE
HGLibB_33023	NUP62CL	3390.5/3473.7/3914.8/3537	28.687/1604.9/185.53/41.243	3573.5	137.12	-4.6937	53764	1381600	2.9236	0.00054878	0.99945	0.0010976	0.0013687	FALSE
HGLibB_21613	HLA-E	2652.6/2811.3/2606/2863.6	0.65197/0.76495/837.69/2.9459	2731.3	6.2828	-8.5514	15268	868800	2.9235	3.7161e-05	0.99996	7.4321e-05	0.00012287	FALSE
HGLibB_45132	SLC46A1	2596.3/2585.2/2818.2/2751	0/0/0/0	2685.8	0	-11.392	13300	843980	2.9235	3.9759e-07	1	7.9519e-07	4.0002e-05	FALSE
HGLibB_18406	GAGE1	2760.1/2616.5/2663.2/2707.8	0/0/0/0.98198	2686.4	0.081366	-11.279	3771.9	844280	2.9235	4.9299e-07	1	9.8597e-07	4.0002e-05	FALSE
HGLibB_34176	OR56A5	2766.2/2612.9/2739.7/2627.6	0/0/0/0	2685.8	0	-11.392	6025.2	843950	2.9235	3.9761e-07	1	7.9523e-07	4.0002e-05	FALSE
HGLibB_05187	C11orf82	2565.6/2823/2700/2651.5	0/0/0/0	2683.4	0	-11.39	11547	842680	2.9232	3.9832e-07	1	7.9664e-07	4.0002e-05	FALSE
HGLibB_02568	APPL2	2852.2/2645.1/2607.9/2628.8	0/0/0/0	2681.7	0	-11.389	12880	841770	2.9229	3.9883e-07	1	7.9766e-07	4.0002e-05	FALSE
HGLibB_41358	RNASE4	2652.6/2505.6/2926.7/2657.5	0/0/0/0	2681.4	0	-11.389	30818	841590	2.9229	3.9893e-07	1	7.9786e-07	4.0002e-05	FALSE
HGLibB_24954	KIR2DL4	2626/2668.3/2693.2/2747.4	0.65197/3.8247/0/0	2683.4	0.31448	-10.996	2570.9	842660	2.9228	1.9104e-06	1	3.8209e-06	4.0002e-05	FALSE
HGLibB_25514	KRT79	2649.5/2843.5/2604.1/2633.6	0/0/0/0	2681.1	0	-11.389	11857	841400	2.9228	3.9903e-07	1	7.9807e-07	4.0002e-05	FALSE
HGLibB_25329	KPNA5	2821.5/2705.9/2610.9/2591.6	0/0/0/0	2680.9	0	-11.389	11086	841330	2.9228	3.9908e-07	1	7.9815e-07	4.0002e-05	FALSE
HGLibB_29258	MIR205HG	2687.4/2701.4/2462.6/2882.8	0/0/0/0	2679.4	0	-11.388	29634	840490	2.9226	3.9955e-07	1	7.9909e-07	4.0002e-05	FALSE
HGLibB_48050	SYTL5	2547.2/2464.5/2869.5/2862.4	0.65197/0/0/0	2679.7	0.065596	-11.297	44426	840660	2.9226	3.9945e-07	1	7.989e-07	4.0002e-05	FALSE
HGLibB_35377	PCDHA1	6452.4/6474.6/6578/6176.5	232.1/1259.9/787.09/1200	6418.6	724.97	-3.1445	29427	3797100	2.9219	0.0012461	0.99875	0.0024922	0.0029555	FALSE
HGLibB_18494	GALK2	2484.8/2656.7/2835.6/2734.2	0/0/0/0	2674.7	0	-11.386	21943	837970	2.9219	4.0097e-07	1	8.0193e-07	4.0002e-05	FALSE
HGLibB_14108	DUSP10	2632.1/2722.8/2606/2723.4	0/0/0/0	2670.6	0	-11.383	3723.8	835740	2.9213	4.0223e-07	1	8.0446e-07	4.0002e-05	FALSE
HGLibB_56760	ZNF829	2723.2/2638.8/2690.3/2630	0/0.76495/0/0	2670.3	0.071493	-11.284	1939.3	835590	2.9211	4.3849e-07	1	8.7698e-07	4.0002e-05	FALSE
HGLibB_57280	NonTargetingControlGuideForHuman_0252	2479.7/2594.1/2781.4/2838.4	0/0/0/1.964	2669.5	0.11315	-11.228	27593	835160	2.921	6.9442e-07	1	1.3888e-06	4.0002e-05	FALSE
HGLibB_49550	TLE2	2847/2681.7/2790.1/2709	0/5.3546/573.45/73.649	2756.2	12.225	-7.7038	5723.6	882510	2.9209	7.1634e-05	0.99993	0.00014327	0.00021123	FALSE
HGLibB_48236	TANC2	2509.3/2713.9/2671.9/2784.5	0/0/0/0	2668	0	-11.382	13626	834330	2.9209	4.0303e-07	1	8.0606e-07	4.0002e-05	FALSE
HGLibB_08414	CD5L	2672/2673.7/2860.8/2479	0/0/0/0	2668	0	-11.382	24314	834320	2.9209	4.0303e-07	1	8.0607e-07	4.0002e-05	FALSE
HGLibB_24359	KCNT1	3074.2/2881.1/2954.8/2925.9	9.1275/588.24/56.221/9.8198	2958.1	41.632	-6.1171	6823	997040	2.9208	0.00022019	0.99978	0.00044038	0.00058185	FALSE
HGLibB_11433	CST1	2786.7/2676.4/2584.7/2626.4	0/0/0/0	2667.5	0	-11.382	7609.4	834060	2.9208	4.0319e-07	1	8.0637e-07	4.0002e-05	FALSE
HGLibB_13138	DHRSX_X	2613.7/2695.1/2672.9/2687.5	0.65197/0/0/0	2667.1	0.065596	-11.29	1361.4	833860	2.9207	4.033e-07	1	8.0659e-07	4.0002e-05	FALSE
HGLibB_35697	PDCD7	2648.5/2711.2/2457.8/2862.4	1.9559/0/0/0	2666	0.11294	-11.227	28094	833270	2.9204	6.9499e-07	1	1.39e-06	4.0002e-05	FALSE
HGLibB_30285	MTCH1	2751.9/2487.7/2754.2/2675.5	0/0/0/0	2665.1	0	-11.381	15679	832770	2.9204	4.0392e-07	1	8.0784e-07	4.0002e-05	FALSE
HGLibB_26651	LMF2	3784.5/3785.7/3735.6/3989.9	20.863/822.32/101.2/664.8	3822.7	184.5	-4.3655	12789	1552000	2.9204	0.00067296	0.99933	0.0013459	0.0016584	FALSE
HGLibB_35750	PDE4D	3255.4/3355.7/3072/3227.8	18.255/19.889/134.93/997.69	3226.1	83.75	-5.2509	13805	1158000	2.9201	0.00039096	0.99961	0.00078193	0.00099444	FALSE
HGLibB_20538	GTF2I	2524.7/2533.3/2902.5/2706.6	0.65197/0/0/0	2662.4	0.065596	-11.287	31736	831330	2.92	4.0475e-07	1	8.0949e-07	4.0002e-05	FALSE
HGLibB_32846	NTSR2	2714/2801.5/2645.7/2505.4	0/0/163.04/0	2664.4	0.53554	-10.761	15634	832420	2.9197	3.3018e-06	1	6.6036e-06	4.0183e-05	FALSE
HGLibB_33451	OR10G7	666.22/608.75/624.86/770.42	195.59/11154/1180.6/1810.8	664.73	1469.7	1.1435	5298.5	76021	2.9195	0.99823	0.0017668	0.0035336	0.0040996	TRUE
HGLibB_14379	ECHDC3	2816.3/2834.6/2666.1/2347.2	0/0/0/0.98198	2658.6	0.081366	-11.264	50961	829270	2.9194	5.0354e-07	1	1.0071e-06	4.0002e-05	FALSE
HGLibB_26994	LOXHD1	2600.4/2706.8/2840.5/2492.2	0/0/0/0	2656.8	0	-11.376	22168	828330	2.9192	4.0648e-07	1	8.1295e-07	4.0002e-05	FALSE
HGLibB_17146	FCER1A	2517.5/2809.6/2677.7/2630	0/0/0/0	2656.6	0	-11.376	14631	828220	2.9192	4.0654e-07	1	8.1308e-07	4.0002e-05	FALSE
HGLibB_35842	PDIK1L	2374.2/2752.3/2821.1/2698.3	0/0/0/0	2655.7	0	-11.375	39239	827730	2.919	4.0682e-07	1	8.1365e-07	4.0002e-05	FALSE
HGLibB_19108	GIT2	3037.4/2719.3/2644.8/2275.3	0/0/0/0	2655.2	0	-11.375	98202	827440	2.9189	4.0699e-07	1	8.1398e-07	4.0002e-05	FALSE
HGLibB_57926	NonTargetingControlGuideForHuman_0898	2832.7/2990.1/2880.2/3021.8	9.1275/8.4144/50.599/611.77	2930.2	39.412	-6.1806	7993.5	980820	2.9189	0.00021196	0.99979	0.00042392	0.00056151	FALSE
HGLibB_22322	HTN1	2994.4/3168.9/2848.2/2937.9	9.7795/12.239/73.087/587.22	2985.1	47.745	-5.9369	18280	1012800	2.9188	0.00024999	0.99975	0.00049998	0.00065477	FALSE
HGLibB_34450	OR8B2	2657.7/2633.5/2596.3/2730.6	0/0/0/0	2654.1	0	-11.375	3210.6	826850	2.9188	4.0734e-07	1	8.1467e-07	4.0002e-05	FALSE
HGLibB_16132	FAM149B1	2727.3/2983/2817.2/2994.2	5.2157/10.709/33.733/556.78	2878.2	32.156	-6.4402	16974	951000	2.9184	0.0001776	0.99982	0.00035521	0.00047693	FALSE
HGLibB_47218	ST6GALNAC5	2698.7/2541.4/2835.6/2540.1	0/0/0/0	2651.1	0	-11.373	20221	825260	2.9183	4.0826e-07	1	8.1652e-07	4.0002e-05	FALSE
HGLibB_24132	KCNC2	2546.2/2816.7/2918/2691.1	4.5638/1.5299/16.866/189.52	2739.4	12.405	-7.6755	25843	873260	2.9182	7.3633e-05	0.99993	0.00014727	0.0002163	FALSE
HGLibB_55542	ZNF221	3120.3/3354.8/3285.1/2888.8	9.7795/8.4144/573.45/656.95	3157.1	74.935	-5.3781	42949	1115500	2.9181	0.00036208	0.99964	0.00072416	0.00092557	FALSE
HGLibB_24505	KDM8	2657.7/2815.8/2730/2429.9	0.65197/0/0/70.703	2654.4	0.7542	-10.564	27398	827020	2.918	4.6875e-06	1	9.375e-06	4.2312e-05	FALSE
HGLibB_48862	TDRKH	2637.3/2722/2929.6/2459.8	3.9118/0/612.81/1.964	2681.9	4.6463	-8.8922	38087	841840	2.9179	2.8454e-05	0.99997	5.6909e-05	0.00010073	FALSE
HGLibB_44180	SIRT7	2771.3/3022.3/3233.8/3006.2	16.299/8.4144/78.709/653.02	3003.9	51.677	-5.834	35760	1023800	2.9177	0.00026855	0.99973	0.00053711	0.0007001	FALSE
HGLibB_23083	IL27RA	2643.4/2775.6/2545/2725.8	1.3039/0/708.38/1.964	2671	3.6852	-9.1556	10196	835970	2.9173	2.2721e-05	0.99998	4.5443e-05	8.5925e-05	FALSE
HGLibB_07811	CCDC61	2589.2/2828.3/2597.3/2570.1	0/0/0/0	2644.2	0	-11.369	14877	821520	2.9173	4.1045e-07	1	8.209e-07	4.0002e-05	FALSE
HGLibB_28204	MAP9	2502.2/2703.2/2551.8/2831.3	0/0/0/0	2643.9	0	-11.369	22398	821410	2.9172	4.1052e-07	1	8.2103e-07	4.0002e-05	FALSE
HGLibB_10105	CLPTM1L	2575.9/2676.4/2554.7/2774.9	0.65197/0/0/0	2644	0.065596	-11.277	10273	821440	2.9172	4.1049e-07	1	8.2099e-07	4.0002e-05	FALSE
HGLibB_42585	SAFB2	2784.6/2667.4/2605/2522.1	0/0/0/0	2643.1	0	-11.369	12234	820940	2.9171	4.1079e-07	1	8.2158e-07	4.0002e-05	FALSE
HGLibB_44201	SIX5	2458.2/2532.4/2826.9/2772.5	0/0/0/0	2642.9	0	-11.368	32329	820860	2.9171	4.1084e-07	1	8.2168e-07	4.0002e-05	FALSE
HGLibB_19811	GPR101	2521.6/2822.1/2914.1/2819.3	5.2157/300.62/11.244/4.9099	2765.2	17.261	-7.243	29220	887470	2.9169	0.00010127	0.9999	0.00020254	0.00028601	FALSE
HGLibB_14952	ELOVL7	3918.5/3883.1/4049.5/3861.7	30.642/1383.8/146.17/301.47	3927.5	208.04	-4.2322	7087	1626200	2.9167	0.00073387	0.99927	0.0014677	0.0017992	FALSE
HGLibB_35810	PDGFRB	2821.5/2561/2663.2/2522.1	0/0/0/0	2639.5	0	-11.367	17867	819000	2.9166	4.1194e-07	1	8.2387e-07	4.0002e-05	FALSE
HGLibB_33646	OR1L4	2632.1/2682.6/2631.2/2606	0/0/0/0	2637.8	0	-11.366	1031.9	818140	2.9163	4.1245e-07	1	8.249e-07	4.0002e-05	FALSE
HGLibB_31703	NEUROG1	2612.7/2511.9/2694.2/2731.8	0/0/0/0	2636.3	0	-11.365	9502.5	817300	2.9161	4.1295e-07	1	8.2589e-07	4.0002e-05	FALSE
HGLibB_43083	SDHAF1	2718.1/2819.4/2425.8/2828.9	2.6079/0.76495/612.81/2.9459	2692.9	8.0317	-8.2205	35484	847840	2.9159	4.9038e-05	0.99995	9.8077e-05	0.00015351	FALSE
HGLibB_21948	HOXC8	3206.3/3140.3/3110.7/3086.5	16.299/19.124/95.576/1014.4	3135.6	74.275	-5.3809	2682.1	1102500	2.9156	0.00036388	0.99964	0.00072776	0.0009299	FALSE
HGLibB_33644	OR1L3	2798.9/2993.7/3252.2/2966.6	13.691/8.4144/101.2/670.69	2998.5	53.048	-5.7944	35070	1020700	2.9155	0.0002773	0.99972	0.00055459	0.00072122	FALSE
HGLibB_09694	CIDEC	2640.3/2752.3/2565.3/2574.8	0/0/0/0	2632.2	0	-11.363	7421.1	815100	2.9155	4.1426e-07	1	8.2852e-07	4.0002e-05	FALSE
HGLibB_41289	RIT2	2498.1/2755.9/2639.9/2643.1	0/2.2948/0/0.98198	2632.7	0.30121	-10.983	11156	815370	2.9152	1.9022e-06	1	3.8045e-06	4.0002e-05	FALSE
HGLibB_57204	NonTargetingControlGuideForHuman_0176	2748.8/2616.5/2595.4/2612	0/0.76495/5.6221/20.622	2642.5	1.6895	-9.9408	5043.9	820610	2.9152	1.0613e-05	0.99999	2.1227e-05	5.5357e-05	FALSE
HGLibB_45096	SLC43A1	2597.3/2640.6/2789.1/2509	0/6.1196/0/1.964	2632.1	0.49857	-10.779	13699	815050	2.9149	3.1511e-06	1	6.3021e-06	4.0003e-05	FALSE
HGLibB_22159	HSD17B2	2754.9/2658.5/2565.3/2546.1	0/31.363/0/0	2629.9	0.32116	-10.96	9215.6	813900	2.9148	2.0326e-06	1	4.0652e-06	4.0002e-05	FALSE
HGLibB_48746	TCHHL1	3452.9/3448.7/3288/3346.5	18.255/32.128/174.28/1734.2	3383.3	115.55	-4.8598	6517.9	1257100	2.9145	0.00050782	0.99949	0.0010156	0.0012723	FALSE
HGLibB_16100	FAM134A	2535.9/2656.7/2735.8/2579.6	0/0/0/0	2625.9	0	-11.359	7754.7	811770	2.9145	4.1626e-07	1	8.3252e-07	4.0002e-05	FALSE
HGLibB_51732	TRPV6	3977.9/3990.4/4202.6/4119.3	26.079/1521.5/168.66/478.22	4071.5	238.03	-4.0907	11599	1730400	2.9142	0.00080033	0.9992	0.0016007	0.0019521	FALSE
HGLibB_20697	GZMH	2691.5/2777.4/2544/2489.8	0/0/0/0	2623.2	0	-11.358	17502	810300	2.9141	4.1715e-07	1	8.343e-07	4.0002e-05	FALSE
HGLibB_51432	TRIM41	2532.9/2608.4/2787.2/2566.5	0/0/0/0	2621.9	0	-11.357	12832	809650	2.9139	4.1755e-07	1	8.3509e-07	4.0002e-05	FALSE
HGLibB_24495	KDM5D	2851.1/2574.5/2700.9/2377.2	0/0/0/0	2620.1	0	-11.356	40341	808670	2.9136	4.1814e-07	1	8.3628e-07	4.0002e-05	FALSE
HGLibB_01266	AGTRAP	2571.8/2755.9/2577.9/2576	0/0/0/0	2619.3	0	-11.355	8169.8	808220	2.9135	4.1841e-07	1	8.3682e-07	4.0002e-05	FALSE
HGLibB_48052	SYVN1	3238/2807.8/3121.4/2897.2	14.995/11.474/84.331/728.63	3011.2	57.16	-5.6946	39321	1028100	2.9134	0.00029794	0.9997	0.00059587	0.00077125	FALSE
HGLibB_04094	BAGE2	2686.4/2663.8/2881.1/2282.5	0/0/5.6221/0	2619.2	0.17504	-11.123	62830	808170	2.9133	1.1168e-06	1	2.2335e-06	4.0002e-05	FALSE
HGLibB_52813	UGT1A10	3226.7/2951.7/3228/3314.1	9.7795/13.769/646.54/545	3177.1	83.264	-5.2371	24878	1127800	2.9133	0.00040161	0.9996	0.00080322	0.0010198	FALSE
HGLibB_10810	COX18	3254.4/2965.1/3107.8/3025.4	76.932/13.769/44.977/474.3	3086.3	69.036	-5.4621	15703	1072700	2.9132	0.00034734	0.99965	0.00069469	0.00089044	FALSE
HGLibB_34939	PAEP	2623.9/2600.4/2559.5/2686.3	0.65197/0/0/0	2617.1	0.065596	-11.263	2809.7	807090	2.9131	4.1911e-07	1	8.3821e-07	4.0002e-05	FALSE
HGLibB_12417	DCAF15	2754.9/2618.3/2617.6/2482.6	0/0/0/0	2616.6	0	-11.354	12367	806800	2.9131	4.1928e-07	1	8.3857e-07	4.0002e-05	FALSE
HGLibB_49314	THOC5	2519.6/2680.8/2650.6/2615.6	0/0/0/0	2615.9	0	-11.354	4899.5	806450	2.913	4.195e-07	1	8.3899e-07	4.0002e-05	FALSE
HGLibB_08560	CDC42EP1	2403.9/2654/2971.2/2467	0/0/0/0	2615.1	0	-11.353	64958	805990	2.9129	4.1978e-07	1	8.3955e-07	4.0002e-05	FALSE
HGLibB_48323	TAS2R20	4027/4149.5/3715.3/3903.6	1369.1/55.841/910.78/31.423	3945.6	216.46	-4.1818	34345	1639100	2.9127	0.00076342	0.99924	0.0015268	0.001867	FALSE
HGLibB_55907	ZNF43	2954.5/2717.5/2568.2/2650.3	169.51/3.0598/11.244/7.8558	2718.9	14.73	-7.4339	27638	862010	2.9126	8.9121e-05	0.99991	0.00017824	0.00025532	FALSE
HGLibB_48846	TDRD3	2901.3/2762.2/2674.8/2397.5	1.9559/2.2948/652.16/1.964	2677.5	8.923	-8.0764	45216	839460	2.9126	5.5204e-05	0.99994	0.00011041	0.00016917	FALSE
HGLibB_39943	RAB9B	2977/2918.6/2899.5/2815.7	8.4756/11.474/50.599/596.06	2902.1	41.518	-6.0934	4453.3	964690	2.9125	0.00022859	0.99977	0.00045718	0.00060256	FALSE
HGLibB_48657	TCEAL5	2714/2886.4/2583.7/2652.7	2.6079/3.0598/1180.6/2.9459	2706.9	13.145	-7.5808	16796	855470	2.9125	8.0053e-05	0.99992	0.00016011	0.00023252	FALSE
HGLibB_26322	LGALS2	2642.4/2780.9/2667/2576	1.9559/2.2948/618.43/0.98198	2665.6	7.4764	-8.2973	7289	833040	2.9123	4.6569e-05	0.99995	9.3139e-05	0.00014722	FALSE
HGLibB_10604	COL8A1	2476.6/2753.2/2869.5/2377.2	0/0/0/0	2611.5	0	-11.351	53261	804100	2.9123	4.2094e-07	1	8.4188e-07	4.0002e-05	FALSE
HGLibB_38334	PRDM16	2451/2561/2902.5/2549.7	0/0/0/0	2610.7	0	-11.351	38938	803660	2.9122	4.2121e-07	1	8.4242e-07	4.0002e-05	FALSE
HGLibB_38722	PRR11	3179.6/3325.3/3443/3467.5	20.863/1564.3/163.04/30.441	3351.9	112.96	-4.8788	17347	1237000	2.9122	0.00050503	0.99949	0.0010101	0.0012657	FALSE
HGLibB_41542	RNF186	3386.4/3559.5/3680.4/3515.4	33.902/1633.2/174.28/44.189	3533.9	143.81	-4.6094	14741	1355200	2.9121	0.0005956	0.9994	0.0011912	0.0014782	FALSE
HGLibB_11708	CTSL1	2649.5/2458.2/2667/2668.3	0/0/0/0	2609.2	0	-11.35	10417	802900	2.912	4.2168e-07	1	8.4336e-07	4.0002e-05	FALSE
HGLibB_41924	RPL39L	4587.8/4100.4/4457.3/4329	35.206/682.33/185.53/1748.9	4364.9	297.3	-3.8714	43171	1951300	2.9119	0.00090716	0.99909	0.0018143	0.0021944	FALSE
HGLibB_00453	ACLY	2649.5/2489.5/2827.9/2482.6	0/0/0/0	2608.6	0	-11.35	26601	802570	2.9119	4.2188e-07	1	8.4376e-07	4.0002e-05	FALSE
HGLibB_16103	FAM134B	2661.8/2572.7/2422.9/2790.5	0/0/0/0	2608.5	0	-11.35	23900	802520	2.9118	4.2191e-07	1	8.4383e-07	4.0002e-05	FALSE
HGLibB_40409	RBFOX3	2941.2/2829.2/2802.7/2911.5	357.28/11.474/44.977/10.802	2870.6	37.659	-6.2149	4328.8	946660	2.9116	0.00021092	0.99979	0.00042184	0.000559	FALSE
HGLibB_49601	TLR7	2751.9/2688.9/2541.1/2458.6	0/1.5299/0/0	2607.5	0.10093	-11.21	18012	801980	2.9116	6.4971e-07	1	1.2994e-06	4.0002e-05	FALSE
HGLibB_52059	TTC36	2627/2505.6/3051.6/2767.8	1.9559/5.3546/22.488/369.22	2730.6	17.389	-7.2148	55264	868420	2.9115	0.00010472	0.9999	0.00020944	0.00029459	FALSE
HGLibB_27843	MAFK	2596.3/2536/2646.7/2646.7	0/0/0/0	2606	0	-11.348	2768.9	801200	2.9115	4.2273e-07	1	8.4546e-07	4.0002e-05	FALSE
HGLibB_16581	FAM46D	2899.2/2848.9/3092.3/2868.4	8.4756/12.239/56.221/763	2925.6	46.08	-5.958	12550	978210	2.9115	0.00025115	0.99975	0.0005023	0.00065756	FALSE
HGLibB_00853	ADAMTSL3	3036.4/3022.3/2587.6/2862.4	11.083/15.299/22.488/551.87	2871.3	38.18	-6.196	43538	947070	2.9112	0.00021389	0.99979	0.00042779	0.00056632	FALSE
HGLibB_14234	DYNLL2	2950.4/2702.3/2673.8/2821.7	3.9118/383.24/28.11/9.8198	2784.9	25.513	-6.7153	15969	898440	2.9112	0.0001494	0.99985	0.0002988	0.00040692	FALSE
HGLibB_16986	FBXL4	2416.2/2527.1/2918.9/2583.2	1.9559/0/0/0	2604.9	0.11294	-11.193	46915	800570	2.9112	7.2854e-07	1	1.4571e-06	4.0002e-05	FALSE
HGLibB_32559	NR2E1	3201.1/3300.3/3250.2/3443.5	25.427/1464.1/129.31/25.532	3297.6	105.42	-4.954	10949	1202600	2.9109	0.00048358	0.99952	0.00096715	0.0012156	FALSE
HGLibB_27412	LRRFIP2	2599.4/2544.1/2694.2/2571.3	0/0/0/0	2601.6	0	-11.346	4268.2	798850	2.9108	4.2419e-07	1	8.4839e-07	4.0002e-05	FALSE
HGLibB_31134	NAT2	2604.5/2508.3/2687.4/2607.2	0/0/0/0	2601.1	0	-11.345	5368.1	798560	2.9107	4.2437e-07	1	8.4874e-07	4.0002e-05	FALSE
HGLibB_04776	BRD4	2694.6/2638.8/2548.8/2518.5	0/0/0/0	2599.2	0	-11.344	6568.4	797590	2.9104	4.2498e-07	1	8.4995e-07	4.0002e-05	FALSE
HGLibB_12300	DAOA	2649.5/2469.9/2757.1/2534.1	0/0/0/7.8558	2600.4	0.19866	-11.084	16138	798180	2.9104	1.2862e-06	1	2.5724e-06	4.0002e-05	FALSE
HGLibB_48085	TAB2	2668/2717.5/2685.4/2322	0/0/0/0	2593	0	-11.341	34360	794310	2.9095	4.2704e-07	1	8.5409e-07	4.0002e-05	FALSE
HGLibB_09638	CHST7	2484.8/2628.1/2646.7/2612	0/0/0/0	2592.1	0	-11.34	5397.2	793810	2.9093	4.2736e-07	1	8.5472e-07	4.0002e-05	FALSE
HGLibB_05134	C11orf42	2651.6/2738/3183.4/2719.8	5.8677/6.1196/44.977/619.63	2815.8	31.81	-6.4237	59119	915670	2.9093	0.00018384	0.99982	0.00036769	0.00049251	FALSE
HGLibB_55993	ZNF473	2530.8/2504.7/2675.8/2658.7	0/0/0/1.964	2591.4	0.11315	-11.185	7609.9	793450	2.9091	7.3759e-07	1	1.4752e-06	4.0002e-05	FALSE
HGLibB_54672	YWHAB	2551.3/2528.9/2660.3/2624	0/0/0/0	2590.6	0	-11.34	3774.2	793000	2.9091	4.2787e-07	1	8.5575e-07	4.0002e-05	FALSE
HGLibB_22795	IGFBP5	2461.2/2577.1/2710.6/2615.6	0/0/0/0	2589.6	0	-11.339	10653	792490	2.9089	4.2819e-07	1	8.5638e-07	4.0002e-05	FALSE
HGLibB_43323	SEMA7A	2415.2/2872.1/2686.4/2413.1	0/0/0/0	2589.6	0	-11.339	50258	792470	2.9089	4.2821e-07	1	8.5641e-07	4.0002e-05	FALSE
HGLibB_10901	CPD	2512.4/2534.2/2803.6/2529.3	0/0/5.6221/0.98198	2592.2	0.39882	-10.856	19463	793860	2.9089	2.5995e-06	1	5.1991e-06	4.0002e-05	FALSE
HGLibB_48443	TBC1D22A	2497.1/2641.5/2760/2469.4	0/0/0/0.98198	2589.4	0.081366	-11.226	18253	792380	2.9088	5.3123e-07	1	1.0625e-06	4.0002e-05	FALSE
HGLibB_04815	BRINP3	2833.7/2858.7/3110.7/2905.5	10.431/668.56/67.465/11.784	2925.2	48.663	-5.8807	15865	977960	2.9088	0.00026636	0.99973	0.00053271	0.00069477	FALSE
HGLibB_24027	KAT6A	2476.6/2628.1/2618.6/2632.4	0/0/0/0	2588.1	0	-11.338	5641.7	791690	2.9087	4.287e-07	1	8.5741e-07	4.0002e-05	FALSE
HGLibB_08370	CD3G	2599.4/2572.7/2762.9/2420.3	0/0/0/0	2586	0	-11.337	19710	790580	2.9084	4.2941e-07	1	8.5882e-07	4.0002e-05	FALSE
HGLibB_32947	NUDT8	2373.2/2716.6/2737.8/2532.9	0/0/0/0	2585.8	0	-11.337	29395	790490	2.9084	4.2947e-07	1	8.5894e-07	4.0002e-05	FALSE
HGLibB_22643	IFNA2	3230.8/3203.8/3133/3134.4	11.735/16.064/410.41/775.77	3175.2	88.251	-5.1533	2451.2	1126600	2.9083	0.00042929	0.99957	0.00085857	0.0010858	FALSE
HGLibB_44722	SLC25A6_X	2726.3/2386.7/2856.9/2546.1	0/169.05/16.866/2.9459	2622.9	5.3375	-8.6936	42375	810180	2.9081	3.424e-05	0.99997	6.8481e-05	0.00011529	FALSE
HGLibB_19276	GLRA2	2614.7/2856/3205.7/2845.6	9.1275/11.474/61.843/451.71	2872.9	41.48	-6.0801	59472	947990	2.9081	0.00023329	0.99977	0.00046657	0.00061414	FALSE
HGLibB_31898	NINJ2	2356.8/2767.5/2712.6/2516.1	0/0/0/0	2583.1	0	-11.335	35486	789050	2.9079	4.3039e-07	1	8.6078e-07	4.0002e-05	FALSE
HGLibB_39821	RAB30	2619.9/2549.4/2667/2616.8	1.9559/0.76495/5.6221/32.405	2612.9	4.1646	-8.9834	2341.1	804860	2.9079	2.6873e-05	0.99997	5.3747e-05	9.6739e-05	FALSE
HGLibB_21241	HHLA2	2680.2/2414.4/2543/2694.7	0/0/0/0	2580.5	0	-11.334	17319	787720	2.9075	4.3124e-07	1	8.6248e-07	4.0002e-05	FALSE
HGLibB_57061	NonTargetingControlGuideForHuman_0033	2512.4/2467.2/2794/2560.5	0/0/0/0	2580.5	0	-11.334	21146	787710	2.9075	4.3125e-07	1	8.625e-07	4.0002e-05	FALSE
HGLibB_01474	AKR1B10	2909.5/2749.7/3120.4/3096.1	11.735/16.064/73.087/710.95	2965	56.072	-5.6996	30261	1001000	2.9074	0.00030156	0.9997	0.00060313	0.00078015	FALSE
HGLibB_03813	ATRIP	2390.6/2606.6/2796.9/2541.3	0/0/0/0	2579.8	0	-11.334	28369	787310	2.9074	4.3151e-07	1	8.6302e-07	4.0002e-05	FALSE
HGLibB_26130	LCN1	2937.1/2914.1/2856/2928.3	11.735/13.769/39.355/795.4	2908.7	47.542	-5.9055	1334.4	968460	2.9074	0.00026291	0.99974	0.00052582	0.0006863	FALSE
HGLibB_21110	HEPACAM	2530.8/2555.7/2623.4/2604.8	0/0/0/0	2578.4	0	-11.333	1835.3	786600	2.9072	4.3196e-07	1	8.6392e-07	4.0002e-05	FALSE
HGLibB_54334	WRAP53	2753.9/2594.1/2601.2/2376	0/0/0/0	2577.7	0	-11.332	24191	786230	2.9071	4.322e-07	1	8.6439e-07	4.0002e-05	FALSE
HGLibB_52693	UBR5	3019/2853.4/2989.6/2924.7	10.431/13.769/56.221/1008.5	2946	53.57	-5.755	5422	989970	2.907	0.00029099	0.99971	0.00058198	0.00075443	FALSE
HGLibB_45114	SLC44A4	2535.9/2460.9/2747.4/2567.7	0/0/0/0	2575.9	0	-11.331	14771	785270	2.9068	4.3282e-07	1	8.6565e-07	4.0002e-05	FALSE
HGLibB_34079	OR51M1	2673.1/2424.3/2725.2/2492.2	0/0/0/0	2575.7	0	-11.331	20575	785160	2.9068	4.3289e-07	1	8.6579e-07	4.0002e-05	FALSE
HGLibB_00638	ACTN1	2762.1/2431.4/2803.6/2331.6	0/0/0/0	2574.1	0	-11.33	55728	784310	2.9065	4.3344e-07	1	8.6688e-07	4.0002e-05	FALSE
HGLibB_10259	CNGA3	2509.3/2705.9/2617.6/2664.7	4.5638/0.76495/556.59/0.98198	2623.3	6.9208	-8.3721	7184	810400	2.9064	4.4498e-05	0.99996	8.8995e-05	0.00014189	FALSE
HGLibB_39112	PSMD13	2643.4/2902.5/2500.4/2520.9	1.9559/3.0598/5.6221/179.7	2637.1	8.9417	-8.0518	34222	817750	2.9063	5.7067e-05	0.99994	0.00011413	0.00017397	FALSE
HGLibB_46362	SPARC	2736.5/2374.2/2530.4/2662.3	0/0/0/0	2572.1	0	-11.329	25355	783300	2.9062	4.341e-07	1	8.682e-07	4.0002e-05	FALSE
HGLibB_39340	PTK7	2788.7/2549.4/2633.1/2364	0.65197/0/202.4/0	2579.2	1.0108	-10.325	31338	787030	2.9062	6.6627e-06	0.99999	1.3325e-05	4.617e-05	FALSE
HGLibB_52015	TTC23L	2535.9/2668.3/2714.5/2671.9	2.6079/5.3546/775.85/0.98198	2646.8	10.453	-7.853	5989.3	822940	2.9062	6.6373e-05	0.99993	0.00013275	0.00019771	FALSE
HGLibB_02394	APCDD1	2676.1/2515.5/2435.5/2663.5	0/0/0/0	2570.6	0	-11.328	13688	782510	2.906	4.3461e-07	1	8.6922e-07	4.0002e-05	FALSE
HGLibB_04460	BGLAP	4317.6/4255.9/4118.3/4180.4	37.162/1662.2/168.66/561.69	4217.4	276.73	-3.9249	7576.3	1838900	2.906	0.00089606	0.9991	0.0017921	0.0021695	FALSE
HGLibB_47133	SSU72	2590.2/2634.3/2619.6/2658.7	0.65197/1.5299/742.12/3.9279	2625.6	7.6802	-8.2412	821.55	811590	2.9059	4.9355e-05	0.99995	9.871e-05	0.0001543	FALSE
HGLibB_44983	SLC36A3	2641.3/2621.8/2602.1/2420.3	0/0/0/0	2569.8	0	-11.328	10408	782090	2.9059	4.3489e-07	1	8.6977e-07	4.0002e-05	FALSE
HGLibB_27787	MAB21L3	2622.9/2728.2/2611.8/2347.2	0.65197/0/28.11/0	2573.6	0.57866	-10.671	26352	784060	2.9058	3.8283e-06	1	7.6566e-06	4.0717e-05	FALSE
HGLibB_00325	ABRA	3080.4/3514/3056.5/3153.6	18.907/1226.2/157.42/21.604	3196	94.381	-5.0669	45243	1139400	2.9057	0.0004566	0.99954	0.0009132	0.0011509	FALSE
HGLibB_43775	SGK223	2510.4/2589.7/2608.9/2565.3	0.65197/0/0/0	2568.3	0.065596	-11.235	1824.1	781270	2.9056	4.3542e-07	1	8.7084e-07	4.0002e-05	FALSE
HGLibB_51959	TST	2474.5/2617.4/2673.8/2510.1	0/0/0/0	2567.7	0	-11.327	8573.3	780980	2.9056	4.3561e-07	1	8.7123e-07	4.0002e-05	FALSE
HGLibB_45283	SLC6A7	2707.9/2966/2933.5/3078.1	10.431/9.9443/78.709/804.24	2918.2	50.787	-5.8168	24106	973910	2.9056	0.0002803	0.99972	0.0005606	0.00072852	FALSE
HGLibB_08925	CEACAM20	2901.3/2773.8/2571.1/2546.1	3.9118/196.59/33.733/3.9279	2694.1	18.009	-7.1476	28768	848490	2.9052	0.00011161	0.99989	0.00022323	0.00031193	FALSE
HGLibB_17290	FEZ1	2498.1/2651.3/2569.2/2541.3	0/0/0/0	2564.4	0	-11.325	4171.1	779220	2.905	4.3677e-07	1	8.7353e-07	4.0002e-05	FALSE
HGLibB_30069	MRPS7	2460.2/2639.7/2552.7/2607.2	0/0/0/0	2564.1	0	-11.325	6166	779050	2.905	4.3688e-07	1	8.7375e-07	4.0002e-05	FALSE
HGLibB_07633	CCDC15	2866.5/3088.5/2902.5/3020.6	19.559/16.829/44.977/836.65	2968.2	59.423	-5.6188	10624	1002900	2.9046	0.00032048	0.99968	0.00064096	0.00082552	FALSE
HGLibB_52626	UBE4A	2566.6/2634.3/2485.9/2560.5	0/0/0/0	2561.3	0	-11.323	3684.6	777610	2.9046	4.3783e-07	1	8.7566e-07	4.0002e-05	FALSE
HGLibB_17630	FLRT1	2604.5/2389.4/2653.5/2604.8	0/0/0/0	2561	0	-11.323	13935	777430	2.9045	4.3795e-07	1	8.7589e-07	4.0002e-05	FALSE
HGLibB_03557	ATP11C	2437.7/2412.7/2790.1/2620.4	0/0/0/0	2560.7	0	-11.323	31073	777310	2.9045	4.3802e-07	1	8.7605e-07	4.0002e-05	FALSE
HGLibB_56244	ZNF582	2644.4/2561/2610.9/2431.1	0/0/0/0	2560.5	0	-11.323	8776.4	777210	2.9044	4.3809e-07	1	8.7618e-07	4.0002e-05	FALSE
HGLibB_40158	RANBP6	2854.2/2979.4/2878.2/2800.1	505.93/11.474/50.599/14.73	2877.3	45.709	-5.9454	5639.1	950460	2.9044	0.00025792	0.99974	0.00051584	0.000674	FALSE
HGLibB_02104	ANKRD45	2828.6/2530.7/2572.1/2332.8	0/0/0/0	2560	0	-11.323	41592	776940	2.9044	4.3827e-07	1	8.7653e-07	4.0002e-05	FALSE
HGLibB_47667	SULF1	2649.5/2648.7/2440.3/2506.6	0/0/0/0	2559.7	0	-11.322	11018	776750	2.9043	4.384e-07	1	8.7679e-07	4.0002e-05	FALSE
HGLibB_46309	SPAG7	2599.4/2683.5/2482/2477.8	0/0/0/0	2559.2	0	-11.322	9884.6	776530	2.9042	4.3854e-07	1	8.7708e-07	4.0002e-05	FALSE
HGLibB_19355	GLYATL3	2535.9/2450.2/2761/2499.4	0/0/0/0	2558.9	0	-11.322	18912	776370	2.9042	4.3864e-07	1	8.7729e-07	4.0002e-05	FALSE
HGLibB_19183	GKN1	4274.7/4004.7/4073.7/4361.3	52.157/86.439/376.68/3183.6	4176.1	271.29	-3.9393	27959	1807900	2.9041	0.00089377	0.99911	0.0017875	0.0021642	FALSE
HGLibB_27314	LRRC40	2592.2/2702.3/2521.7/2419.1	0/0/0/0	2556.8	0	-11.321	14206	775230	2.9038	4.394e-07	1	8.7881e-07	4.0002e-05	FALSE
HGLibB_35917	PDXP	2579.9/2784.5/2522.7/2353.2	0/0/0/0	2555.5	0	-11.32	31686	774560	2.9036	4.3985e-07	1	8.797e-07	4.0002e-05	FALSE
HGLibB_29273	MITD1	2582/2416.2/2512/2710.2	0/0/0/0	2552.9	0	-11.318	15317	773210	2.9032	4.4075e-07	1	8.815e-07	4.0002e-05	FALSE
HGLibB_26679	LMOD1	2528.8/2622.7/2498.5/2562.9	0/0/0/0	2552.8	0	-11.318	2840	773160	2.9032	4.4078e-07	1	8.8156e-07	4.0002e-05	FALSE
HGLibB_16665	FAM71B	2526.7/2671.9/2399.7/2619.2	0/0/0/0	2552.2	0	-11.318	14243	772870	2.9031	4.4097e-07	1	8.8195e-07	4.0002e-05	FALSE
HGLibB_49171	TGFBR3	2380.4/2604/2726.1/2510.1	0/0/0/0	2552	0	-11.318	21409	772750	2.9031	4.4106e-07	1	8.8211e-07	4.0002e-05	FALSE
HGLibB_46320	SPAM1	2574.8/2518.1/2610.9/2505.4	0/0/0/0	2551.9	0	-11.318	2435.6	772710	2.9031	4.4108e-07	1	8.8216e-07	4.0002e-05	FALSE
HGLibB_47830	SVIL	2501.1/2599.5/2674.8/2440.7	0/0/0/3.9279	2552.4	0.15192	-11.114	10770	772970	2.903	1.0213e-06	1	2.0426e-06	4.0002e-05	FALSE
HGLibB_28646	MDH2	3009.8/2874.8/2958.6/2851.6	12.387/16.829/61.843/681.49	2923	54.558	-5.7178	5405	976700	2.9025	0.00030178	0.9997	0.00060356	0.00078062	FALSE
HGLibB_26315	LGALS13	2682.3/2833.7/2396.8/2311.3	0/0/0/0	2547.3	0	-11.315	59540	770300	2.9024	4.427e-07	1	8.8541e-07	4.0002e-05	FALSE
HGLibB_32544	NR1I2	3053.8/3149.2/2725.2/2641.9	14.343/12.239/39.355/817.01	2884.6	48.859	-5.8549	60983	954670	2.9023	0.00027553	0.99972	0.00055107	0.00071695	FALSE
HGLibB_01589	ALDOA	2675.1/2321.5/2603.1/2600	0/0/0/0	2546.2	0	-11.315	24417	769720	2.9022	4.4309e-07	1	8.8618e-07	4.0002e-05	FALSE
HGLibB_20973	HDAC10	2597.3/2596.8/2452/2541.3	0/0/0/0	2546.2	0	-11.315	4693.2	769690	2.9022	4.4311e-07	1	8.8622e-07	4.0002e-05	FALSE
HGLibB_48413	TBC1D12	2663.9/2979.4/2946/2736.6	9.1275/11.474/50.599/501.79	2828.3	40.502	-6.0911	24048	922720	2.9022	0.00023506	0.99976	0.00047011	0.00061857	FALSE
HGLibB_33780	OR2L3	2621.9/2517.2/2630.2/2429.9	0/0.76495/0/5.8919	2548.5	0.37713	-10.854	9039	770900	2.9021	2.5442e-06	1	5.0884e-06	4.0002e-05	FALSE
HGLibB_51745	TSC1	2404.9/2713.9/2628.3/2445.4	0/2.2948/0/0	2545	0.12122	-11.149	21664	769080	2.9019	8.1968e-07	1	1.6394e-06	4.0002e-05	FALSE
HGLibB_43281	SEMA3F	2779.5/2502.9/2427.8/2717.4	86.06/1.5299/11.244/2.9459	2602.8	8.2462	-8.1376	28325	799490	2.9018	5.3991e-05	0.99995	0.00010798	0.00016612	FALSE
HGLibB_01276	AGXT2L1	2465.3/2455.6/2758.1/2504.2	0/0/0/0	2542.9	0	-11.313	20487	767980	2.9017	4.4427e-07	1	8.8853e-07	4.0002e-05	FALSE
HGLibB_32644	NRGN	3029.2/2866.8/2971.2/2943.9	13.039/19.889/56.221/876.91	2952.2	59.915	-5.5993	4553.7	993580	2.9016	0.00032711	0.99967	0.00065423	0.00084154	FALSE
HGLibB_08037	CCM2	2833.7/2821.2/2785.2/2763	7.1716/7.6495/73.087/461.53	2800.6	37.046	-6.2024	1058.2	907210	2.9015	0.00021829	0.99978	0.00043659	0.00057712	FALSE
HGLibB_29443	MMP11	3689.3/3627.5/3831.5/3480.7	1318.3/32.128/747.74/31.423	3655.1	177.8	-4.3539	21161	1436400	2.9013	0.00071328	0.99929	0.0014266	0.0017514	FALSE
HGLibB_35230	PATE3	2539/2612/2651.5/2366.4	0/0/0/0	2539.8	0	-11.311	15926	766400	2.9012	4.4534e-07	1	8.9068e-07	4.0002e-05	FALSE
HGLibB_46834	SPTLC1	2845/2839.9/2955.7/3000.2	16.299/682.33/50.599/14.73	2909.4	53.758	-5.732	6454.1	968850	2.9012	0.00029996	0.9997	0.00059991	0.00077619	FALSE
HGLibB_00274	ABHD3	2657.7/2427/2669/2411.9	0/0/0/0	2538.5	0	-11.31	19903	765680	2.901	4.4583e-07	1	8.9166e-07	4.0002e-05	FALSE
HGLibB_33830	OR2T33	2668/2426.1/2593.4/2474.2	0/0/0/0.98198	2538.6	0.081366	-11.198	12182	765770	2.9009	5.5295e-07	1	1.1059e-06	4.0002e-05	FALSE
HGLibB_34661	OSTC	2439.7/2735.4/2578.9/2405.9	0/0/0/0	2536.7	0	-11.309	22584	764760	2.9007	4.4646e-07	1	8.9291e-07	4.0002e-05	FALSE
HGLibB_43522	SERPIND1	2464.3/2553.9/2644.8/2481.4	0/0/0/0	2535.1	0	-11.308	6758.4	763930	2.9005	4.4702e-07	1	8.9405e-07	4.0002e-05	FALSE
HGLibB_47078	SSH2	2556.4/2528/2579.9/2475.4	0/0/0/0	2534.6	0	-11.308	2023.8	763680	2.9004	4.472e-07	1	8.944e-07	4.0002e-05	FALSE
HGLibB_30545	MUTYH	2788.7/2814/2815.3/2765.4	11.083/16.829/28.11/376.1	2795.8	37.549	-6.1809	562.63	904480	2.9002	0.00022224	0.99978	0.00044449	0.00058686	FALSE
HGLibB_55834	ZNF385B	2460.2/2508.3/2484.9/2683.9	0/0/0/1.964	2532.8	0.11315	-11.152	10329	762760	2.9	7.7252e-07	1	1.545e-06	4.0002e-05	FALSE
HGLibB_17922	FOXR1	2578.9/2687.1/2597.3/2529.3	3.2598/0.76495/16.866/154.17	2597.5	9.2389	-7.9875	4340	796690	2.8998	6.084e-05	0.99994	0.00012168	0.00018365	FALSE
HGLibB_06666	C9orf123	2439.7/2515.5/2607.9/2561.7	0/0/0/0	2530.4	0	-11.306	5144.4	761510	2.8997	4.4869e-07	1	8.9738e-07	4.0002e-05	FALSE
HGLibB_49464	TIMM8A	2342.5/2306.3/2476.2/3055.3	0/0/0/0	2528.5	0	-11.305	121410	760500	2.8994	4.4939e-07	1	8.9878e-07	4.0002e-05	FALSE
HGLibB_21586	HLA-DPA1	3264.6/3109/3417.8/3426.7	30.642/32.128/123.69/1625.2	3302	118.72	-4.786	22541	1205400	2.8994	0.00055324	0.99945	0.0011065	0.0013792	FALSE
HGLibB_39051	PSMB11	2546.2/2578.9/2791/2241.8	0/0/5.6221/2.9459	2531.7	0.54613	-10.678	51254	762190	2.8993	3.7347e-06	1	7.4694e-06	4.0676e-05	FALSE
HGLibB_56183	ZNF563	2559.5/2649.5/2902.5/2332.8	2.6079/0.76495/1383/3.9279	2603.1	10.588	-7.812	55574	799640	2.8992	6.9573e-05	0.99993	0.00013915	0.00020593	FALSE
HGLibB_32311	NOTO	2419.3/2531.5/2670.9/2491	0/0/0/0	2526.5	0	-11.304	11213	759490	2.8991	4.5009e-07	1	9.0018e-07	4.0002e-05	FALSE
HGLibB_55487	ZNF19	3795.7/3718.7/3724.9/3638.8	20.863/1226.2/174.28/304.41	3719.1	192.12	-4.2678	4116.8	1480100	2.8991	0.00075435	0.99925	0.0015087	0.0018459	FALSE
HGLibB_50757	TNFSF18	2443.8/2587/2503.3/2707.8	1.9559/126.22/16.866/0	2558.6	4.4815	-8.8671	13102	776190	2.899	3.0196e-05	0.99997	6.0391e-05	0.0001051	FALSE
HGLibB_27932	MAGED4	2513.4/2657.6/2429.7/2509	0/0/0/0	2526.1	0	-11.303	9013.1	759260	2.899	4.5025e-07	1	9.005e-07	4.0002e-05	FALSE
HGLibB_54897	ZC3H14	2860.4/2604/2013.1/2711.4	0/0/0/0	2525.1	0	-11.303	138490	758750	2.8989	4.506e-07	1	9.012e-07	4.0002e-05	FALSE
HGLibB_49773	TMEFF1	2703.8/2350.1/2646.7/2416.7	0/0/0/0	2524.9	0	-11.303	29700	758640	2.8989	4.5068e-07	1	9.0135e-07	4.0002e-05	FALSE
HGLibB_24412	KCTD20	2518.5/2596.8/2560.5/2426.3	0/0/0/0	2524.7	0	-11.302	5401.2	758540	2.8988	4.5074e-07	1	9.0149e-07	4.0002e-05	FALSE
HGLibB_29203	MIEF1	2600.4/2544.1/2659.3/2306.5	0/0/0/0	2523.9	0	-11.302	23957	758120	2.8987	4.5104e-07	1	9.0208e-07	4.0002e-05	FALSE
HGLibB_20812	HAPLN1	2861.4/2906.1/2784.3/2960.7	11.083/17.594/50.599/697.21	2877.4	51.329	-5.7815	5562.4	950520	2.8987	0.00029211	0.99971	0.00058422	0.00075709	FALSE
HGLibB_00877	ADAT1	2629.1/2569.1/2515.9/2381.9	0/0/0/0	2522.3	0	-11.301	11109	757310	2.8984	4.516e-07	1	9.0321e-07	4.0002e-05	FALSE
HGLibB_07544	CCDC114	3000.6/3143.9/2884/3238.6	23.471/19.889/84.331/1071.3	3063.8	80.699	-5.2293	24430	1059300	2.8984	0.00041962	0.99958	0.00083925	0.0010628	FALSE
HGLibB_13101	DHRS1	2691.5/2308.1/2403.5/2705.4	0/3.8247/0/0	2521.1	0.1503	-11.098	40741	756650	2.8981	1.0359e-06	1	2.0719e-06	4.0002e-05	FALSE
HGLibB_47574	STX18	2559.5/2499.4/2466.5/2560.5	0/0/0/14.73	2521.1	0.24897	-10.98	2158.6	756690	2.898	1.7162e-06	1	3.4324e-06	4.0002e-05	FALSE
HGLibB_11484	CSTL1	2810.2/2370.6/2318.3/2606	0/0/0/0	2518.8	0	-11.299	51560	755460	2.8979	4.529e-07	1	9.058e-07	4.0002e-05	FALSE
HGLibB_35455	PCDHB5	2626/2564.6/2538.2/2352	0/0/0/0	2518.1	0	-11.299	13934	755110	2.8978	4.5314e-07	1	9.0629e-07	4.0002e-05	FALSE
HGLibB_07026	CALML3	2968.8/3226.1/3122.4/3429.1	20.211/32.893/95.576/1602.6	3182.2	100.58	-4.9698	37338	1130900	2.8978	0.00049562	0.9995	0.00099124	0.0012437	FALSE
HGLibB_23130	IL3RA_X	2682.3/2572.7/2470.4/2356.8	0/0/0/0	2517.6	0	-11.298	19415	754880	2.8977	4.5331e-07	1	9.0661e-07	4.0002e-05	FALSE
HGLibB_47168	ST14	2382.4/2467.2/2684.5/2562.9	0/7.6495/5.6221/0	2521.8	0.71603	-10.522	16853	757010	2.8975	4.9372e-06	1	9.8745e-06	4.2695e-05	FALSE
HGLibB_24241	KCNJ3	2409/2501.2/2648.6/2506.6	0/0/0/0	2514.9	0	-11.297	9783.2	753460	2.8973	4.543e-07	1	9.086e-07	4.0002e-05	FALSE
HGLibB_38056	PPP1R3C	2793.8/2427/2667/2372.4	0.65197/1.5299/685.9/1.964	2559.3	6.3542	-8.4435	39691	776550	2.897	4.2923e-05	0.99996	8.5845e-05	0.00013779	FALSE
HGLibB_13070	DGUOK	2670/2615.6/2600.2/2426.3	1.3039/3.0598/1287.5/0.98198	2576.4	8.7664	-8.0439	11133	785510	2.897	5.8654e-05	0.99994	0.00011731	0.00017802	FALSE
HGLibB_54688	YWHAZ	2487.8/2854.3/2866.6/2637.2	1.3039/3.8247/1574.2/66.775	2706.8	27.498	-6.5701	33358	855390	2.8969	0.00017135	0.99983	0.00034271	0.00046142	FALSE
HGLibB_34205	OR5AS1	2529.8/2679.9/2462.6/2386.7	0/0/0/0	2512.5	0	-11.295	15546	752220	2.8969	4.5518e-07	1	9.1036e-07	4.0002e-05	FALSE
HGLibB_10826	COX5A	2490.9/2543.2/2405.5/2613.2	0/0/0/0	2512	0	-11.295	7668	751980	2.8968	4.5535e-07	1	9.1069e-07	4.0002e-05	FALSE
HGLibB_14034	DTD2	2796.9/2726.4/2711.6/2903.1	8.4756/8.4144/56.221/565.62	2783.5	38.955	-6.1229	7640.6	897650	2.8968	0.00023321	0.99977	0.00046641	0.00061396	FALSE
HGLibB_42117	RPS6KA5	2821.5/2941/2821.1/2447.8	11.083/10.709/28.11/410.47	2751.3	34.299	-6.2849	45949	879810	2.8967	0.00020885	0.99979	0.00041769	0.00055386	FALSE
HGLibB_31932	NIPSNAP3A	2784.6/2383.2/2516.9/2379.5	0/0/0/0	2510.8	0	-11.295	36177	751370	2.8966	4.5578e-07	1	9.1157e-07	4.0002e-05	FALSE
HGLibB_50152	TMEM213	2499.1/2505.6/2428.7/2602.4	0/0/0/0	2508.2	0	-11.293	5093.8	750010	2.8962	4.5675e-07	1	9.135e-07	4.0002e-05	FALSE
HGLibB_44460	SLC1A3	2610.6/2581.6/3125.3/2786.9	9.1275/10.709/39.355/497.86	2768	37.315	-6.1753	62502	889030	2.8961	0.00022544	0.99977	0.00045087	0.00059473	FALSE
HGLibB_18468	GAL	2743.7/3015.2/2963.5/3009.8	11.735/13.769/106.82/871.02	2930.9	62.43	-5.5305	16478	981220	2.8957	0.00034748	0.99965	0.00069497	0.00089078	FALSE
HGLibB_50210	TMEM235	2599.4/2464.5/2553.7/2405.9	0/0/0/0	2504.7	0	-11.291	7580.4	748220	2.8957	4.5803e-07	1	9.1605e-07	4.0002e-05	FALSE
HGLibB_26874	LOC283710	2613.7/2501.2/2509.1/2393.9	0/0/0/0	2503.3	0	-11.29	8064.3	747460	2.8954	4.5857e-07	1	9.1713e-07	4.0002e-05	FALSE
HGLibB_21399	HIST1H2BF	2460.2/2328.6/2619.6/2609.6	0/0/0/0	2501.6	0	-11.289	19070	746600	2.8952	4.5918e-07	1	9.1837e-07	4.0002e-05	FALSE
HGLibB_19655	GOSR1	2679.2/2494.9/2631.2/2226.2	0/0/0/0	2501.5	0	-11.289	41416	746530	2.8951	4.5924e-07	1	9.1847e-07	4.0002e-05	FALSE
HGLibB_32279	NOS1	2628/2500.3/2381.3/2499.4	0/0/0/0	2500.7	0	-11.289	10162	746140	2.895	4.5951e-07	1	9.1903e-07	4.0002e-05	FALSE
HGLibB_25995	LARP1B	2660.8/2505.6/2476.2/2438.3	0.65197/1.5299/449.77/0	2518.8	2.625	-9.4411	9545.7	755490	2.8949	1.82e-05	0.99998	3.64e-05	7.4425e-05	FALSE
HGLibB_56321	ZNF614	2759/2941/3037.1/2707.8	12.387/13.769/61.843/691.31	2858.1	52.087	-5.7511	23767	939590	2.8949	0.00030101	0.9997	0.00060203	0.00077878	FALSE
HGLibB_27795	MACROD1	3819.3/3607.8/3405.2/3752.6	18.255/273.09/393.55/574.46	3642.7	183.41	-4.3044	33620	1428000	2.8948	0.00074707	0.99925	0.0014941	0.0018295	FALSE
HGLibB_46795	SPRYD4	51.169/58.104/86.221/121.01	39.77/2511.3/275.48/54.991	74.636	197.36	1.391	1036.4	1797.2	2.8948	0.99803	0.0019743	0.0039487	0.0045495	TRUE
HGLibB_04360	BCOR	2430.5/2581.6/2500.4/2476.6	0.65197/0/0/0	2496.7	0.065596	-11.195	4001.9	744070	2.8943	4.6101e-07	1	9.2201e-07	4.0002e-05	FALSE
HGLibB_06115	C2orf27B	2504.2/2529.8/2490.7/2458.6	0/0/0/0	2495.7	0	-11.286	877.25	743570	2.8942	4.6138e-07	1	9.2275e-07	4.0002e-05	FALSE
HGLibB_26252	LEMD2	2379.4/2442.2/2631.2/2535.3	0/0/0/0	2495.2	0	-11.286	12112	743310	2.8941	4.6156e-07	1	9.2313e-07	4.0002e-05	FALSE
HGLibB_04142	BANF2	3252.3/2809.6/2939.3/3046.9	194.29/11.474/44.977/333.87	3007.7	76.188	-5.2846	35105	1026000	2.8941	0.00040956	0.99959	0.00081911	0.0010386	FALSE
HGLibB_22993	IL18BP	2409/2390.3/2761/2434.7	0/0/0/0	2494.3	0	-11.285	30925	742850	2.894	4.6189e-07	1	9.2378e-07	4.0002e-05	FALSE
HGLibB_50747	TNFSF13	2485.8/2641.5/2444.2/2410.7	0/0/0/0	2494	0	-11.285	10413	742700	2.894	4.62e-07	1	9.2401e-07	4.0002e-05	FALSE
HGLibB_25416	KRT23	2767.2/2731.8/2712.6/2784.5	13.039/11.474/22.488/539.11	2748.9	36.791	-6.1852	1072.6	878470	2.8936	0.00022533	0.99977	0.00045065	0.00059447	FALSE
HGLibB_16577	FAM46B	3343.4/3223.4/1158.7/3084.1	0/0/0/0	2491.1	0	-11.283	1129900	741220	2.8935	4.6308e-07	1	9.2616e-07	4.0002e-05	FALSE
HGLibB_12339	DAZ1	2385.5/2454.7/2799.8/2461	1.3039/0/16.866/123.73	2520.3	4.0442	-8.9653	34697	756260	2.8935	2.8074e-05	0.99997	5.6147e-05	9.9786e-05	FALSE
HGLibB_23171	IL9R_X	2454.1/2862.3/2737.8/2621.6	2.6079/14.534/1399.9/6.8739	2664.6	24.84	-6.6887	30203	832540	2.8931	0.00015922	0.99984	0.00031844	0.00043136	FALSE
HGLibB_42742	SBF1	2496/2583.4/2468.4/2402.3	0/0/0/0	2486.7	0	-11.281	5630.5	738940	2.8928	4.6475e-07	1	9.2949e-07	4.0002e-05	FALSE
HGLibB_11177	CRLF2_X	2430.5/2587.9/2671.9/2465.8	2.6079/1.5299/5.6221/101.14	2537.2	7.0109	-8.3076	12394	765030	2.8928	4.8251e-05	0.99995	9.6503e-05	0.00015151	FALSE
HGLibB_43495	SERPINB2	2641.3/2329.5/2416.1/2899.6	1.3039/0.76495/888.29/11.784	2562.3	10.541	-7.7951	65178	778150	2.8928	7.1523e-05	0.99993	0.00014305	0.00021096	FALSE
HGLibB_00109	ABCA3	2525.7/2447.5/2570.2/2403.5	0/0/0/0	2485.9	0	-11.28	5648.5	738520	2.8927	4.6506e-07	1	9.3012e-07	4.0002e-05	FALSE
HGLibB_15727	EXOC4	2243.3/2363.5/3001.3/2523.3	1.9559/0/730.87/2.9459	2517.3	4.5255	-8.8321	111010	754680	2.8924	3.1517e-05	0.99997	6.3034e-05	0.00010835	FALSE
HGLibB_40584	RBP3	2482.7/2283.9/2809.5/2389.1	0/0/0/0	2483.8	0	-11.279	51652	737460	2.8923	4.6584e-07	1	9.3167e-07	4.0002e-05	FALSE
HGLibB_22213	HSFY1	2806.1/2646.9/2714.5/2788.1	7.8236/9.9443/50.599/440.91	2738.2	36.423	-6.1937	5336	872570	2.8923	0.00022477	0.99978	0.00044953	0.00059307	FALSE
HGLibB_45779	SMTN	2436.7/2772/2923.8/2824.1	118.01/3.8247/33.733/104.09	2732.8	35.653	-6.2208	44676	869600	2.8923	0.00022065	0.99978	0.0004413	0.00058298	FALSE
HGLibB_07225	CARD18	2775.4/2410/2446.2/2324.4	0/0/0/0	2483.3	0	-11.279	39107	737220	2.8923	4.6601e-07	1	9.3203e-07	4.0002e-05	FALSE
HGLibB_08112	CCNL2	2480.7/2453.8/2554.7/2443.1	0/0/0/0	2482.7	0	-11.278	2530.4	736880	2.8921	4.6627e-07	1	9.3254e-07	4.0002e-05	FALSE
HGLibB_50951	TOR1A	3197/3219.9/3290/3030.2	24.775/22.183/163.04/1451.4	3182.8	106.94	-4.8825	12121	1131300	2.8919	0.00053157	0.99947	0.0010631	0.0013281	FALSE
HGLibB_36566	PIH1D2	2615.8/2412.7/2400.6/2544.9	0/0.76495/78.709/0.98198	2491.9	1.548	-9.9342	10920	741590	2.8918	1.0949e-05	0.99999	2.1898e-05	5.6152e-05	FALSE
HGLibB_13335	DLK1	2484.8/2425.2/2609.9/2863.6	3.9118/2.2948/1546.1/3.9279	2590.5	15.54	-7.2917	37824	792990	2.8916	0.00010397	0.9999	0.00020793	0.00029273	FALSE
HGLibB_02139	ANKRD66	2446.9/2502.1/2700.9/2462.2	0.65197/1.5299/742.12/1.964	2526	6.4826	-8.3997	13834	759230	2.8916	4.4976e-05	0.99996	8.9953e-05	0.00014313	FALSE
HGLibB_20892	HBE1	3078.3/2772/2719.4/2625.2	7.8236/16.064/61.843/542.05	2793.7	45.44	-5.9112	38471	903350	2.8916	0.0002727	0.99973	0.00054541	0.00071004	FALSE
HGLibB_27730	LYSMD3	2432.6/2480.6/2610.9/2396.3	0/0/0/0	2478.8	0	-11.276	8793.3	734890	2.8915	4.6774e-07	1	9.3548e-07	4.0002e-05	FALSE
HGLibB_16605	FAM50A	2290.3/2324.2/2851.1/2486.2	0/0/0/0	2478.4	0	-11.276	66043	734710	2.8915	4.6787e-07	1	9.3574e-07	4.0002e-05	FALSE
HGLibB_19189	GLA	3048.7/2912.4/2747.4/2786.9	14.995/17.594/67.465/608.83	2871.5	57.475	-5.6183	18532	947150	2.8914	0.00033164	0.99967	0.00066328	0.00085262	FALSE
HGLibB_45515	SMAD1	2835.8/2637/2825/2904.3	13.691/10.709/44.977/697.21	2798.7	46.426	-5.8835	13121	906140	2.8913	0.000278	0.99972	0.000556	0.00072292	FALSE
HGLibB_32170	NMUR1	2470.4/2444.8/2432.6/2562.9	0/0/0/0	2477.2	0	-11.275	3473.8	734060	2.8913	4.6835e-07	1	9.3671e-07	4.0002e-05	FALSE
HGLibB_53510	VCP	2593.2/2741.6/2700/2506.6	2.6079/162.17/16.866/32.405	2633.7	22.087	-6.8344	11280	815940	2.8912	0.00014437	0.99986	0.00028875	0.00039432	FALSE
HGLibB_16082	FAM131A	2407/2495.8/2765.9/2264.5	0/0/0/0	2476.7	0	-11.275	44618	733820	2.8912	4.6853e-07	1	9.3707e-07	4.0002e-05	FALSE
HGLibB_53314	USP47	2453/2600.4/2591.5/2268.1	0/0/0/0	2474.5	0	-11.274	24194	732710	2.8908	4.6937e-07	1	9.3874e-07	4.0002e-05	FALSE
HGLibB_16119	FAM13A	2398.8/2587.9/2555.6/2577.2	1.9559/0.76495/652.16/2.9459	2528.7	7.6096	-8.1988	7818.4	760610	2.8907	5.2782e-05	0.99995	0.00010556	0.00016302	FALSE
HGLibB_23920	JMJD4	2442.8/2450.2/2427.8/2576	0/0/0/0	2473.5	0	-11.273	4697.8	732190	2.8907	4.6975e-07	1	9.395e-07	4.0002e-05	FALSE
HGLibB_35642	PCSK9	2605.5/2509.2/2398.7/2384.3	0/0/0/0	2472.8	0	-11.273	10753	731850	2.8906	4.7001e-07	1	9.4002e-07	4.0002e-05	FALSE
HGLibB_54481	XPA	2827.6/2661.2/2752.3/2553.3	7.8236/13.004/22.488/455.64	2696.6	32.054	-6.3507	14019	849850	2.8904	0.00020278	0.9998	0.00040556	0.000539	FALSE
HGLibB_29250	MIP	2330.2/2532.4/2632.2/2402.3	0/0/0/0	2471.6	0	-11.272	18089	731200	2.8904	4.705e-07	1	9.4099e-07	4.0002e-05	FALSE
HGLibB_42823	SCARF1	2530.8/2545/2348.3/2465.8	0/0/0/0	2471.2	0	-11.272	8041.6	731040	2.8903	4.7062e-07	1	9.4124e-07	4.0002e-05	FALSE
HGLibB_20298	GRK1	2512.4/2390.3/2546.9/2433.5	0/0/0/0	2470	0	-11.271	5132.8	730400	2.8901	4.711e-07	1	9.4219e-07	4.0002e-05	FALSE
HGLibB_46550	SPECC1L	2986.2/3033/3358.7/3046.9	24.775/1347.8/95.576/26.513	3102.8	96.024	-4.9996	29029	1082700	2.8897	0.0004968	0.9995	0.00099361	0.0012465	FALSE
HGLibB_07514	CCDC105	2734.5/2319.7/2535.3/2301.7	0/0/0/0	2466.6	0	-11.269	41753	728650	2.8896	4.7241e-07	1	9.4482e-07	4.0002e-05	FALSE
HGLibB_28197	MAP7D2	4232.7/4108.4/3955.5/3997.1	62.589/3588.4/337.33/70.703	4072	270.66	-3.9062	15445	1730800	2.8894	0.00094711	0.99905	0.0018942	0.0022846	FALSE
HGLibB_00277	ABHD4	2425.4/2433.2/2557.6/2443.1	0/0/0/0	2464.2	0	-11.268	3876.3	727460	2.8892	4.7331e-07	1	9.4663e-07	4.0002e-05	FALSE
HGLibB_43328	SEMG2	2533.9/2331.3/2562.4/2431.1	0/0/0/0	2463	0	-11.267	11090	726820	2.889	4.738e-07	1	9.4761e-07	4.0002e-05	FALSE
HGLibB_05522	C17orf105	2648.5/2487.7/2454.9/2274.1	0/0/0/0	2462.7	0	-11.267	23593	726690	2.8889	4.739e-07	1	9.4781e-07	4.0002e-05	FALSE
HGLibB_14533	EFCAB9	2371.2/2342.9/2573.1/2568.9	0/0/0/0	2461.7	0	-11.266	15396	726160	2.8888	4.7431e-07	1	9.4862e-07	4.0002e-05	FALSE
HGLibB_57572	NonTargetingControlGuideForHuman_0544	2638.3/2459.1/2609.9/2301.7	0.65197/1.5299/292.35/1.964	2498.6	5.1153	-8.675	24078	745040	2.8888	3.6201e-05	0.99996	7.2402e-05	0.00012037	FALSE
HGLibB_36321	PHF21A	4534.6/4567/4373.1/4168.4	1286.3/45.897/241.75/922.08	4407.9	338.84	-3.6975	33311	1984600	2.8884	0.0010597	0.99894	0.0021194	0.0025387	FALSE
HGLibB_45869	SNF8	2464.3/2446.6/2436.5/2489.8	0/0/0/0	2459.2	0	-11.265	545.27	724910	2.8884	4.7526e-07	1	9.5052e-07	4.0002e-05	FALSE
HGLibB_17052	FBXO33	2923.8/2949/2860.8/2543.7	10.431/15.299/50.599/873.96	2814.5	51.676	-5.7401	35172	914940	2.8883	0.00030832	0.99969	0.00061665	0.00079619	FALSE
HGLibB_33877	OR4A15	2608.6/2882/2807.5/2725.8	9.7795/9.9443/50.599/655.96	2754.1	42.524	-5.9842	13724	881350	2.8883	0.00026176	0.99974	0.00052352	0.00068357	FALSE
HGLibB_01762	AMDHD2	2801/2422.5/2357/2280.1	0/0/0/0	2457.4	0	-11.263	53595	723980	2.8881	4.7597e-07	1	9.5194e-07	4.0002e-05	FALSE
HGLibB_15288	EPHB1	2657.7/2538.7/2464.6/2263.3	1.9559/0/5.6221/57.937	2476.9	2.7745	-9.3586	27427	733910	2.888	1.9906e-05	0.99998	3.9812e-05	7.8826e-05	FALSE
HGLibB_49399	TIFAB	2786.7/2804.2/2554.7/3112.8	9.1275/15.299/67.465/717.83	2807.7	51.138	-5.7514	52529	911140	2.8878	0.00030642	0.99969	0.00061283	0.00079171	FALSE
HGLibB_04875	BSPRY	2425.4/2738.9/2436.5/2245.4	0/0/0/0	2455.3	0	-11.262	41925	722920	2.8877	4.7679e-07	1	9.5357e-07	4.0002e-05	FALSE
HGLibB_16950	FBXL12	2579.9/2471.7/2348.3/2422.7	0/0/0/0	2454.2	0	-11.262	9440.5	722370	2.8876	4.7721e-07	1	9.5441e-07	4.0002e-05	FALSE
HGLibB_55407	ZNF136	2791.8/2578.9/2694.2/2501.8	2.6079/2.2948/297.97/249.42	2639.4	26.253	-6.5982	16274	818950	2.8875	0.00017201	0.99983	0.00034403	0.00046302	FALSE
HGLibB_03342	ASPDH	56.286/59.892/68.783/55.115	30.642/2065.4/230.51/46.153	59.791	161.22	1.416	38.338	1234.1	2.8874	0.99797	0.0020327	0.0040653	0.0046758	TRUE
HGLibB_15521	ERVMER34-1	2933/2667.4/2856/3055.3	10.431/938.59/89.953/16.694	2874.4	62.082	-5.5104	26448	948850	2.8872	0.00035997	0.99964	0.00071994	0.00092055	FALSE
HGLibB_27653	LYAR	2592.2/2512.8/2439.4/2272.9	0/0/0/0	2451.4	0	-11.26	18533	720960	2.8871	4.7829e-07	1	9.5658e-07	4.0002e-05	FALSE
HGLibB_00412	ACCS	2752.9/3067/2908.3/2828.9	6.5197/9.1793/545.34/506.7	2886.9	64.093	-5.4714	18073	955980	2.8871	0.00036935	0.99963	0.0007387	0.00094305	FALSE
HGLibB_47294	STARD10	2627/2349.2/2560.5/2282.5	0/0/0/0	2450.6	0	-11.26	27246	720550	2.887	4.7861e-07	1	9.5722e-07	4.0002e-05	FALSE
HGLibB_51449	TRIM46	2504.2/2417.1/2382.2/2499.4	0/0/0/0	2450.2	0	-11.259	3683.3	720310	2.8869	4.7879e-07	1	9.5759e-07	4.0002e-05	FALSE
HGLibB_00499	ACOX2	2391.6/2431.4/2482/2497	0/0/0/0	2450.2	0	-11.259	2326.8	720310	2.8869	4.788e-07	1	9.576e-07	4.0002e-05	FALSE
HGLibB_16979	FBXL22	2806.1/3019.6/2841.4/2728.2	14.343/13.769/67.465/845.49	2846.9	58.063	-5.5915	15205	933210	2.8869	0.00034151	0.99966	0.00068302	0.00087641	FALSE
HGLibB_54633	YME1L1	2525.7/2411.8/2394.8/2469.4	0/0/0/0	2449.9	0	-11.259	3538.6	720170	2.8869	4.789e-07	1	9.5781e-07	4.0002e-05	FALSE
HGLibB_55738	ZNF324B	2452/2511/2311.5/2530.5	0/0/0/0	2449.7	0	-11.259	9797.4	720090	2.8868	4.7896e-07	1	9.5793e-07	4.0002e-05	FALSE
HGLibB_06792	CA13	2660.8/2269.6/2449.1/2543.7	1.9559/68.08/16.866/0	2476.6	3.827	-9.0036	27340	733780	2.8867	2.7511e-05	0.99997	5.5023e-05	9.8358e-05	FALSE
HGLibB_27810	MAD2L2	2459.2/2412.7/2420/2501.8	0/0/0/0	2448.1	0	-11.258	1682.6	719290	2.8866	4.7959e-07	1	9.5918e-07	4.0002e-05	FALSE
HGLibB_05653	C19orf40	3118.2/3382.6/3134/3321.3	29.338/34.423/134.93/1607.5	3237	121.77	-4.721	17669	1164700	2.8865	0.00059568	0.9994	0.0011914	0.0014784	FALSE
HGLibB_26005	LARP7	2846/2781.8/3046.8/2699.5	10.431/11.474/134.93/670.69	2840.7	57.543	-5.6011	21973	929710	2.8864	0.00033974	0.99966	0.00067949	0.00087219	FALSE
HGLibB_48437	TBC1D20	2374.2/2371.5/2636/2414.3	0/0/0/0	2446.7	0	-11.257	15933	718540	2.8864	4.8017e-07	1	9.6034e-07	4.0002e-05	FALSE
HGLibB_29992	MRPS11	2973.9/2932/2980.9/2612	3.9118/382.47/832.07/11.784	2870.5	62.317	-5.5031	31169	946600	2.8863	0.00036253	0.99964	0.00072505	0.00092665	FALSE
HGLibB_16474	FAM218A	2500.1/2505.6/2384.2/2396.3	0/0/0/0	2445.9	0	-11.257	4259	718150	2.8862	4.8047e-07	1	9.6094e-07	4.0002e-05	FALSE
HGLibB_09544	CHRM3	2769.3/2257.1/2284.4/2511.3	0/0/5.6221/0	2447.1	0.17504	-11.025	56832	718750	2.8862	1.2811e-06	1	2.5622e-06	4.0002e-05	FALSE
HGLibB_35499	PCDHGA9	2613.7/2450.2/2558.5/2274.1	1.9559/1.5299/466.63/0	2470.7	3.4364	-9.1219	22412	730750	2.8862	2.4807e-05	0.99998	4.9613e-05	9.1321e-05	FALSE
HGLibB_16696	FAM73B	2444.9/2610.2/2357/2381.9	0/2.2948/0/0	2446.6	0.12122	-11.092	12992	718490	2.8862	8.8748e-07	1	1.775e-06	4.0002e-05	FALSE
HGLibB_51788	TSGA13	2662.8/2481.5/2576.9/2765.4	4.5638/5.3546/39.355/377.08	2619.6	24.705	-6.6717	14670	808380	2.8861	0.00016399	0.99984	0.00032797	0.00044306	FALSE
HGLibB_35775	PDE7A	2298.5/2478.8/2624.4/2387.9	0/0/0/0	2444.5	0	-11.256	19353	717430	2.886	4.8103e-07	1	9.6207e-07	4.0002e-05	FALSE
HGLibB_07984	CCL20	2381.4/2522.6/2471.3/2403.5	0/0/0/0	2444.1	0	-11.256	4161.3	717230	2.8859	4.8119e-07	1	9.6238e-07	4.0002e-05	FALSE
HGLibB_15024	EMILIN1	3260.5/3290.5/3320/3165.5	30.642/1462.6/174.28/32.405	3258.6	126.25	-4.6789	4482.9	1178200	2.8858	0.00061241	0.99939	0.0012248	0.0015171	FALSE
HGLibB_51347	TRIM14	2497.1/2502.9/2416.1/2384.3	1.3039/0.76495/0/7.8558	2449.6	0.89141	-10.339	3492.1	720020	2.8858	6.5188e-06	0.99999	1.3038e-05	4.5802e-05	FALSE
HGLibB_48502	TBC1D5	2567.7/2329.5/2477.2/2407.1	0/0/0/1.964	2443.8	0.11315	-11.101	10287	717080	2.8858	8.3026e-07	1	1.6605e-06	4.0002e-05	FALSE
HGLibB_46814	SPTA1	2416.2/2533.3/2669/2181.9	0/0/0/0.98198	2443.4	0.081366	-11.142	42706	716900	2.8857	5.9721e-07	1	1.1944e-06	4.0002e-05	FALSE
HGLibB_26515	LIMS3	2463.3/2248.2/2675.8/2403.5	0/0/0/0.98198	2442.9	0.081366	-11.142	31368	716640	2.8857	5.9746e-07	1	1.1949e-06	4.0002e-05	FALSE
HGLibB_32382	NPDC1	2791.8/2446.6/2443.3/2131.5	0/0/0/0	2442.2	0	-11.255	72916	716270	2.8856	4.8194e-07	1	9.6389e-07	4.0002e-05	FALSE
HGLibB_07954	CCL1	2411.1/2601.3/2328/2440.7	0/0/0/4.9099	2443.3	0.16605	-11.034	13101	716820	2.8856	1.2191e-06	1	2.4382e-06	4.0002e-05	FALSE
HGLibB_28818	MEGF9	2363/2531.5/2490.7/2386.7	0/0/0/0	2442	0	-11.254	6563.3	716170	2.8856	4.8202e-07	1	9.6404e-07	4.0002e-05	FALSE
HGLibB_17758	FOLH1	2975/2981.2/2664.1/2682.7	11.735/21.418/50.599/737.47	2821.6	55.452	-5.6439	31027	918970	2.8856	0.00033102	0.99967	0.00066204	0.00085118	FALSE
HGLibB_43934	SHANK1	2637.3/2338.5/2434.5/2364	0/0/0/0	2440.8	0	-11.254	18336	715580	2.8854	4.8248e-07	1	9.6497e-07	4.0002e-05	FALSE
HGLibB_10928	CPLX3	2199.2/2565.5/2531.4/2481.4	0/0/0/0	2439.9	0	-11.253	27930	715130	2.8853	4.8284e-07	1	9.6568e-07	4.0002e-05	FALSE
HGLibB_55414	ZNF14	2397.8/2410/2577.9/2378.4	0/0/0/0	2439.7	0	-11.253	8502.2	715030	2.8852	4.8292e-07	1	9.6583e-07	4.0002e-05	FALSE
HGLibB_29695	MPL	2393.7/2389.4/2437.4/2631.2	0/1.5299/11.244/50.081	2461	3.0036	-9.2643	13055	725810	2.8851	2.1839e-05	0.99998	4.3678e-05	8.3852e-05	FALSE
HGLibB_40523	RBM5	2399.8/2403.7/2613.8/2347.2	0/0/0/0	2439	0	-11.253	13915	714680	2.8851	4.8319e-07	1	9.6638e-07	4.0002e-05	FALSE
HGLibB_04427	BEST4	2895.1/2859.6/2770.7/2776.1	14.343/16.064/61.843/717.83	2824.9	56.664	-5.6149	3818.2	920810	2.8848	0.00033806	0.99966	0.00067612	0.00086823	FALSE
HGLibB_17379	FGF23	181.14/210.07/173.41/186.91	86.06/6196.8/612.81/131.59	187.4	455.52	1.2769	249.67	8640.7	2.8844	0.998	0.0020047	0.0040095	0.0046157	TRUE
HGLibB_12410	DCAF12L2	2427.5/2608.4/2355.1/2352	0/0/0/0	2433.6	0	-11.249	14475	711920	2.8842	4.8537e-07	1	9.7075e-07	4.0002e-05	FALSE
HGLibB_45203	SLC5A10	2805.1/2903.4/2723.2/2559.3	7.8236/10.709/61.843/795.4	2744.8	45.225	-5.8924	21226	876230	2.884	0.00028157	0.99972	0.00056313	0.00073145	FALSE
HGLibB_17729	FNDC4	2499.1/2385.8/2508.2/2331.6	0/0/0/0	2430	0	-11.247	7503.8	710120	2.8836	4.868e-07	1	9.736e-07	4.0002e-05	FALSE
HGLibB_56548	ZNF711	2452/2585.2/2297.9/2392.7	0/0/0/0	2429.8	0	-11.247	14467	709990	2.8836	4.8691e-07	1	9.7381e-07	4.0002e-05	FALSE
HGLibB_18360	GABRE	2857.3/2590.5/2911.2/2769	11.083/12.239/73.087/671.68	2779.3	50.936	-5.7423	19735	895300	2.8835	0.00031172	0.99969	0.00062343	0.00080444	FALSE
HGLibB_30650	MYEOV	2265.8/2310.8/2643.8/2511.3	0/0/0/0	2428.2	0	-11.246	31191	709180	2.8833	4.8755e-07	1	9.751e-07	4.0002e-05	FALSE
HGLibB_56966	ZSCAN9	2625/2881.1/2853/2700.7	5.8677/9.9443/264.24/358.42	2762.9	48.72	-5.7967	14996	886210	2.8832	0.00030084	0.9997	0.00060167	0.00077834	FALSE
HGLibB_36974	PLCXD1_X	2386.5/2469/2381.3/2487.4	0/3.0598/5.6221/0	2430.6	0.55208	-10.613	3025	710400	2.8831	4.0987e-06	1	8.1973e-06	4.1199e-05	FALSE
HGLibB_32966	NUMA1	2517.5/2469.9/2654.4/2323.2	1.3039/2.2948/832.07/1.964	2488.4	8.6173	-8.016	18680	739840	2.8831	6.1852e-05	0.99994	0.0001237	0.00018621	FALSE
HGLibB_03325	ASMTL_X	3003.6/3039.3/2947/3200.3	19.559/1288.2/106.82/28.477	3046.1	93.691	-5.0081	11814	1048800	2.883	0.00050291	0.9995	0.0010058	0.0012608	FALSE
HGLibB_56668	ZNF780B	2494/2496.7/2475.2/2441.9	1.9559/1.5299/742.12/0.98198	2476.8	7.1024	-8.2565	638.11	733900	2.8829	5.1331e-05	0.99995	0.00010266	0.00015933	FALSE
HGLibB_23383	INTS2	2468.4/2575.4/2500.4/2485	2.6079/2.2948/865.8/2.9459	2507	11.336	-7.6675	2230.1	749360	2.8829	8.0519e-05	0.99992	0.00016104	0.00023366	FALSE
HGLibB_23332	INPPL1	2381.4/2416.2/2613.8/2300.5	0/0/0/0	2425.3	0	-11.245	17702	707740	2.8829	4.8871e-07	1	9.7741e-07	4.0002e-05	FALSE
HGLibB_12146	CYP3A5	2455.1/2420.7/2421/2402.3	0/0/0/0	2424.7	0	-11.244	484.88	707440	2.8828	4.8895e-07	1	9.7789e-07	4.0002e-05	FALSE
HGLibB_18363	GABRG1	2781.6/2645.1/2862.7/2592.8	6.5197/9.9443/78.709/626.5	2718.4	42.468	-5.9672	15322	861750	2.8826	0.00026862	0.99973	0.00053724	0.00070026	FALSE
HGLibB_37342	PNMT	2483.7/2521.7/2245.6/2453.8	0/0/0/0	2423.8	0	-11.244	15277	706990	2.8826	4.8931e-07	1	9.7862e-07	4.0002e-05	FALSE
HGLibB_52561	UBE2L3	2406/2334/2520.8/2538.9	0.65197/0.76495/112.44/1.964	2448.5	3.4059	-9.1188	9438.2	719440	2.8826	2.5037e-05	0.99997	5.0074e-05	9.1908e-05	FALSE
HGLibB_07320	CASP8	3771.2/4162.9/3926.4/3813.7	1124/35.952/140.55/680.51	3915.7	249.47	-3.9669	30842	1617700	2.8825	0.000934	0.99907	0.001868	0.0022548	FALSE
HGLibB_15988	FAM109B	2288.3/2360.8/2669/2389.1	0/0/0/0	2422.6	0	-11.243	27893	706410	2.8824	4.8978e-07	1	9.7956e-07	4.0002e-05	FALSE
HGLibB_01998	ANKRD13A	2330.2/2306.3/2626.4/2439.5	0/0/0/0	2422.4	0	-11.243	21288	706270	2.8824	4.8989e-07	1	9.7978e-07	4.0002e-05	FALSE
HGLibB_01306	AHR	2352.8/2556.6/2368.7/2410.7	0/0/0/0	2420.9	0	-11.242	8628.8	705510	2.8822	4.905e-07	1	9.81e-07	4.0002e-05	FALSE
HGLibB_44071	SIGLEC1	2551.3/2419.8/2469.4/2250.1	0/0/0/0	2420.1	0	-11.241	16175	705140	2.882	4.908e-07	1	9.8161e-07	4.0002e-05	FALSE
HGLibB_49328	THRA	2461.2/2522.6/2483.9/2222.6	0/0/0/0	2419.6	0	-11.241	18432	704900	2.882	4.91e-07	1	9.8199e-07	4.0002e-05	FALSE
HGLibB_13967	DSC1	2655.7/2525.3/2857.9/2688.7	8.4756/7.6495/56.221/524.38	2679.3	37.331	-6.1277	18753	840440	2.8818	0.00024139	0.99976	0.00048278	0.00063385	FALSE
HGLibB_11658	CTPS2	2562.5/2496.7/2326/2300.5	0/0/0/0	2418.9	0	-11.241	16445	704530	2.8818	4.913e-07	1	9.826e-07	4.0002e-05	FALSE
HGLibB_49623	TM2D1	2301.6/2445.7/2561.4/2373.6	0/0/0/0	2418.7	0	-11.241	12287	704420	2.8818	4.9138e-07	1	9.8277e-07	4.0002e-05	FALSE
HGLibB_02148	ANKS1A	2267.8/2446.6/2503.3/2463.4	0/0/0/0	2418.6	0	-11.241	10903	704360	2.8818	4.9144e-07	1	9.8287e-07	4.0002e-05	FALSE
HGLibB_19171	GK	2237.1/2406.4/2576.9/2468.2	0/0/0/0.98198	2419	0.081366	-11.128	20203	704580	2.8818	6.0938e-07	1	1.2188e-06	4.0002e-05	FALSE
HGLibB_45947	SNTB2	2380.4/2377.8/2616.7/2308.9	0/0/0/0	2418.2	0	-11.24	18135	704170	2.8817	4.9159e-07	1	9.8317e-07	4.0002e-05	FALSE
HGLibB_55567	ZNF23	2344.6/2634.3/2532.4/2185.4	0/0/0/0	2418	0	-11.24	39788	704060	2.8817	4.9168e-07	1	9.8335e-07	4.0002e-05	FALSE
HGLibB_40354	RAVER2	2493/2368/2324.1/2491	0/0/0/0	2417.8	0	-11.24	7422.6	704000	2.8817	4.9173e-07	1	9.8346e-07	4.0002e-05	FALSE
HGLibB_36112	PFKFB3	2345.6/2578.9/2496.5/2532.9	1.3039/4.5897/652.16/1.964	2486.9	9.6029	-7.8743	10216	739060	2.8817	6.9126e-05	0.99993	0.00013825	0.00020477	FALSE
HGLibB_21093	HELT	2242.2/2623.6/2461.7/2361.6	0/0/0/0.98198	2418.3	0.081366	-11.127	26086	704210	2.8816	6.0975e-07	1	1.2195e-06	4.0002e-05	FALSE
HGLibB_48797	TCTE1	2399.8/2512.8/2451/2310.1	0/0/0/0	2417.3	0	-11.24	7352.8	703710	2.8816	4.9196e-07	1	9.8393e-07	4.0002e-05	FALSE
HGLibB_23112	IL34	2158.3/2671.9/2561.4/2311.3	0/0/0/0	2417.2	0	-11.24	54640	703680	2.8816	4.9198e-07	1	9.8397e-07	4.0002e-05	FALSE
HGLibB_20045	GPR65	2324.1/2574.5/2504.3/2275.3	0/0/0/0	2416.4	0	-11.239	20377	703260	2.8814	4.9233e-07	1	9.8465e-07	4.0002e-05	FALSE
HGLibB_00211	ABCF3	3045.6/2872.1/3320/2969	22.819/1106.1/123.69/26.513	3047.2	95.498	-4.9813	37059	1049400	2.8814	0.00051358	0.99949	0.0010272	0.0012859	FALSE
HGLibB_08497	CDAN1	2618.8/2240.1/2557.6/2269.3	0/0/0/0	2415.6	0	-11.239	37882	702870	2.8813	4.9264e-07	1	9.8529e-07	4.0002e-05	FALSE
HGLibB_02315	AP2S1	2856.3/2687.1/3024.5/2677.9	11.735/20.654/61.843/732.56	2807.9	57.682	-5.5809	26920	911270	2.881	0.00034912	0.99965	0.00069823	0.00089464	FALSE
HGLibB_21583	HLA-DOB	3421.2/3167.1/3144.6/3039.7	26.731/36.717/140.55/1502.4	3190.2	120.1	-4.7198	26197	1135800	2.8807	0.00060538	0.99939	0.0012108	0.0015006	FALSE
HGLibB_09543	CHRM3	2632.1/2411.8/2177.8/2444.3	0/0/0/0	2411	0	-11.236	34795	700580	2.8805	4.9452e-07	1	9.8904e-07	4.0002e-05	FALSE
HGLibB_08078	CCNE1	3733.3/3859/3736.6/3705.9	2381.6/48.957/247.37/84.45	3758.2	222.26	-4.0736	4661	1507100	2.8803	0.00088573	0.99911	0.0017715	0.0021461	FALSE
HGLibB_00794	ADAMTS12	2409/2357.2/2599.2/2282.5	0/0/0/0	2409.2	0	-11.235	18288	699670	2.8802	4.9527e-07	1	9.9053e-07	4.0002e-05	FALSE
HGLibB_36421	PHYH	2462.3/2428.7/2417.1/2326.8	0/0/0/0	2408.2	0	-11.234	3348.1	699160	2.8801	4.9568e-07	1	9.9137e-07	4.0002e-05	FALSE
HGLibB_14424	EDC4	5120/5050.6/5512.3/5023.9	63.241/1808.3/371.06/1656.6	5173	515.07	-3.3257	51726	2616200	2.8798	0.0012993	0.9987	0.0025986	0.0030731	FALSE
HGLibB_39672	QKI	2502.2/2393.9/2329.9/2401.1	0/0/0/0	2406	0	-11.233	5069.7	698050	2.8797	4.966e-07	1	9.932e-07	4.0002e-05	FALSE
HGLibB_29510	MMS19	2676.1/2486/2592.4/2541.3	4.5638/6.1196/33.733/332.89	2573	23.809	-6.697	6532.4	783760	2.8795	0.00016374	0.99984	0.00032747	0.00044244	FALSE
HGLibB_43666	SFI1	2476.6/2463.6/2370.6/2318.4	0/0/5.6221/0.98198	2406.4	0.39882	-10.749	5739.1	698260	2.8793	3.02e-06	1	6.0399e-06	4.0002e-05	FALSE
HGLibB_12252	DAB1	2674.1/2724.6/2682.5/2513.7	7.1716/7.6495/61.843/436.98	2647.5	35.045	-6.1992	8591.8	823320	2.8792	0.00023144	0.99977	0.00046287	0.00060964	FALSE
HGLibB_11153	CRISP1	2607.6/2357.2/2301.8/2352	0/0/0/0	2401.8	0	-11.23	18936	695960	2.879	4.9834e-07	1	9.9667e-07	4.0002e-05	FALSE
HGLibB_42479	S100A10	2383.5/2503.8/2336.7/2384.3	0/0/0/0	2401.3	0	-11.23	5098.3	695700	2.8789	4.9855e-07	1	9.9709e-07	4.0002e-05	FALSE
HGLibB_07949	CCKAR	2305.7/2471.7/2468.4/2358	0/0/0/0	2399.9	0	-11.229	6827.4	694990	2.8787	4.9914e-07	1	9.9828e-07	4.0002e-05	FALSE
HGLibB_33121	NXPH2	2281.1/2481.5/2299.9/2542.5	0/0/0/0	2398.6	0	-11.229	17042	694350	2.8785	4.9967e-07	1	9.9934e-07	4.0002e-05	FALSE
HGLibB_20487	GTDC1	2459.2/2360.8/2432.6/2340	0/0/0/0	2397.6	0	-11.228	3229.1	693880	2.8783	5.0007e-07	1	1.0001e-06	4.0002e-05	FALSE
HGLibB_11332	CSGALNACT1	2522.6/2447.5/2512/2130.3	0/0/0/0	2397.5	0	-11.228	34219	693820	2.8783	5.0012e-07	1	1.0002e-06	4.0002e-05	FALSE
HGLibB_12438	DCAF6	2406/2401/2448.1/2334	0/0/0/0	2396.9	0	-11.228	2224.8	693520	2.8782	5.0037e-07	1	1.0007e-06	4.0002e-05	FALSE
HGLibB_07890	CCDC85C	2127.6/2487.7/2384.2/2608.4	0/0/0/0	2395.3	0	-11.227	41914	692690	2.8779	5.0107e-07	1	1.0021e-06	4.0002e-05	FALSE
HGLibB_18328	GABPB2	2472.5/2406.4/2417.1/2288.5	0/0/0/0	2395.2	0	-11.227	5988.7	692650	2.8779	5.011e-07	1	1.0022e-06	4.0002e-05	FALSE
HGLibB_07020	CALM2	2201.3/2469/2354.1/2571.3	0/0/0/0	2394.9	0	-11.226	25245	692520	2.8779	5.012e-07	1	1.0024e-06	4.0002e-05	FALSE
HGLibB_13076	DHCR7	2390.6/2576.2/2359/2578.4	2.6079/0.76495/174.28/38.297	2474	11.091	-7.6774	13849	732430	2.8778	8.0888e-05	0.99992	0.00016178	0.00023458	FALSE
HGLibB_33289	OIT3	2259.6/2440.4/2473.3/2409.5	0/0/0/0	2394.3	0	-11.226	8909.9	692200	2.8778	5.0148e-07	1	1.003e-06	4.0002e-05	FALSE
HGLibB_45943	SNTB1	2724.2/2595.9/2871.5/2487.4	11.083/8.4144/39.355/626.5	2665.9	39.07	-6.0565	27474	833220	2.8778	0.000256	0.99974	0.00051199	0.00066935	FALSE
HGLibB_00467	ACOT1	2344.6/2595.9/2633.1/2282.5	2.6079/2.2948/5.6221/189.52	2459.3	9.0588	-7.9342	31101	724950	2.8778	6.6639e-05	0.99993	0.00013328	0.00019835	FALSE
HGLibB_20019	GPR50	2594.3/2205.3/2399.7/2395.1	0/0/0/0.98198	2394.6	0.081366	-11.113	25246	692380	2.8777	6.2187e-07	1	1.2437e-06	4.0002e-05	FALSE
HGLibB_41349	RNASE13	2440.8/2461.8/2617.6/2154.3	0/82.614/5.6221/0.98198	2412.7	2.5751	-9.399	37324	701400	2.8777	1.9471e-05	0.99998	3.8941e-05	7.7709e-05	FALSE
HGLibB_18975	GGN	2535.9/2508.3/2392.9/2213	0.65197/0/309.21/0.98198	2409.1	2.1398	-9.5842	21549	699610	2.8777	1.6215e-05	0.99998	3.243e-05	6.9347e-05	FALSE
HGLibB_35347	PCDH11Y	2635.2/2562.8/2710.6/2803.7	9.1275/8.4144/44.977/789.51	2676.6	40.793	-6.0015	10656	839000	2.8776	0.0002658	0.99973	0.00053161	0.00069344	FALSE
HGLibB_38602	PROC	2556.4/2321.5/2346.4/2403.5	0/5.3546/208.02/0	2405.2	1.7356	-9.7807	11112	697680	2.8775	1.3185e-05	0.99999	2.637e-05	6.1717e-05	FALSE
HGLibB_06585	C7orf73	2442.8/2331.3/2503.3/2295.7	0/0/0/0	2391.8	0	-11.224	9312	690980	2.8774	5.0251e-07	1	1.005e-06	4.0002e-05	FALSE
HGLibB_45768	SMR3A	2163.4/2491.3/2498.5/2428.7	0/0/0/0	2391.4	0	-11.224	24937	690770	2.8773	5.0268e-07	1	1.0054e-06	4.0002e-05	FALSE
HGLibB_41732	ROS1	2400.9/2467.2/2432.6/2288.5	0.65197/48.957/0/0	2396.3	0.67933	-10.479	5995.4	693220	2.8773	5.1901e-06	0.99999	1.038e-05	4.3233e-05	FALSE
HGLibB_10621	COLEC10	2436.7/2336.7/2515.9/2281.3	0/0/0/0	2390.9	0	-11.224	10891	690540	2.8772	5.0288e-07	1	1.0058e-06	4.0002e-05	FALSE
HGLibB_45387	SLC9C1	2284.2/2534.2/2310.5/2497	1.9559/58.901/0/0.98198	2404	1.8034	-9.7446	16232	697030	2.8772	1.3717e-05	0.99999	2.7433e-05	6.3033e-05	FALSE
HGLibB_46311	SPAG7	2444.9/2529.8/2300.8/2320.8	1.3039/0/163.04/0	2397.3	1.1302	-10.137	11653	693690	2.8769	8.6347e-06	0.99999	1.7269e-05	5.0772e-05	FALSE
HGLibB_33590	OR14I1	2408/2429.6/2314.4/2404.7	0/0/0/0	2388.8	0	-11.223	2608.4	689460	2.8769	5.0379e-07	1	1.0076e-06	4.0002e-05	FALSE
HGLibB_37582	POLR3GL	2131.7/2523.5/2465.5/2455	0/0/0/0	2388.8	0	-11.223	31507	689460	2.8769	5.0379e-07	1	1.0076e-06	4.0002e-05	FALSE
HGLibB_48700	TCERG1L	3640.2/3887.6/3624.2/3503.4	39.77/52.016/18845/48.117	3661.2	208.35	-4.1287	25988	1440600	2.8768	0.00086689	0.99913	0.0017338	0.0021029	FALSE
HGLibB_52740	UCHL3	2292.4/2369.8/2605/2299.3	0/0/0/0	2388.4	0	-11.222	21482	689250	2.8768	5.0397e-07	1	1.0079e-06	4.0002e-05	FALSE
HGLibB_48744	TCHH	2116.4/2234.8/2736.8/2568.9	1.9559/1.5299/0/43.207	2401.3	1.8518	-9.7184	83185	695720	2.8767	1.4117e-05	0.99999	2.8234e-05	6.4013e-05	FALSE
HGLibB_22141	HSD17B1	2564.6/2338.5/2395.8/2288.5	19.559/0/5.6221/0	2394.6	0.92986	-10.278	14437	692370	2.8767	7.1173e-06	0.99999	1.4235e-05	4.7287e-05	FALSE
HGLibB_01610	ALG12	2541.1/2309.9/2514/2205.8	3.9118/0/0/0	2388.5	0.15167	-11.019	26191	689340	2.8767	1.1653e-06	1	2.3306e-06	4.0002e-05	FALSE
HGLibB_37693	POTEI	2444.9/2334.9/2375.4/2398.7	0/0/0/6.8739	2388.1	0.18898	-10.973	2108.6	689140	2.8765	1.4525e-06	1	2.905e-06	4.0002e-05	FALSE
HGLibB_13992	DSCR6	2837.8/2488.6/2439.4/2657.5	11.735/5.3546/28.11/487.06	2601.2	30.591	-6.3641	32675	798640	2.8765	0.00020801	0.99979	0.00041603	0.00055179	FALSE
HGLibB_05456	C16orf55	2909.5/2971.4/3241.5/2978.6	10.431/14.534/1034.5/545	3022.6	96.454	-4.9554	21762	1034800	2.8765	0.00052873	0.99947	0.0010575	0.0013214	FALSE
HGLibB_31352	NDFIP2	4299.2/4179.9/3814.1/3884.4	35.206/1286.6/202.4/681.49	4039.4	281.3	-3.8392	54013	1707000	2.8764	0.001017	0.99898	0.002034	0.0024428	FALSE
HGLibB_27906	MAGEB3	2420.3/2368/2418.1/2408.3	0.65197/0.76495/646.54/0	2403.6	2.4466	-9.4464	593.37	696840	2.8764	1.8636e-05	0.99998	3.7272e-05	7.5526e-05	FALSE
HGLibB_31744	NFE2	2487.8/2368/2330.9/2361.6	0/0.76495/0/0	2386.3	0.071493	-11.122	4776.5	688240	2.8764	5.5022e-07	1	1.1004e-06	4.0002e-05	FALSE
HGLibB_16975	FBXL2	2653.6/2408.2/2230.1/2269.3	0/0/0/0	2384.7	0	-11.22	36693	687440	2.8762	5.0551e-07	1	1.011e-06	4.0002e-05	FALSE
HGLibB_21312	HIPK1	2238.1/2455.6/2448.1/2534.1	1.9559/0/22.488/98.198	2416.4	4.5223	-8.774	16058	703280	2.876	3.4202e-05	0.99997	6.8403e-05	0.00011519	FALSE
HGLibB_01332	AIF1L	2163.4/2401.9/2731.9/2272.9	0/0/0/0	2383.4	0	-11.219	60809	686760	2.876	5.0609e-07	1	1.0122e-06	4.0002e-05	FALSE
HGLibB_53220	USP17L8	2274/2357.2/2355.1/2554.5	0/0/0/0	2383	0	-11.219	14246	686580	2.8759	5.0624e-07	1	1.0125e-06	4.0002e-05	FALSE
HGLibB_53702	VPS33B	2319/2389.4/2473.3/2352	0/0/0/0	2382.7	0	-11.219	4417.9	686450	2.8759	5.0635e-07	1	1.0127e-06	4.0002e-05	FALSE
HGLibB_19249	GLIS2	2423.4/2330.4/2299.9/2602.4	0.65197/56.606/5.6221/0.98198	2411.2	3.9309	-8.9343	18542	700660	2.8759	2.9828e-05	0.99997	5.9656e-05	0.00010427	FALSE
HGLibB_40325	RASSF2	2432.6/2302.7/2554.7/2251.3	0/0/0/0	2382.4	0	-11.219	18572	686300	2.8758	5.0648e-07	1	1.013e-06	4.0002e-05	FALSE
HGLibB_48474	TBC1D30	3277.9/3245.8/2981.9/3094.9	18.255/357.23/50.599/590.17	3147.8	118.26	-4.7226	18951	1109900	2.8756	0.00061238	0.99939	0.0012248	0.0015171	FALSE
HGLibB_09919	CLEC12A	2267.8/2477/2387.1/2404.7	0/0/16.866/0	2383	0.26091	-10.885	7532.1	686560	2.8756	2.0143e-06	1	4.0287e-06	4.0002e-05	FALSE
HGLibB_02812	ARHGEF11	2406/2168.6/2431.6/2530.5	0/0/0/0	2380.4	0	-11.218	23555	685280	2.8755	5.0736e-07	1	1.0147e-06	4.0002e-05	FALSE
HGLibB_34322	OR5W2	2353.8/2448.4/2337.7/2378.4	0/0/0/0	2379.2	0	-11.217	2387.9	684690	2.8753	5.0787e-07	1	1.0157e-06	4.0002e-05	FALSE
HGLibB_08397	CD52	2465.3/2327.7/2571.1/2169.9	0/0/0/0	2378.7	0	-11.217	30247	684450	2.8752	5.0807e-07	1	1.0161e-06	4.0002e-05	FALSE
HGLibB_14153	DUSP28	2385.5/2367.1/2351.2/2410.7	0/0/0/0	2378.5	0	-11.216	653.61	684360	2.8752	5.0815e-07	1	1.0163e-06	4.0002e-05	FALSE
HGLibB_43968	SHE	2738.6/2151.6/2604.1/2312.5	1.3039/1.5299/1259.3/1.964	2440.6	8.6821	-7.9783	71808	715490	2.8751	6.4816e-05	0.99994	0.00012963	0.00019376	FALSE
HGLibB_28825	MEIG1	2433.6/2332.2/2363.8/2381.9	0/0/0/0	2377.6	0	-11.216	1801.8	683910	2.875	5.0854e-07	1	1.0171e-06	4.0002e-05	FALSE
HGLibB_54712	ZAR1	3156.1/3001.7/1247.8/2701.9	0/0/0/0	2377.3	0	-11.216	792540	683750	2.875	5.0867e-07	1	1.0173e-06	4.0002e-05	FALSE
HGLibB_20209	GREB1	2497.1/2340.3/2421/2254.9	0/0/0/0	2376.6	0	-11.215	10866	683400	2.8749	5.0898e-07	1	1.018e-06	4.0002e-05	FALSE
HGLibB_29852	MRPL11	3379.2/3003.5/3268.7/2967.8	307.73/11.474/89.953/637.31	3150	119.49	-4.7089	40415	1111300	2.8748	0.00061886	0.99938	0.0012377	0.001532	FALSE
HGLibB_40525	RBM5	2337.4/2243.7/2526.6/2405.9	0/0/0/0	2376.2	0	-11.215	14184	683190	2.8748	5.0915e-07	1	1.0183e-06	4.0002e-05	FALSE
HGLibB_09333	CHAD	2585.1/2637/2757.1/2709	10.431/577.53/61.843/8.8378	2671.3	42.739	-5.933	5801.4	836100	2.8746	0.00028053	0.99972	0.00056106	0.00072908	FALSE
HGLibB_04337	BCL7A	2583/2334/2325.1/2269.3	0/0/0/0	2374.9	0	-11.214	19539	682550	2.8746	5.0971e-07	1	1.0194e-06	4.0002e-05	FALSE
HGLibB_47115	SST	2302.6/2399.3/2522.7/2276.5	0/0/0/0	2373.3	0	-11.213	12452	681780	2.8743	5.1038e-07	1	1.0208e-06	4.0002e-05	FALSE
HGLibB_48763	TCN1	3183.7/3497.9/3313.2/3072.1	1421.9/45.897/151.8/38.297	3262.9	139.66	-4.5364	33472	1180900	2.8741	0.00068844	0.99931	0.0013769	0.0016945	FALSE
HGLibB_00832	ADAMTS5	3046.6/2991/3124.3/2884	18.255/1444.2/140.55/23.568	3010.2	96.824	-4.944	10215	1027500	2.8741	0.00053584	0.99946	0.0010717	0.0013381	FALSE
HGLibB_25425	KRT26	2356.8/2394.8/2480.1/2259.7	0/0/0/0	2371.5	0	-11.212	8344.9	680890	2.874	5.1115e-07	1	1.0223e-06	4.0002e-05	FALSE
HGLibB_16270	FAM175B	2312.8/2536.9/2441.3/2208.2	0/0/0/0	2371.5	0	-11.212	20779	680890	2.874	5.1115e-07	1	1.0223e-06	4.0002e-05	FALSE
HGLibB_50034	TMEM18	2261.7/2175.8/2483.9/2589.2	0/0/5.6221/0	2371.9	0.17504	-10.98	36801	681060	2.8739	1.3638e-06	1	2.7277e-06	4.0002e-05	FALSE
HGLibB_25910	LAMA3	3133.6/3227/2989.6/2922.3	1263.5/25.243/140.55/28.477	3065.8	106.42	-4.8355	18991	1060500	2.8738	0.00057395	0.99943	0.0011479	0.0014279	FALSE
HGLibB_23731	ITGAV	2330.2/2381.4/2431.6/2336.4	0/0/0/0	2369.6	0	-11.211	2212.2	679920	2.8737	5.12e-07	1	1.024e-06	4.0002e-05	FALSE
HGLibB_01376	AK2	2356.8/2583.4/2284.4/2268.1	0/0/5.6221/0	2369.9	0.17504	-10.979	21141	680110	2.8735	1.366e-06	1	2.7321e-06	4.0002e-05	FALSE
HGLibB_22096	HS3ST2	2851.1/2466.3/2525.6/2310.1	2.6079/7.6495/44.977/296.56	2530.8	22.916	-6.7261	51844	761720	2.8735	0.00016278	0.99984	0.00032557	0.00044006	FALSE
HGLibB_28937	METTL21B	2525.7/2886.4/2529.5/2826.5	9.7795/13.769/56.221/591.15	2686.9	46.117	-5.8341	36686	844580	2.8735	0.00030066	0.9997	0.00060132	0.00077791	FALSE
HGLibB_36021	PET100	2469.4/2295.6/2300.8/2411.9	0/0/0/0	2368.3	0	-11.21	7322.7	679280	2.8735	5.1255e-07	1	1.0251e-06	4.0002e-05	FALSE
HGLibB_07565	CCDC122	2351.7/2250.9/2565.3/2314.8	0/0/0/0	2367.8	0	-11.21	18583	679060	2.8734	5.1275e-07	1	1.0255e-06	4.0002e-05	FALSE
HGLibB_19340	GLUD2	2485.8/2283/2243.7/2467	0/0/0/0	2367.4	0	-11.21	15454	678870	2.8733	5.1292e-07	1	1.0258e-06	4.0002e-05	FALSE
HGLibB_30613	MYBPC3	2419.3/2674.6/2308.6/2503	3.2598/5.3546/950.13/2.9459	2472.8	15.076	-7.2657	23817	731820	2.8729	0.00011081	0.99989	0.00022162	0.00030986	FALSE
HGLibB_17888	FOXN2	2514.4/2293.8/2451/2210.6	0/0/0/0	2364.4	0	-11.208	19552	677340	2.8728	5.1426e-07	1	1.0285e-06	4.0002e-05	FALSE
HGLibB_52941	UNC45A	2323.1/2488.6/2523.7/2139.9	0/0/0/0	2363.8	0	-11.208	30974	677080	2.8727	5.1449e-07	1	1.029e-06	4.0002e-05	FALSE
HGLibB_18677	GATSL1	3882.7/3632/3638.7/3801.8	22.167/1163.5/224.88/461.53	3737.3	227.66	-4.0311	15372	1492600	2.8727	0.00092581	0.99907	0.0018516	0.0022365	FALSE
HGLibB_44586	SLC25A11	2282.1/2393.9/2285.3/2497	0/0/0/0	2362.9	0	-11.207	10491	676640	2.8726	5.1487e-07	1	1.0297e-06	4.0002e-05	FALSE
HGLibB_38893	PRSS42	2522.6/2418/2421.9/2110	1.3039/0/0/0	2362.9	0.093569	-11.078	32006	676600	2.8725	7.3452e-07	1	1.469e-06	4.0002e-05	FALSE
HGLibB_43553	SERTAD2	2406/2550.3/2302.8/2202.2	0/0/0/0	2361.8	0	-11.206	22146	676100	2.8724	5.1535e-07	1	1.0307e-06	4.0002e-05	FALSE
HGLibB_13592	DNAJC28	2567.7/2695.1/2844.3/2607.2	9.1275/11.474/61.843/659.89	2676.5	45.612	-5.8441	15054	838940	2.8724	0.00029954	0.9997	0.00059909	0.00077519	FALSE
HGLibB_01588	ALDH9A1	2232/2255.3/2420/2552.1	0/0/0/0	2361.3	0	-11.206	22598	675840	2.8723	5.1558e-07	1	1.0312e-06	4.0002e-05	FALSE
HGLibB_39475	PTPRO	2822.5/2415.3/2597.3/2788.1	11.083/13.769/33.733/588.21	2650.7	41.817	-5.9526	35547	825030	2.8722	0.00027851	0.99972	0.00055703	0.00072423	FALSE
HGLibB_15375	EQTN	2213.6/2586.1/2442.3/2572.5	1.9559/3.8247/747.74/3.9279	2448.9	12.386	-7.5158	29835	719670	2.8721	9.2423e-05	0.99991	0.00018485	0.00026376	FALSE
HGLibB_09204	CERS5	2940.2/2755/2406.4/2585.6	9.7795/10.709/56.221/632.4	2664.5	44.064	-5.8863	52336	832440	2.872	0.00029139	0.99971	0.00058277	0.00075535	FALSE
HGLibB_55524	ZNF213	2500.1/2712.1/2415.2/2342.4	5.8677/3.8247/22.488/209.16	2488.7	18.141	-7.0232	25619	739960	2.872	0.00013229	0.99987	0.00026459	0.00036384	FALSE
HGLibB_27130	LRGUK	3293.2/3072.4/2768.8/3160.8	20.863/20.654/314.84/1016.4	3067.6	108.53	-4.8081	49640	1061500	2.872	0.00058649	0.99941	0.001173	0.0014573	FALSE
HGLibB_52608	UBE2W	2010.9/2401/2444.2/2621.6	0/0/0/0	2358.4	0	-11.204	66389	674420	2.8718	5.1683e-07	1	1.0337e-06	4.0002e-05	FALSE
HGLibB_47171	ST18	2263.7/2403.7/2522.7/2251.3	0/0/0/0	2357.8	0	-11.204	16494	674100	2.8717	5.1712e-07	1	1.0342e-06	4.0002e-05	FALSE
HGLibB_06505	C6orf70	2386.5/2334.9/2559.5/2161.5	0/0/0/0	2356.3	0	-11.203	26872	673380	2.8715	5.1776e-07	1	1.0355e-06	4.0002e-05	FALSE
HGLibB_00154	ABCB9	2725.3/2903.4/2900.5/2613.2	18.907/13.769/61.843/966.27	2782.9	62.927	-5.4445	20160	897290	2.8714	0.00039137	0.99961	0.00078273	0.00099538	FALSE
HGLibB_31806	NFX1	2257.6/2442.2/2430.7/2296.9	0/0/0/0	2355.4	0	-11.202	8728.2	672940	2.8713	5.1816e-07	1	1.0363e-06	4.0002e-05	FALSE
HGLibB_03448	ATF6B	2510.4/2258.9/2449.1/2215.4	0/0/0/0	2355.2	0	-11.202	20567	672810	2.8713	5.1827e-07	1	1.0365e-06	4.0002e-05	FALSE
HGLibB_43895	SH3GL2	2250.4/2449.3/2432.6/2294.5	0/0/0/0	2355.1	0	-11.202	9838.1	672790	2.8713	5.1829e-07	1	1.0366e-06	4.0002e-05	FALSE
HGLibB_55451	ZNF169	2477.6/2308.1/2478.1/2307.7	3.2598/0/691.52/2.9459	2391.4	5.0579	-8.6254	9636.6	690740	2.8712	3.9099e-05	0.99996	7.8198e-05	0.00012794	FALSE
HGLibB_35058	PANK3	2198.2/2424.3/2304.7/2503	0/0/0/0	2354.7	0	-11.202	17935	672570	2.8712	5.1849e-07	1	1.037e-06	4.0002e-05	FALSE
HGLibB_27309	LRRC4	2160.4/2553.9/2502.3/2226.2	0/0/0/0	2354.6	0	-11.202	38590	672510	2.8712	5.1854e-07	1	1.0371e-06	4.0002e-05	FALSE
HGLibB_22949	IL15	2793.8/2760.4/2705.8/2747.4	15.647/15.299/61.843/774.78	2751.7	58.309	-5.5364	1325.6	880010	2.8711	0.0003687	0.99963	0.0007374	0.00094154	FALSE
HGLibB_08875	CDS1	2869.6/2934.7/2479.1/2848	18.255/9.1793/123.69/720.77	2776.9	62.338	-5.4548	42412	893960	2.871	0.00038912	0.99961	0.00077825	0.00098996	FALSE
HGLibB_26798	LOC100288814	2398.8/2209.7/2430.7/2380.7	0/0/0/0	2353.4	0	-11.201	9805.4	671930	2.871	5.1905e-07	1	1.0381e-06	4.0002e-05	FALSE
HGLibB_09198	CERS3	2254.5/2283/2513/2368.8	1.9559/0/0/0	2352.7	0.11294	-11.046	13483	671600	2.8707	8.9424e-07	1	1.7885e-06	4.0002e-05	FALSE
HGLibB_46472	SPATA7	2432.6/2357.2/2643.8/2528.1	4.5638/4.5897/22.488/278.88	2488.1	19.168	-6.9474	15349	739680	2.8707	0.00014009	0.99986	0.00028018	0.00038339	FALSE
HGLibB_36037	PEX11A	2491.9/2244.6/2567.3/2347.2	1.9559/0.76495/663.41/3.9279	2409.5	8.2029	-8.033	20918	699800	2.8705	6.2795e-05	0.99994	0.00012559	0.00018867	FALSE
HGLibB_52771	UCP3	2131.7/2475.2/2641.9/2187.8	0/0/0/0	2350	0	-11.199	58270	670260	2.8704	5.2055e-07	1	1.0411e-06	4.0002e-05	FALSE
HGLibB_26080	LCE2A	2328.2/2568.2/2334.8/2184.2	0/0/0/0	2349.9	0	-11.199	25265	670210	2.8704	5.206e-07	1	1.0412e-06	4.0002e-05	FALSE
HGLibB_51799	TSHZ2	2371.2/2286.6/2472.3/2274.1	0/0/0/0	2349.7	0	-11.199	8396.2	670130	2.8704	5.2067e-07	1	1.0413e-06	4.0002e-05	FALSE
HGLibB_43831	SH2D1A	2378.3/2299.1/2390/2507.8	0.65197/1.5299/573.45/1.964	2392.6	6.0717	-8.4029	7402	691390	2.8702	4.6968e-05	0.99995	9.3935e-05	0.00014818	FALSE
HGLibB_39940	RAB9A	2730.4/3092/2787.2/2548.5	12.387/12.239/134.93/815.04	2782.8	64.073	-5.4188	51097	897250	2.8702	0.00039925	0.9996	0.00079849	0.0010141	FALSE
HGLibB_50333	TMEM41A	2534.9/2501.2/2273.7/2111.2	0.65197/0/0/0	2348.8	0.065596	-11.107	39988	669660	2.8701	5.2109e-07	1	1.0422e-06	4.0002e-05	FALSE
HGLibB_11140	CRIP2	3285.1/3244.9/3051.6/2993	28.035/1532.2/174.28/30.441	3141.2	123	-4.6634	20475	1105900	2.8701	0.0006443	0.99936	0.0012886	0.0015913	FALSE
HGLibB_31378	NDRG3	2240.2/2210.6/2355.1/2604.8	0/0/0/0	2347.7	0	-11.198	32168	669140	2.87	5.2156e-07	1	1.0431e-06	4.0002e-05	FALSE
HGLibB_50226	TMEM240	2450/2509.2/2305.7/2354.4	1.3039/1.5299/803.96/1.964	2403.5	7.7501	-8.1022	8437.4	696810	2.87	5.958e-05	0.99994	0.00011916	0.00018043	FALSE
HGLibB_52676	UBQLN4	2376.3/2364.4/2421.9/2231	0/0/0/0	2347.3	0	-11.197	6744.8	668940	2.87	5.2174e-07	1	1.0435e-06	4.0002e-05	FALSE
HGLibB_32791	NTAN1	2307.7/2301.8/2438.4/2366.4	29.99/0/0/1.964	2352.9	0.78773	-10.363	4047.8	671710	2.87	6.2435e-06	0.99999	1.2487e-05	4.5222e-05	FALSE
HGLibB_55674	ZNF283	2503.2/2422.5/2226.2/2246.6	0/0/0/0	2346.7	0	-11.197	18257	668650	2.8699	5.22e-07	1	1.044e-06	4.0002e-05	FALSE
HGLibB_32679	NRSN1	2543.1/2706.8/2576.9/2868.4	8.4756/12.239/73.087/636.32	2670.8	47.017	-5.7981	21818	835850	2.8699	0.00031087	0.99969	0.00062173	0.00080234	FALSE
HGLibB_57676	NonTargetingControlGuideForHuman_0648	2438.7/2396.6/2312.5/2317.2	0.65197/1.5299/461.01/0	2365.6	2.6418	-9.344	3822.1	677980	2.8698	2.0782e-05	0.99998	4.1564e-05	8.1112e-05	FALSE
HGLibB_03524	ATMIN	2513.4/2427/2327/2135.1	0/0/0/0	2346.3	0	-11.197	26468	668450	2.8698	5.2218e-07	1	1.0444e-06	4.0002e-05	FALSE
HGLibB_51078	TPM1	2387.5/2149.9/2662.2/2217.8	0/0/0/0	2346.3	0	-11.197	52199	668440	2.8698	5.222e-07	1	1.0444e-06	4.0002e-05	FALSE
HGLibB_05838	C1orf229	2663.9/2446.6/2524.6/2584.4	11.735/5.3546/22.488/529.29	2553.6	29.542	-6.3862	8463.4	773600	2.8698	0.00020831	0.99979	0.00041662	0.00055252	FALSE
HGLibB_43662	SF3B5	2303.6/2250/2611.8/2238.2	0/0/0/0	2346.2	0	-11.197	31100	668370	2.8698	5.2226e-07	1	1.0445e-06	4.0002e-05	FALSE
HGLibB_08610	CDCA7L	632.45/600.71/545.42/484.06	16345/288.38/1579.8/326.02	562.77	1248.4	1.148	4263.7	57079	2.8697	0.99793	0.0020733	0.0041466	0.0047631	TRUE
HGLibB_10902	CPE	2545.1/2230.3/2409.3/2204.6	0/0/0/0	2343.3	0	-11.195	25702	666970	2.8693	5.2353e-07	1	1.0471e-06	4.0002e-05	FALSE
HGLibB_10040	CLIP3	2410.1/2291.1/2577.9/2506.6	2.6079/6.1196/1191.9/1.964	2444	14.167	-7.3327	15460	717200	2.8692	0.00010646	0.99989	0.00021293	0.00029903	FALSE
HGLibB_23939	JOSD1	2570.7/2469/2479.1/2677.9	7.1716/8.4144/39.355/306.38	2547.8	29.315	-6.3936	9461	770550	2.8691	0.00020761	0.99979	0.00041522	0.00055082	FALSE
HGLibB_29944	MRPL42	2540/2299.1/2235.9/2302.9	0/0/0/0	2341.7	0	-11.194	17947	666190	2.869	5.2424e-07	1	1.0485e-06	4.0002e-05	FALSE
HGLibB_12628	DDT	2393.7/2282.1/2220.4/2479	0/0/0/0	2341.7	0	-11.194	13268	666180	2.869	5.2424e-07	1	1.0485e-06	4.0002e-05	FALSE
HGLibB_00351	ACACB	2357.9/2356.3/2174.9/2479	0/0/0/0	2339.5	0	-11.193	15725	665090	2.8687	5.2524e-07	1	1.0505e-06	4.0002e-05	FALSE
HGLibB_04983	BTRC	3128.5/3460.3/3375.2/2978.6	14.995/27.538/820.83/1122.4	3229.9	139.93	-4.5189	49211	1160300	2.8686	0.00070595	0.99929	0.0014119	0.0017346	FALSE
HGLibB_44314	SLC12A4	2154.2/2353.7/2583.7/2295.7	0/0/157.42/0	2341.8	0.52999	-10.58	31994	666230	2.8684	4.2388e-06	1	8.4776e-06	4.1469e-05	FALSE
HGLibB_00545	ACSBG2	2633.2/2351.9/2459.7/2392.7	3.9118/2.2948/28.11/298.52	2457.1	16.767	-7.1122	15407	723820	2.8683	0.0001252	0.99987	0.0002504	0.00034577	FALSE
HGLibB_36898	PLAC8L1	2395.7/2179.3/2341.5/2446.6	0/0/5.6221/0	2338.6	0.17504	-10.959	13436	664670	2.8683	1.4028e-06	1	2.8057e-06	4.0002e-05	FALSE
HGLibB_28759	MED29	2540/2888.2/2699/2482.6	9.7795/10.709/61.843/627.49	2647.9	45.039	-5.8464	33110	823510	2.8682	0.00030222	0.9997	0.00060445	0.00078168	FALSE
HGLibB_29613	MORC3	2643.4/2606.6/2744.5/2457.4	11.083/15.299/22.488/630.43	2610.9	39.474	-6.012	14162	803800	2.8682	0.00027027	0.99973	0.00054054	0.00070412	FALSE
HGLibB_11619	CTIF	2653.6/2221.4/2309.6/2519.7	3.2598/2.2948/22.488/104.09	2420.1	11.631	-7.5826	38726	705140	2.8682	8.8772e-05	0.99991	0.00017754	0.00025441	FALSE
HGLibB_54924	ZC3HAV1	2513.4/2296.5/2182.7/2366.4	0/0/0/0	2336.7	0	-11.191	19154	663720	2.8682	5.2649e-07	1	1.053e-06	4.0002e-05	FALSE
HGLibB_38828	PRRG4	2374.2/2393/2233/2349.6	0/0/0/0	2336.6	0	-11.191	5164.4	663690	2.8682	5.2652e-07	1	1.053e-06	4.0002e-05	FALSE
HGLibB_20608	GUCA1B	2242.2/2454.7/2308.6/2344.8	0/0/0/0	2336.3	0	-11.191	7900.5	663540	2.8681	5.2665e-07	1	1.0533e-06	4.0002e-05	FALSE
HGLibB_29075	MFSD8	2357.9/2518.1/2318.3/2300.5	0.65197/0.76495/489.12/1.964	2372.2	4.9623	-8.6367	9852.2	681210	2.8681	3.8979e-05	0.99996	7.7957e-05	0.0001276	FALSE
HGLibB_07501	CCDC102A	2505.2/2324.2/2225.3/2295.7	0/0/0/0	2335.4	0	-11.19	14225	663070	2.868	5.2709e-07	1	1.0542e-06	4.0002e-05	FALSE
HGLibB_25312	KNSTRN	2279.1/2393.9/2341.5/2324.4	0/0/0/0	2334.4	0	-11.189	2250.1	662590	2.8678	5.2753e-07	1	1.0551e-06	4.0002e-05	FALSE
HGLibB_48464	TBC1D29	2845/2484.2/2373.5/2620.4	9.1275/6.8845/44.977/490.01	2574.9	34.444	-6.1834	41272	784730	2.8678	0.00024071	0.99976	0.00048143	0.00063235	FALSE
HGLibB_06045	C21orf91	2211.5/2332.2/2280.5/2528.1	0/0/0/3.9279	2335.2	0.15192	-10.986	18505	662990	2.8677	1.2211e-06	1	2.4423e-06	4.0002e-05	FALSE
HGLibB_27699	LYPLA2	2205.4/2490.4/2381.3/2268.1	0/0/0/0	2333.8	0	-11.189	15863	662300	2.8677	5.278e-07	1	1.0556e-06	4.0002e-05	FALSE
HGLibB_18966	GGCT	2391.6/2308.1/2212.7/2426.3	0/0/0/0	2333.2	0	-11.189	9078.1	662020	2.8676	5.2806e-07	1	1.0561e-06	4.0002e-05	FALSE
HGLibB_50911	TOMM5	3297.3/2846.2/2723.2/2705.4	14.995/17.594/269.86/650.07	2883.6	82.646	-5.1079	76676	954090	2.8676	0.00049127	0.99951	0.00098253	0.0012337	FALSE
HGLibB_26096	LCE3B	2562.5/2439.5/2512/2354.4	3.9118/307.51/16.866/5.8919	2465.9	18.72	-6.9669	8200.9	728290	2.8675	0.00013924	0.99986	0.00027848	0.00038139	FALSE
HGLibB_55180	ZFP92	2840.9/2974/3124.3/2725.8	14.995/9.9443/567.83/681.49	2912.5	87.428	-5.0421	29541	970630	2.8675	0.0005124	0.99949	0.0010248	0.0012833	FALSE
HGLibB_26997	LOXL1	2660.8/2713/2483/2473	47.594/4.5897/1787.8/3.9279	2580.3	35.525	-6.143	15026	787570	2.8675	0.00024764	0.99975	0.00049529	0.00064912	FALSE
HGLibB_44678	SLC25A4	2237.1/2502.1/2421.9/2329.2	0.65197/1.5299/674.65/0.98198	2370.5	5.3693	-8.5405	13149	680380	2.8673	4.2265e-05	0.99996	8.453e-05	0.00013611	FALSE
HGLibB_09431	CHI3L2	2494/2304.5/2289.2/2246.6	0/0/0/0	2331.7	0	-11.188	12043	661270	2.8673	5.2875e-07	1	1.0575e-06	4.0002e-05	FALSE
HGLibB_00675	ACTRT1	3708.7/3801.8/3754/3737.1	30.642/1119.1/134.93/676.59	3750.2	236.69	-3.9802	1522.7	1501600	2.8673	0.00096602	0.99903	0.001932	0.0023275	FALSE
HGLibB_00385	ACAP2	2336.4/2421.6/2328.9/2238.2	0/0/0/0	2330.4	0	-11.187	5620.8	660630	2.8671	5.2934e-07	1	1.0587e-06	4.0002e-05	FALSE
HGLibB_21652	HMG20B	2856.3/2739.8/2822/2790.5	11.083/22.948/101.2/932.88	2801.8	70.154	-5.2998	2447.6	907880	2.8669	0.00043498	0.99957	0.00086996	0.0010994	FALSE
HGLibB_33268	OGFOD3	2305.7/2300/2542.1/2201	0/0/5.6221/6.8739	2333.9	0.6948	-10.428	20978	662370	2.8669	5.596e-06	0.99999	1.1192e-05	4.3913e-05	FALSE
HGLibB_43064	SDCCAG8	2073.4/2434.1/2451/2377.2	0/0/0/0	2328.7	0	-11.186	31204	659790	2.8668	5.3012e-07	1	1.0602e-06	4.0002e-05	FALSE
HGLibB_51596	TRMT10A	2300.6/2489.5/2505.3/2048.9	0/0/0/0	2328.5	0	-11.186	45385	659730	2.8668	5.3018e-07	1	1.0604e-06	4.0002e-05	FALSE
HGLibB_33989	OR4K5	2231/2373.3/2425.8/2288.5	0/0/0/0	2328.4	0	-11.186	7531	659690	2.8668	5.3021e-07	1	1.0604e-06	4.0002e-05	FALSE
HGLibB_31043	NALCN	4032.1/4144.2/4215.1/3800.6	1457.8/45.132/168.66/682.48	4044.9	295.12	-3.7722	32899	1711000	2.8667	0.0010819	0.99892	0.0021639	0.0025886	FALSE
HGLibB_44311	SLC12A3	2560.5/2265.2/2286.3/2217.8	0/0/0/1.964	2328.7	0.11315	-11.031	23954	659830	2.8667	9.144e-07	1	1.8288e-06	4.0002e-05	FALSE
HGLibB_50798	TNMD	2524.7/2316.1/2478.1/2567.7	4.5638/4.5897/28.11/265.13	2469.8	20.013	-6.8775	12092	730290	2.8667	0.0001487	0.99985	0.0002974	0.00040519	FALSE
HGLibB_30695	MYH7B	2666.9/2625.4/2753.3/2522.1	9.1275/9.1793/84.331/598.03	2640.6	45.501	-5.828	9217.1	819630	2.8665	0.00030731	0.99969	0.00061461	0.00079379	FALSE
HGLibB_17985	FRMD1	2321/2388.5/2526.6/2090.8	0/0/0/0	2326.3	0	-11.184	33157	658640	2.8664	5.3119e-07	1	1.0624e-06	4.0002e-05	FALSE
HGLibB_00857	ADAMTSL5	2362/2839.1/2641.9/2537.7	9.7795/8.4144/39.355/624.54	2589.4	37.845	-6.0593	39826	792390	2.8664	0.0002629	0.99974	0.0005258	0.00068629	FALSE
HGLibB_17485	FICD	2457.1/2290.2/2417.1/2160.3	0/1.5299/5.6221/0	2328.2	0.45262	-10.647	18055	659590	2.8662	3.6617e-06	1	7.3234e-06	4.0483e-05	FALSE
HGLibB_38475	PRKAR1B	2262.7/2420.7/2315.4/2305.3	0/0/0/1.964	2325.3	0.11315	-11.029	4507.1	658150	2.8661	9.171e-07	1	1.8342e-06	4.0002e-05	FALSE
HGLibB_41294	RLF	2791.8/2666.5/2787.2/2657.5	9.1275/16.829/95.576/817.99	2725	59.033	-5.5049	5432.3	865350	2.8659	0.00038147	0.99962	0.00076295	0.0009715	FALSE
HGLibB_38269	PRAMEF4	2340.5/2380.5/2404.5/2216.6	1.3039/0.76495/0/68.739	2334.4	1.6004	-9.8107	6983.9	662590	2.8658	1.2905e-05	0.99999	2.581e-05	6.1019e-05	FALSE
HGLibB_23283	INMT	2287.3/2384.1/2325.1/2295.7	0/0/0/0	2322.7	0	-11.182	1918.8	656890	2.8658	5.3283e-07	1	1.0657e-06	4.0002e-05	FALSE
HGLibB_44038	SHROOM2	2478.6/2333.1/2230.1/2256.1	0/0/0/0	2322.5	0	-11.182	12475	656800	2.8658	5.3291e-07	1	1.0658e-06	4.0002e-05	FALSE
HGLibB_08733	CDK15	3071.2/3143.9/3489.5/3273.4	24.775/1204/129.31/113.91	3240.7	144.89	-4.4738	33701	1167000	2.8657	0.00073074	0.99927	0.0014615	0.0017919	FALSE
HGLibB_30129	MSANTD1	2717.1/2272.3/2557.6/2531.7	5.8677/4.5897/50.599/400.65	2514.5	27.36	-6.4708	33947	753260	2.8657	0.00019842	0.9998	0.00039684	0.00052839	FALSE
HGLibB_22791	IGFBP3	2130.7/2332.2/2528.5/2311.3	0/0/0/0	2321.4	0	-11.181	26496	656250	2.8656	5.3343e-07	1	1.0669e-06	4.0002e-05	FALSE
HGLibB_45318	SLC7A5	2406/2851.6/2692.2/2761.8	706.08/9.9443/61.843/15.712	2672.5	51.239	-5.6774	37154	836780	2.8655	0.00034065	0.99966	0.00068129	0.00087439	FALSE
HGLibB_35696	PDCD6IP	2425.4/2210.6/2306.7/2359.2	0.65197/0/0/20.622	2324.1	0.52828	-10.571	8224.4	657590	2.8654	4.2894e-06	1	8.5788e-06	4.1554e-05	FALSE
HGLibB_41669	RNMTL1	2384.5/2430.5/2198.2/2274.1	0/0/0/0	2320	0	-11.181	11109	655580	2.8654	5.3406e-07	1	1.0681e-06	4.0002e-05	FALSE
HGLibB_03687	ATP5S	2527.8/2292/2694.2/2026.1	1.9559/0.76495/534.1/2.9459	2371.4	7.2342	-8.1705	84722	680840	2.8652	5.7086e-05	0.99994	0.00011417	0.00017402	FALSE
HGLibB_10552	COL3A1	2289.3/2261.6/2455.8/2271.7	0/0/0/0	2318.3	0	-11.179	8382.1	654740	2.8651	5.3485e-07	1	1.0697e-06	4.0002e-05	FALSE
HGLibB_18611	GARS	2368.1/2199.9/2315.4/2393.9	0/0/0/0	2318.1	0	-11.179	7408.9	654650	2.865	5.3493e-07	1	1.0699e-06	4.0002e-05	FALSE
HGLibB_38372	PRDX6	2171.6/2401.9/2325.1/2380.7	0/0/0/0	2318.1	0	-11.179	10820	654620	2.865	5.3496e-07	1	1.0699e-06	4.0002e-05	FALSE
HGLibB_23301	INPP1	2057/2797.9/2303.7/2165.1	0/0/0/0	2314.7	0	-11.177	107480	652990	2.8645	5.365e-07	1	1.073e-06	4.0002e-05	FALSE
HGLibB_16636	FAM63A	2560.5/2373.3/2226.2/2196.2	0/0/191.15/35.351	2334.7	2.7695	-9.2753	27804	662760	2.8644	2.2373e-05	0.99998	4.4745e-05	8.5093e-05	FALSE
HGLibB_57456	NonTargetingControlGuideForHuman_0428	2217.7/2454.7/2361.9/2245.4	0.65197/0/0/26.513	2318	0.56884	-10.53	11983	654580	2.8643	4.6436e-06	1	9.2872e-06	4.2255e-05	FALSE
HGLibB_55160	ZFP64	2183.9/2351.9/2544/2191.4	0/0/0/0	2313.3	0	-11.176	28770	652280	2.8642	5.3717e-07	1	1.0743e-06	4.0002e-05	FALSE
HGLibB_17752	FNTB	2005.8/2317/2626.4/2344.8	0/0/0/0	2313	0	-11.176	64525	652150	2.8642	5.373e-07	1	1.0746e-06	4.0002e-05	FALSE
HGLibB_57425	NonTargetingControlGuideForHuman_0397	2252.5/2430.5/2242.7/2329.2	0/0/0/0	2312.5	0	-11.176	7562.2	651930	2.8641	5.3751e-07	1	1.075e-06	4.0002e-05	FALSE
HGLibB_07976	CCL18	2370.2/2365.3/2264/2251.3	0/4.5897/0/0	2312	0.16169	-10.959	4066.8	651690	2.8638	1.3257e-06	1	2.6514e-06	4.0002e-05	FALSE
HGLibB_54857	ZBTB8A	2333.3/2322.4/2368.7/2219	0/0/0/0	2310.2	0	-11.174	4139.3	650780	2.8637	5.3861e-07	1	1.0772e-06	4.0002e-05	FALSE
HGLibB_21601	HLA-DQB2	2807.1/2886.4/2913.1/2959.5	1057.5/25.243/112.44/19.64	2891	87.743	-5.0263	4076.6	958310	2.8636	0.00052279	0.99948	0.0010456	0.0013075	FALSE
HGLibB_35838	PDIA6	2345.6/2302.7/2281.5/2305.3	0/0/0/0	2308.6	0	-11.173	716.74	650040	2.8634	5.3931e-07	1	1.0786e-06	4.0002e-05	FALSE
HGLibB_54281	WNT10A	2476.6/2183.8/2347.3/2358	0/0.76495/708.38/5.8919	2339.1	4.2774	-8.7925	14479	664900	2.8633	3.4516e-05	0.99997	6.9033e-05	0.000116	FALSE
HGLibB_44178	SIRT6	2246.3/2561/2269.8/2172.3	0/0/0/0	2307.8	0	-11.173	29241	649640	2.8633	5.397e-07	1	1.0794e-06	4.0002e-05	FALSE
HGLibB_53355	USPL1	2851.1/2978.5/2899.5/3166.7	22.819/22.948/157.42/1272.6	2971.6	101.34	-4.8602	19277	1004900	2.8633	0.0005808	0.99942	0.0011616	0.001444	FALSE
HGLibB_45805	SMYD4	2653.6/2399.3/2592.4/2493.4	10.431/7.6495/28.11/475.28	2532.8	32.245	-6.252	12515	762750	2.8632	0.00023228	0.99977	0.00046456	0.00061174	FALSE
HGLibB_48378	TAT	2661.8/2785.4/2660.3/2552.1	10.431/12.239/73.087/779.69	2663.6	52.085	-5.6495	9096.6	831980	2.8631	0.00034917	0.99965	0.00069834	0.00089476	FALSE
HGLibB_19822	GPR110	2198.2/2324.2/2417.1/2294.5	0/0/0/1.964	2307.2	0.11315	-11.018	8134.3	649330	2.863	9.3151e-07	1	1.863e-06	4.0002e-05	FALSE
HGLibB_45644	SMG1	3571.6/3207.3/3460.5/3239.8	13.039/589.77/179.91/603.92	3366.4	170.28	-4.2972	30758	1246300	2.863	0.00081669	0.99918	0.0016334	0.0019891	FALSE
HGLibB_29755	MPZL1	2178.8/2343.8/2423.9/2282.5	0/0/0/0	2305.5	0	-11.171	10690	648520	2.8629	5.4078e-07	1	1.0816e-06	4.0002e-05	FALSE
HGLibB_30349	MTHFS	2262.7/2393/2193.3/2378.4	0/0/0/0	2305.3	0	-11.171	9127.7	648440	2.8629	5.4085e-07	1	1.0817e-06	4.0002e-05	FALSE
HGLibB_24874	KIF23	2216.6/2389.4/2340.6/2274.1	0/0/0/0	2304.3	0	-11.171	5718.4	647910	2.8627	5.4136e-07	1	1.0827e-06	4.0002e-05	FALSE
HGLibB_02602	AQP7	2298.5/2397.5/2258.2/2268.1	1.9559/0/0/0	2304.9	0.11294	-11.017	4046.9	648240	2.8627	9.316e-07	1	1.8632e-06	4.0002e-05	FALSE
HGLibB_36584	PIK3C3	2214.6/2456.5/2183.6/2368.8	0/0/0/0	2303.2	0	-11.17	16646	647390	2.8625	5.4187e-07	1	1.0837e-06	4.0002e-05	FALSE
HGLibB_56559	ZNF720	2019.1/2557.5/2524.6/2479	0.65197/9.1793/348.57/6.8739	2384.3	11.313	-7.5978	63999	687230	2.8625	8.8934e-05	0.99991	0.00017787	0.00025486	FALSE
HGLibB_43531	SERPINE3	2473.5/2316.1/2154.6/2276.5	0/0/0/0	2302.4	0	-11.17	17332	647000	2.8624	5.4224e-07	1	1.0845e-06	4.0002e-05	FALSE
HGLibB_44494	SLC22A13	2133.8/2362.6/2505.3/2417.9	0/9.1793/573.45/3.9279	2350.7	6.7045	-8.2538	25203	670630	2.8624	5.3794e-05	0.99995	0.00010759	0.00016569	FALSE
HGLibB_31716	NF1	2251.4/2276.8/2712.6/2247.8	3.2598/0.76495/500.37/3.9279	2364.4	8.6486	-7.9376	51755	677380	2.8623	6.8823e-05	0.99993	0.00013765	0.00020401	FALSE
HGLibB_51056	TPD52L3	2371.2/2479.7/2094.5/2284.9	0/0/0/4.9099	2303.2	0.16605	-10.948	26556	647390	2.8623	1.3719e-06	1	2.7438e-06	4.0002e-05	FALSE
HGLibB_47817	SV2A	2310.8/2426.1/2127.4/2352	0/0/0/0	2301.4	0	-11.169	16152	646520	2.8622	5.4271e-07	1	1.0854e-06	4.0002e-05	FALSE
HGLibB_21349	HIST1H2AB	2228.9/2378.7/2175.9/2427.5	0/0/0/0	2300.4	0	-11.168	14298	646050	2.862	5.4316e-07	1	1.0863e-06	4.0002e-05	FALSE
HGLibB_39239	PTDSS1	2567.7/2176.7/2421.9/2080	0/1.5299/5.6221/0	2303.5	0.45262	-10.632	49948	647550	2.862	3.7405e-06	1	7.4809e-06	4.069e-05	FALSE
HGLibB_28679	MEAF6	2437.7/2254.4/2338.6/2177.1	0/0/0/0	2299.9	0	-11.168	12548	645810	2.8619	5.4339e-07	1	1.0868e-06	4.0002e-05	FALSE
HGLibB_26557	LINGO4	2326.1/2265.2/2369.6/2633.6	0.65197/26.008/781.47/1.964	2394.6	13.24	-7.3943	26388	692380	2.8619	0.00010353	0.9999	0.00020705	0.00029164	FALSE
HGLibB_00403	ACBD5	2651.6/2821.2/2730/2441.9	7.8236/16.064/89.953/665.78	2657.4	52.543	-5.6337	26196	828630	2.8616	0.00035424	0.99965	0.00070848	0.00090687	FALSE
HGLibB_35234	PATE4	2425.4/2277.7/2348.3/2147.1	0/0/0/0	2297.3	0	-11.166	13986	644550	2.8615	5.4462e-07	1	1.0892e-06	4.0002e-05	FALSE
HGLibB_09400	CHD8	3073.2/3252.9/2831.7/3019.4	29.99/28.303/134.93/1510.3	3040.6	114.8	-4.7151	30075	1045500	2.8614	0.00063845	0.99936	0.0012769	0.0015776	FALSE
HGLibB_43271	SEMA3C	2620.9/2312.5/2749.4/2483.8	8.4756/10.709/28.11/554.82	2536.4	34.608	-6.155	35126	764620	2.8611	0.00024956	0.99975	0.00049911	0.00065371	FALSE
HGLibB_34973	PAGR1	2443.8/2276.8/2439.4/2042.9	0/0/0/0	2294.7	0	-11.165	35638	643290	2.861	5.4585e-07	1	1.0917e-06	4.0002e-05	FALSE
HGLibB_54359	WSCD2	2304.7/2281.3/2265/2331.6	0/0/0/3.9279	2295.5	0.15192	-10.961	840.66	643670	2.861	1.2636e-06	1	2.5271e-06	4.0002e-05	FALSE
HGLibB_16263	FAM174B	2454.1/2463.6/2208.8/2585.6	5.2157/236.37/22.488/3.9279	2424.1	18.29	-6.9741	24968	707130	2.8609	0.00014074	0.99986	0.00028148	0.00038503	FALSE
HGLibB_30487	MUC16	2407/2372.4/2586.6/2402.3	57.373/4.5897/16.866/41.243	2440.7	20.752	-6.8106	9522.1	715500	2.8608	0.00015816	0.99984	0.00031632	0.0004287	FALSE
HGLibB_11914	CXorf40B	2156.3/2098/2545.9/2401.1	0/0/0/0	2293.2	0	-11.164	44126	642560	2.8608	5.4656e-07	1	1.0931e-06	4.0002e-05	FALSE
HGLibB_13273	DKC1	2249.4/2181.1/2439.4/2310.1	0/0/0/0	2293	0	-11.164	12044	642480	2.8608	5.4664e-07	1	1.0933e-06	4.0002e-05	FALSE
HGLibB_32151	NMRAL1	2380.4/2318.8/2313.4/2169.9	0.65197/0/0/0.98198	2294.3	0.20033	-10.901	7953.2	643090	2.8607	1.6681e-06	1	3.3361e-06	4.0002e-05	FALSE
HGLibB_07248	CARM1	2218.7/2380.5/2207.8/2370	0/0/0/0	2292.8	0	-11.164	8784	642370	2.8607	5.4675e-07	1	1.0935e-06	4.0002e-05	FALSE
HGLibB_42684	SAR1A	2113.3/2232.1/2203/2658.7	0/0/0/0	2292.7	0	-11.163	59295	642300	2.8607	5.4682e-07	1	1.0936e-06	4.0002e-05	FALSE
HGLibB_26231	LECT2	2988.3/2785.4/2760/2530.5	22.167/13.769/67.465/1133.2	2761.3	69.634	-5.2894	35121	885310	2.8607	0.000445	0.99955	0.00089	0.0011234	FALSE
HGLibB_32584	NR4A2	2367.1/2218.7/2311.5/2270.5	0/0/0/0	2291.3	0	-11.163	3952.1	641640	2.8605	5.4747e-07	1	1.0949e-06	4.0002e-05	FALSE
HGLibB_42977	SCOC	2415.2/2235.7/2368.7/2154.3	0/0/0/0	2291.1	0	-11.162	14400	641540	2.8604	5.4757e-07	1	1.0951e-06	4.0002e-05	FALSE
HGLibB_50828	TNNT3	3218.5/2653.1/3133/2870.8	22.819/1341.7/101.2/35.351	2960.4	102.41	-4.8398	66294	998330	2.8603	0.00059276	0.99941	0.0011855	0.0014718	FALSE
HGLibB_32631	NRG1	2110.2/2409.1/2310.5/2340	0/0/0/0	2289.7	0	-11.162	16478	640860	2.8602	5.4823e-07	1	1.0965e-06	4.0002e-05	FALSE
HGLibB_25121	KLHL22	2844/2602.2/2848.2/2760.6	7.8236/135.4/44.977/507.68	2761.9	70.308	-5.276	13234	885660	2.8601	0.00044957	0.99955	0.00089914	0.0011343	FALSE
HGLibB_07998	CCL25	2324.1/2321.5/2398.7/2119.5	0/0/0/0	2288.5	0	-11.161	14347	640310	2.86	5.4878e-07	1	1.0976e-06	4.0002e-05	FALSE
HGLibB_37240	PM20D2	2270.9/2253.5/2366.7/2260.9	0/0/0/0	2287.6	0	-11.16	2803.5	639840	2.8598	5.4925e-07	1	1.0985e-06	4.0002e-05	FALSE
HGLibB_22686	IFNK	2403.9/2265.2/2374.5/2114.8	0/0/0/0	2286.7	0	-11.16	17158	639430	2.8597	5.4965e-07	1	1.0993e-06	4.0002e-05	FALSE
HGLibB_42711	SASH3	2149.1/2310.8/2385.1/2306.5	0/0/0/0	2286.2	0	-11.159	9865.3	639190	2.8596	5.4989e-07	1	1.0998e-06	4.0002e-05	FALSE
HGLibB_49447	TIMM21	2879.8/3076.8/3138.8/2940.3	24.775/1611.7/129.31/29.459	3007.2	111.18	-4.7449	14295	1025700	2.8594	0.00063012	0.99937	0.0012602	0.0015581	FALSE
HGLibB_34224	OR5B3	2148.1/2455.6/2201.1/2347.2	0/0/0/0	2284.8	0	-11.158	19587	638500	2.8593	5.5058e-07	1	1.1012e-06	4.0002e-05	FALSE
HGLibB_29800	MRGPRF	2270.9/2191.9/2314.4/2362.8	0/0/0/0	2284.1	0	-11.158	5263.4	638170	2.8592	5.509e-07	1	1.1018e-06	4.0002e-05	FALSE
HGLibB_20859	HAUS5	2252.5/2450.2/2348.3/2099.2	0/0/0/0	2283.8	0	-11.158	22306	638040	2.8592	5.5103e-07	1	1.1021e-06	4.0002e-05	FALSE
HGLibB_17710	FN3KRP	1041.8/814.35/855.43/741.66	373.58/20927/1849.7/787.55	856.54	1837.1	1.1	16433	117640	2.8591	0.99786	0.0021379	0.0042758	0.0049015	TRUE
HGLibB_06234	C3orf37	2484.8/2388.5/2626.4/2458.6	4.5638/6.1196/50.599/505.72	2488.1	29.268	-6.3617	9969.6	739660	2.859	0.0002176	0.99978	0.0004352	0.00057551	FALSE
HGLibB_25006	KLF10	2137.8/2370.6/2379.3/2251.3	0/0/0/0	2282.6	0	-11.157	13012	637450	2.859	5.5162e-07	1	1.1032e-06	4.0002e-05	FALSE
HGLibB_56842	ZNF92	3013.9/3150.1/3008/2838.4	24.123/1318.8/140.55/33.387	3000.6	110.65	-4.7486	16295	1021800	2.8589	0.00062964	0.99937	0.0012593	0.0015571	FALSE
HGLibB_55468	ZNF18	2295.4/2082.8/2367.7/2393.9	0/0/0/0	2281.6	0	-11.156	19913	636960	2.8588	5.5211e-07	1	1.1042e-06	4.0002e-05	FALSE
HGLibB_07918	CCDC91	2310.8/2283.9/2271.8/2286.1	0/0.76495/185.53/0	2288.1	1.0257	-10.142	267.59	640100	2.8586	8.5988e-06	0.99999	1.7198e-05	5.069e-05	FALSE
HGLibB_45531	SMAD7	2352.8/2232.1/2274.7/2264.5	0/0/0/0	2280.6	0	-11.156	2617.6	636470	2.8586	5.5259e-07	1	1.1052e-06	4.0002e-05	FALSE
HGLibB_34985	PAIP2	2321/2173.1/2386.1/2246.6	0/0/0/0	2280.3	0	-11.156	8494.6	636330	2.8586	5.5274e-07	1	1.1055e-06	4.0002e-05	FALSE
HGLibB_57274	NonTargetingControlGuideForHuman_0246	2308.7/2088.2/2384.2/2352	0/0/0/0	2280.2	0	-11.156	17884	636300	2.8586	5.5277e-07	1	1.1055e-06	4.0002e-05	FALSE
HGLibB_32095	NLRX1	2716.1/2429.6/2429.7/2546.1	7.1716/9.9443/44.977/494.92	2527.7	35.63	-6.1092	18345	760100	2.8584	0.0002592	0.99974	0.00051841	0.0006772	FALSE
HGLibB_28380	MAT2B	2384.5/2169.5/2549.8/2045.3	0/0/0/0	2279	0	-11.155	50362	635730	2.8584	5.5334e-07	1	1.1067e-06	4.0002e-05	FALSE
HGLibB_45852	SNCA	2528.8/2548.5/2667/2288.5	9.1275/4.5897/67.465/376.1	2504.3	32.285	-6.234	25204	748020	2.8583	0.00023806	0.99976	0.00047611	0.00062589	FALSE
HGLibB_42174	RRAGB	2833.7/2924.9/3094.3/2751	1114.9/19.124/106.82/34.369	2898.2	94.175	-4.9289	21661	962430	2.8582	0.00056366	0.99944	0.0011273	0.0014036	FALSE
HGLibB_35068	PANX3	2343.5/2478.8/2309.6/2241.8	1.3039/5.3546/781.47/0.98198	2341.8	8.8707	-7.8909	9940.3	666260	2.8582	7.1992e-05	0.99993	0.00014398	0.00021217	FALSE
HGLibB_22507	IDH1	2465.3/2382.3/2204/2286.1	2.6079/1.5299/725.25/0.98198	2332.3	7.5716	-8.0886	12932	661590	2.8581	6.1811e-05	0.99994	0.00012362	0.00018611	FALSE
HGLibB_04709	BPIFA1	2530.8/2219.6/2141/2269.3	0/0/5.6221/46.153	2285.7	1.1755	-10.038	28556	638910	2.858	9.8785e-06	0.99999	1.9757e-05	5.3475e-05	FALSE
HGLibB_34432	OR7E24	2283.2/2646/2515.9/2614.4	5.8677/8.4144/44.977/555.8	2510.7	33.491	-6.1863	26950	751300	2.858	0.00024617	0.99975	0.00049234	0.0006455	FALSE
HGLibB_23067	IL23A	2631.1/2365.3/2620.5/2630	9.1275/7.6495/61.843/635.34	2559.1	40.86	-5.9345	17182	776470	2.8578	0.0002923	0.99971	0.0005846	0.00075755	FALSE
HGLibB_45349	SLC9A2	2308.7/2053.3/2442.3/2317.2	0/0/0/0	2275.9	0	-11.153	26673	634210	2.8578	5.5487e-07	1	1.1097e-06	4.0002e-05	FALSE
HGLibB_39410	PTPN22	2254.5/2278.6/2377.4/2196.2	0/0/0/0	2275.7	0	-11.153	5703.5	634140	2.8578	5.5494e-07	1	1.1099e-06	4.0002e-05	FALSE
HGLibB_25638	KRTAP19-5	2285.2/2326.8/2208.8/2283.7	0/0/0/0	2275.7	0	-11.153	2414.8	634140	2.8578	5.5494e-07	1	1.1099e-06	4.0002e-05	FALSE
HGLibB_17980	FRK	2407/2249.1/2273.7/2324.4	2.6079/0/685.9/3.9279	2312.8	5.1301	-8.5601	4865.4	652050	2.8578	4.2408e-05	0.99996	8.4815e-05	0.00013646	FALSE
HGLibB_15932	FAHD1	2268.8/2241/2336.7/2256.1	0/0/0/0	2275.4	0	-11.153	1783.9	633970	2.8577	5.5511e-07	1	1.1102e-06	4.0002e-05	FALSE
HGLibB_20588	GTPBP6_X	3803.9/4001.1/4120.2/3987.5	35.206/1575/168.66/791.48	3976.6	293.48	-3.7556	17055	1661400	2.8574	0.0011192	0.99888	0.0022385	0.0026714	FALSE
HGLibB_23170	IL9R_X	2366.1/2503.8/2384.2/2528.1	4.5638/6.1196/28.11/435.02	2444.5	24.327	-6.5933	6769.3	717440	2.8573	0.00018595	0.99981	0.0003719	0.00049767	FALSE
HGLibB_50991	TP53BP1	2173.7/2390.3/2202/2330.4	0/0/0/0	2272.4	0	-11.151	10657	632510	2.8572	5.5658e-07	1	1.1132e-06	4.0002e-05	FALSE
HGLibB_21319	HIPK4	2335.4/2235.7/2320.2/2199.8	0/0/0/0	2272.1	0	-11.15	4289.4	632370	2.8572	5.5673e-07	1	1.1135e-06	4.0002e-05	FALSE
HGLibB_17870	FOXK1	2358.9/2394.8/2188.5/2280.1	1.9559/0/680.27/2.9459	2304.2	4.4433	-8.7262	8390.6	647880	2.8571	3.6959e-05	0.99996	7.3918e-05	0.00012234	FALSE
HGLibB_49724	TMCO2	2169.6/2275/2363.8/2281.3	0/0/0/0	2271.4	0	-11.15	6340.4	632040	2.857	5.5706e-07	1	1.1141e-06	4.0002e-05	FALSE
HGLibB_10414	CNTNAP3	2838.9/3138.5/3110.7/3084.1	14.343/875.86/89.953/179.7	3040.6	119.54	-4.6573	19032	1045500	2.8568	0.00066948	0.99933	0.001339	0.0016503	FALSE
HGLibB_46899	SREK1	2633.2/2445.7/2383.2/2542.5	6.5197/8.4144/33.733/619.63	2499.3	32.871	-6.2059	12045	745440	2.8567	0.00024362	0.99976	0.00048724	0.00063923	FALSE
HGLibB_10438	COA4	2997.5/2899.8/3197.9/2896	28.035/27.538/151.8/1334.5	2995.4	111.95	-4.7294	20015	1018800	2.8567	0.0006407	0.99936	0.0012814	0.0015829	FALSE
HGLibB_57431	NonTargetingControlGuideForHuman_0403	2365/2095.3/2411.3/2223.8	3.9118/0/0/0	2270.4	0.15167	-10.946	20543	631590	2.8567	1.2893e-06	1	2.5786e-06	4.0002e-05	FALSE
HGLibB_05938	C1QTNF3	1963.9/2467.2/2503.3/2184.2	0/0/0/0	2268.7	0	-11.148	64831	630780	2.8566	5.5835e-07	1	1.1167e-06	4.0002e-05	FALSE
HGLibB_53614	VKORC1L1	2388.6/2274.1/2173/2243	0/0/0/0	2268.3	0	-11.148	8076.6	630580	2.8565	5.5855e-07	1	1.1171e-06	4.0002e-05	FALSE
HGLibB_48510	TBC1D8B	2236.1/2351/2191.4/2282.5	0/0/0/0	2264.5	0	-11.146	4652.6	628730	2.8558	5.6044e-07	1	1.1209e-06	4.0002e-05	FALSE
HGLibB_08209	CCT8	2281.1/2314.3/2303.7/2160.3	0/0/0/0	2264	0	-11.145	5054.2	628520	2.8558	5.6066e-07	1	1.1213e-06	4.0002e-05	FALSE
HGLibB_18600	GAREM	2907.4/3110.8/3132.1/2840.8	25.427/1344.8/146.17/32.405	2995.1	112.93	-4.7169	21208	1018600	2.8557	0.00064738	0.99935	0.0012948	0.0015984	FALSE
HGLibB_32043	NLN	2588.1/2582.5/2657.4/2641.9	10.431/13.769/78.709/633.38	2617.3	51.865	-5.6302	1424.5	807170	2.8555	0.00036058	0.99964	0.00072116	0.00092197	FALSE
HGLibB_07853	CCDC73	2332.3/2423.4/2256.3/2160.3	1.9559/2.2948/556.59/0	2291	3.9689	-8.8495	12507	641500	2.8555	3.3365e-05	0.99997	6.6729e-05	0.00011305	FALSE
HGLibB_43290	SEMA4B	2330.2/2310.8/2262.1/2225	0/0.76495/685.9/0.98198	2281.6	2.7306	-9.2571	2267.1	636980	2.8554	2.3092e-05	0.99998	4.6184e-05	8.6903e-05	FALSE
HGLibB_57092	NonTargetingControlGuideForHuman_0064	2335.4/2188.3/2269.8/2254.9	0/0/0/0	2261.5	0	-11.144	3642.4	627310	2.8553	5.619e-07	1	1.1238e-06	4.0002e-05	FALSE
HGLibB_03686	ATP5S	2664.9/2711.2/2525.6/2747.4	44.334/6.8845/67.465/574.46	2660.9	58.815	-5.4758	9444.8	830530	2.8553	0.00039947	0.9996	0.00079895	0.0010146	FALSE
HGLibB_15696	EXD2	2077.5/2355.4/2452.9/2175.9	0/0/0/0	2260.6	0	-11.143	28903	626900	2.8552	5.6232e-07	1	1.1246e-06	4.0002e-05	FALSE
HGLibB_52590	UBE2R2	2275/2224.9/2257.2/2283.7	0/0/0/0	2260.1	0	-11.143	674.19	626640	2.8551	5.6259e-07	1	1.1252e-06	4.0002e-05	FALSE
HGLibB_54212	WFDC9	2346.6/2186.5/2267.9/2262.1	5.2157/0/11.244/0	2265.1	0.78122	-10.313	4279.7	629020	2.855	6.6796e-06	0.99999	1.3359e-05	4.6206e-05	FALSE
HGLibB_07033	CALML5	2404.9/2207.1/2314.4/2119.5	0/0/0/0	2258.9	0	-11.142	15505	626080	2.8549	5.6317e-07	1	1.1263e-06	4.0002e-05	FALSE
HGLibB_44881	SLC33A1	2403.9/2165/2225.3/2246.6	0/0/0/0	2258.5	0	-11.142	10376	625880	2.8548	5.6338e-07	1	1.1268e-06	4.0002e-05	FALSE
HGLibB_00182	ABCC6	2508.3/2291.1/2319.2/2268.1	1.9559/3.0598/22.488/151.23	2344.8	12.107	-7.4836	12051	667710	2.8547	9.8569e-05	0.9999	0.00019714	0.0002791	FALSE
HGLibB_44086	SIGLEC15	2840.9/2575.4/1182.9/3002.6	0/0/0/0	2257.8	0	-11.141	717010	625540	2.8547	5.6373e-07	1	1.1275e-06	4.0002e-05	FALSE
HGLibB_34307	OR5R1	2498.1/2221.4/2256.3/2148.3	1.9559/0/5.6221/55.973	2277.3	2.7499	-9.2469	22984	634910	2.8546	2.3343e-05	0.99998	4.6687e-05	8.7515e-05	FALSE
HGLibB_31875	NHSL1	2936.1/2842.6/3005.1/2818.1	30.642/22.183/112.44/1201.9	2899.5	98.016	-4.8725	7454.2	963190	2.8545	0.00058955	0.99941	0.0011791	0.0014645	FALSE
HGLibB_19777	GPHN	2813.3/2993.7/2709.7/2729.4	1075.1/20.654/95.576/22.586	2809.3	83.322	-5.0587	16776	912070	2.8544	0.00052443	0.99948	0.0010489	0.0013114	FALSE
HGLibB_27411	LRRFIP2	2255.5/2289.3/2227.2/2252.5	0/0/0/0	2256	0	-11.14	649.84	624700	2.8544	5.646e-07	1	1.1292e-06	4.0002e-05	FALSE
HGLibB_55056	ZDHHC6	2353.8/2123.9/2252.4/2300.5	0/0/0/0	2256	0	-11.14	9664.7	624690	2.8544	5.6461e-07	1	1.1292e-06	4.0002e-05	FALSE
HGLibB_12086	CYP27C1	2864.4/2796.1/3243.5/2929.5	26.079/1392.2/106.82/34.369	2953.6	107.56	-4.7664	39114	994390	2.854	0.00063057	0.99937	0.0012611	0.0015592	FALSE
HGLibB_14608	EGFL8	2259.6/2460.9/2276.6/2086	1.3039/0.76495/5.6221/1.964	2266.9	1.846	-9.6382	23507	629900	2.8539	1.5789e-05	0.99998	3.1577e-05	6.8268e-05	FALSE
HGLibB_45207	SLC5A11	2062.1/2384.1/2418.1/2348.4	0.65197/1.5299/348.57/3.9279	2298.6	6.3411	-8.2912	26660	645180	2.8538	5.3181e-05	0.99995	0.00010636	0.00016407	FALSE
HGLibB_34276	OR5L1	2378.3/2213.3/2319.2/2106.4	0/0/0/0	2251.9	0	-11.138	14397	622730	2.8537	5.6666e-07	1	1.1333e-06	4.0002e-05	FALSE
HGLibB_00999	ADNP	2696.6/2698.7/2191.4/2582	9.1275/11.474/44.977/585.26	2533.2	40.872	-5.9194	57777	762930	2.8534	0.00029863	0.9997	0.00059727	0.00077294	FALSE
HGLibB_25383	KRT12	2187/2292.9/2389/2139.9	0/0/0/0	2250.1	0	-11.136	12416	621880	2.8533	5.6754e-07	1	1.1351e-06	4.0002e-05	FALSE
HGLibB_30906	N4BP1	2756/2673.7/2591.5/2455	11.083/18.359/56.221/719.79	2616.7	53.687	-5.5809	16472	806840	2.8533	0.00037456	0.99963	0.00074911	0.00095546	FALSE
HGLibB_17684	FMO3	2180.8/2188.3/2234/2403.5	0/0/0/0	2249.9	0	-11.136	10806	621770	2.8533	5.6766e-07	1	1.1353e-06	4.0002e-05	FALSE
HGLibB_27710	LYRM4	2202.3/2286.6/2367.7/2148.3	0/0/0/0	2249.7	0	-11.136	9270.2	621670	2.8533	5.6777e-07	1	1.1355e-06	4.0002e-05	FALSE
HGLibB_33523	OR11H1	2299.5/2381.4/2353.2/2251.3	12.387/0.76495/466.63/1.964	2320.8	9.9997	-7.7216	3330.6	655970	2.8531	8.2803e-05	0.99992	0.00016561	0.00023934	FALSE
HGLibB_45549	SMARCA2	2437.7/2681.7/2547.9/2729.4	10.431/617.31/95.576/10.802	2596.6	50.932	-5.6444	17503	796210	2.8529	0.00035945	0.99964	0.0007189	0.00091936	FALSE
HGLibB_27098	LRCH1	2154.2/2300.9/2358/2229.8	0.65197/1.5299/0/80.522	2259.4	1.673	-9.7239	7795.5	626320	2.8529	1.4399e-05	0.99999	2.8797e-05	6.473e-05	FALSE
HGLibB_25273	KLRG1	2102/2285.7/2431.6/2183.1	0/0/0/0	2247.3	0	-11.135	20229	620520	2.8528	5.6898e-07	1	1.138e-06	4.0002e-05	FALSE
HGLibB_49984	TMEM168	2174.7/2191.9/2254.3/2372.4	0/0/0/0	2247	0	-11.134	8012.9	620390	2.8528	5.6912e-07	1	1.1382e-06	4.0002e-05	FALSE
HGLibB_10048	CLK2	2365/2199.9/2331.8/2101.6	0/0/0/1.964	2247.1	0.11315	-10.98	14831	620430	2.8527	9.8166e-07	1	1.9633e-06	4.0002e-05	FALSE
HGLibB_30277	MTAP	2436.7/2160.6/2316.3/2086	0/0/0/0	2245.8	0	-11.134	24736	619820	2.8526	5.6972e-07	1	1.1394e-06	4.0002e-05	FALSE
HGLibB_52589	UBE2R2	2125.6/2140/2421.9/2308.9	0/0/0/0	2245.8	0	-11.134	20217	619800	2.8526	5.6974e-07	1	1.1395e-06	4.0002e-05	FALSE
HGLibB_13467	DNAH3	2349.7/2334/2179.7/2135.1	0/3.0598/0/0.98198	2247.7	0.33	-10.723	11713	620710	2.8525	2.8628e-06	1	5.7255e-06	4.0002e-05	FALSE
HGLibB_34058	OR51F1	2137.8/2185.6/2518.8/2163.9	0/6.8845/0/0	2246.4	0.18909	-10.884	32167	620120	2.8525	1.6418e-06	1	3.2835e-06	4.0002e-05	FALSE
HGLibB_15964	FAM103A1	2158.3/2262.5/2201.1/2364	0.65197/0/0/0	2245.1	0.065596	-11.042	7968.2	619500	2.8524	5.7005e-07	1	1.1401e-06	4.0002e-05	FALSE
HGLibB_56210	ZNF571	2228.9/2140/2339.6/2274.1	0/0/0/0	2244.5	0	-11.133	7026.4	619190	2.8524	5.7038e-07	1	1.1408e-06	4.0002e-05	FALSE
HGLibB_38015	PPP1R1A	2173.7/2363.5/2048/2423.9	0.65197/0/0/9.8198	2247.2	0.42261	-10.626	29944	620500	2.8523	3.6682e-06	1	7.3365e-06	4.0483e-05	FALSE
HGLibB_03658	ATP5G3	2388.6/2147.2/2315.4/2130.3	0/0/0/0	2242.7	0	-11.132	16104	618330	2.852	5.7129e-07	1	1.1426e-06	4.0002e-05	FALSE
HGLibB_24794	KIAA1958	2250.4/2275/2232.1/2213	0/0/0/0	2242.5	0	-11.132	699.23	618250	2.852	5.7138e-07	1	1.1428e-06	4.0002e-05	FALSE
HGLibB_02154	ANKS3	2139.9/2456.5/2235.9/2144.7	0/0/0/0	2240.7	0	-11.13	21984	617390	2.8517	5.723e-07	1	1.1446e-06	4.0002e-05	FALSE
HGLibB_50310	TMEM33	2368.1/2384.9/2138.1/2120.7	0.65197/37.482/0/0.98198	2249.6	1.2224	-9.984	20467	621610	2.8517	1.0604e-05	0.99999	2.1207e-05	5.5335e-05	FALSE
HGLibB_49600	TLR7	2203.3/2109.6/2229.2/2428.7	0/0/0/0	2239.7	0	-11.13	18021	616940	2.8515	5.7278e-07	1	1.1456e-06	4.0002e-05	FALSE
HGLibB_35778	PDE7B	2305.7/2234.8/2169.1/2251.3	0/0/0/0	2239.7	0	-11.13	3166.3	616910	2.8515	5.7281e-07	1	1.1456e-06	4.0002e-05	FALSE
HGLibB_47740	SUN5	2358.9/2098.9/2201.1/2308.9	0/0/0/0	2239.7	0	-11.13	13436	616900	2.8515	5.7282e-07	1	1.1456e-06	4.0002e-05	FALSE
HGLibB_45980	SNX13	2432.6/2790.8/2704.8/2828.9	13.039/16.829/95.576/896.55	2684.6	65.993	-5.3251	32003	843350	2.8515	0.00044507	0.99955	0.00089014	0.0011235	FALSE
HGLibB_18799	GCOM1	2615.8/2497.6/2413.2/2540.1	7.8236/9.9443/56.221/567.59	2515.6	39.84	-5.9454	7146.4	753830	2.8515	0.0002948	0.99971	0.00058959	0.00076356	FALSE
HGLibB_01027	ADPRHL1	2209.5/2150.7/2313.4/2287.3	0/0/0/0	2239.3	0	-11.129	5510.2	616730	2.8515	5.73e-07	1	1.146e-06	4.0002e-05	FALSE
HGLibB_53792	VSTM1	2247.3/2223.2/2398.7/2098	0/0/0/0	2239.3	0	-11.129	15234	616700	2.8514	5.7303e-07	1	1.1461e-06	4.0002e-05	FALSE
HGLibB_53383	UTP23	2236.1/2290.2/2278.6/2151.9	0/0/0/0	2238.5	0	-11.129	3927.5	616350	2.8513	5.734e-07	1	1.1468e-06	4.0002e-05	FALSE
HGLibB_16469	FAM217B	2138.9/2292/2287.3/2238.2	0/0/5.6221/0	2238.2	0.17504	-10.896	5056.1	616210	2.851	1.5308e-06	1	3.0615e-06	4.0002e-05	FALSE
HGLibB_19855	GPR126	2241.2/2473.4/2102.2/2148.3	0/0/0/0	2236.9	0	-11.128	27318	615570	2.851	5.7424e-07	1	1.1485e-06	4.0002e-05	FALSE
HGLibB_54938	ZCCHC11	2519.6/2467.2/2987.7/2326.8	18.907/15.299/28.11/633.38	2563.9	47.723	-5.7182	82376	778990	2.8509	0.00034398	0.99966	0.00068796	0.00088234	FALSE
HGLibB_39392	PTPN14	2481.7/2429.6/2975.1/2292.1	6.5197/13.004/73.087/538.13	2532.2	42.894	-5.8508	88963	762450	2.8509	0.00031471	0.99969	0.00062942	0.00081167	FALSE
HGLibB_07962	CCL14	2675.1/2692.5/2537.2/2604.8	10.431/20.654/73.087/688.37	2626.7	57.507	-5.489	5051.1	812170	2.8508	0.00040051	0.9996	0.00080102	0.0010171	FALSE
HGLibB_27383	LRRC72	2219.7/2283/2221.4/2217.8	0/0/0/0	2235.3	0	-11.127	1007.2	614840	2.8508	5.7503e-07	1	1.1501e-06	4.0002e-05	FALSE
HGLibB_55956	ZNF449	2226.9/2389.4/2061.6/2275.3	0/0/0/0	2235.1	0	-11.127	18538	614750	2.8507	5.7512e-07	1	1.1502e-06	4.0002e-05	FALSE
HGLibB_08351	CD34	2106.1/2272.3/2174.9/2402.3	7.1716/0/0/0	2236.2	0.19202	-10.874	16526	615240	2.8507	1.6824e-06	1	3.3648e-06	4.0002e-05	FALSE
HGLibB_05674	C19orf53	2474.5/2307.2/2312.5/2030.9	0/3.8247/916.4/2.9459	2275.5	5.6533	-8.4186	33940	634040	2.8507	4.8317e-05	0.99995	9.6635e-05	0.00015165	FALSE
HGLibB_15053	EMP1	2227.9/2358.1/2223.3/2163.9	0.65197/0.76495/0/25.532	2242.2	1.0363	-10.105	6711.3	618110	2.8506	9.0451e-06	0.99999	1.809e-05	5.1692e-05	FALSE
HGLibB_54507	XPO7	2130.7/2369.8/2298.9/2144.7	0/0/0/0	2233.7	0	-11.126	13765	614070	2.8505	5.7585e-07	1	1.1517e-06	4.0002e-05	FALSE
HGLibB_34315	OR5T3	2430.5/2369.8/2116.8/2209.4	2.6079/0.76495/11.244/57.937	2278.2	6.1665	-8.313	20792	635320	2.8505	5.263e-05	0.99995	0.00010526	0.00016262	FALSE
HGLibB_41541	RNF185	2298.5/2239.2/2254.3/2144.7	0/0/0/0	2233.5	0	-11.126	4192.7	613970	2.8504	5.7596e-07	1	1.1519e-06	4.0002e-05	FALSE
HGLibB_29342	MLH3	2434.6/2402.8/2367.7/2699.5	11.083/12.239/16.866/608.83	2472.8	34.454	-6.1246	22925	731830	2.8503	0.00026172	0.99974	0.00052345	0.00068348	FALSE
HGLibB_34861	P4HA3	2308.7/2198.1/2260.2/2165.1	0/0/0/0	2232.3	0	-11.125	4102.3	613420	2.8502	5.7655e-07	1	1.1531e-06	4.0002e-05	FALSE
HGLibB_46328	SPANXB1	2106.1/2327.7/2211.7/2289.7	0/0/0/0	2232.2	0	-11.125	9582.9	613350	2.8502	5.7663e-07	1	1.1533e-06	4.0002e-05	FALSE
HGLibB_52925	UNC119B	2184.9/2300/2384.2/2071.6	0/0/0/0	2232	0	-11.125	18572	613280	2.8502	5.767e-07	1	1.1534e-06	4.0002e-05	FALSE
HGLibB_02984	ARL6IP1	2291.4/2296.5/2232.1/2113.6	0/0.76495/0/0	2232.1	0.071493	-11.025	7234.6	613320	2.8501	6.2852e-07	1	1.257e-06	4.0002e-05	FALSE
HGLibB_42606	SAMD1	2445.9/2182/2203/2157.9	0/1.5299/736.49/0	2244.3	1.7614	-9.6673	17895	619110	2.8501	1.5366e-05	0.99998	3.0731e-05	6.7157e-05	FALSE
HGLibB_01486	AKR1C3	2212.6/2513.7/2253.4/2467	2.6079/6.8845/22.488/248.44	2358	17.951	-6.9598	22740	674230	2.8499	0.000146	0.99985	0.00029199	0.00039837	FALSE
HGLibB_56113	ZNF532	2115.3/2212.4/2382.2/2219	0/0/0/0	2230.2	0	-11.124	12249	612410	2.8499	5.7764e-07	1	1.1553e-06	4.0002e-05	FALSE
HGLibB_11486	CT45A1	2089.7/2273.2/2405.5/2162.7	0/0/0/0	2229.6	0	-11.123	18956	612130	2.8498	5.7794e-07	1	1.1559e-06	4.0002e-05	FALSE
HGLibB_35646	PCYOX1	2148.1/2316.1/2138.1/2319.6	0/0/0/0	2228.8	0	-11.123	10207	611730	2.8496	5.7838e-07	1	1.1568e-06	4.0002e-05	FALSE
HGLibB_15008	EMCN	2194.1/2374.2/2179.7/2172.3	0/0/0/0	2228.6	0	-11.123	9318.1	611630	2.8496	5.7849e-07	1	1.157e-06	4.0002e-05	FALSE
HGLibB_05201	C11orf87	2291.4/2281.3/2339.6/2106.4	1.3039/1.5299/714.01/0	2252.9	3.4753	-8.9762	10423	623180	2.8494	3.0182e-05	0.99997	6.0365e-05	0.00010508	FALSE
HGLibB_32719	NSMAF	2747.8/2650.4/2799.8/2743.8	19.559/26.008/50.599/1289.3	2734.9	76.009	-5.1509	3861.9	870780	2.8494	0.00050083	0.9995	0.0010017	0.0012561	FALSE
HGLibB_04829	BRMS1	2639.3/2513.7/2573.1/2391.5	14.995/9.1793/39.355/656.95	2527.7	43.553	-5.8268	11084	760110	2.8493	0.00032108	0.99968	0.00064217	0.00082692	FALSE
HGLibB_19063	GIMAP7	2252.5/2153.4/2452/2183.1	1.3039/3.0598/843.31/0	2257.3	4.2981	-8.7356	18074	625310	2.8492	3.7237e-05	0.99996	7.4473e-05	0.00012304	FALSE
HGLibB_57941	NonTargetingControlGuideForHuman_0913	2533.9/2417.1/2625.4/2331.6	9.1275/7.6495/44.977/508.67	2474.5	35.685	-6.0764	16666	732690	2.8491	0.00027126	0.99973	0.00054253	0.0007066	FALSE
HGLibB_04921	BTBD8	1988.4/2395.7/2173.9/2371.2	0/0/0/0	2226.1	0	-11.121	36336	610450	2.8491	5.7978e-07	1	1.1596e-06	4.0002e-05	FALSE
HGLibB_40207	RAPGEF5	2040.6/2391.2/2127.4/2365.2	0/0/0/0	2226	0	-11.121	30247	610420	2.8491	5.7981e-07	1	1.1596e-06	4.0002e-05	FALSE
HGLibB_22047	HRASLS	2328.2/2092.6/2253.4/2240.6	0/0/5.6221/0	2227	0.17504	-10.889	9723.9	610910	2.8491	1.546e-06	1	3.0921e-06	4.0002e-05	FALSE
HGLibB_47472	STMND1	2247.3/2207.1/2071.2/2384.3	0/0/0/0	2224.7	0	-11.12	16620	609800	2.8489	5.8048e-07	1	1.161e-06	4.0002e-05	FALSE
HGLibB_57363	NonTargetingControlGuideForHuman_0335	2295.4/2084.6/2222.4/2305.3	0.65197/0/0/0	2225.1	0.065596	-11.029	10374	610010	2.8489	5.8026e-07	1	1.1605e-06	4.0002e-05	FALSE
HGLibB_45044	SLC39A12	2143/2266.1/2236.9/2328	73.672/3.0598/0/1.964	2242.5	2.5337	-9.3104	5936.6	618240	2.8488	2.2169e-05	0.99998	4.4339e-05	8.4611e-05	FALSE
HGLibB_42758	SBSN	2516.5/2696/2394.8/2540.1	14.343/9.9443/56.221/515.54	2534.6	45.205	-5.7781	15319	763680	2.8487	0.00033232	0.99967	0.00066463	0.00085429	FALSE
HGLibB_32093	NLRP9	2167.5/2215.1/2199.1/2313.7	0/0/0/0	2223.2	0	-11.119	3975.6	609090	2.8486	5.8126e-07	1	1.1625e-06	4.0002e-05	FALSE
HGLibB_02415	APH1B	2183.9/2254.4/2150.7/2306.5	0/0/0/0	2223	0	-11.119	4904.3	609020	2.8486	5.8134e-07	1	1.1627e-06	4.0002e-05	FALSE
HGLibB_53061	UQCRHL	2114.3/2348.3/2184.6/2248.9	0/0/0/0	2222.4	0	-11.119	9889.8	608710	2.8485	5.8168e-07	1	1.1634e-06	4.0002e-05	FALSE
HGLibB_53152	USP17L11	2351.7/2220.5/2310.5/2021.3	0/0/0/0	2222.3	0	-11.118	21648	608650	2.8485	5.8175e-07	1	1.1635e-06	4.0002e-05	FALSE
HGLibB_41165	RHOXF2	2204.4/2377.8/2260.2/2069.2	0/2.2948/5.6221/0	2225.1	0.50843	-10.527	16424	610000	2.8483	4.5012e-06	1	9.0025e-06	4.1929e-05	FALSE
HGLibB_13999	DSG1	2182.9/2188.3/2349.3/2168.7	0/0/0/0	2221.1	0	-11.118	7239.1	608100	2.8483	5.8235e-07	1	1.1647e-06	4.0002e-05	FALSE
HGLibB_55746	ZNF330	3027.2/3210/3343.2/3045.7	39.77/40.542/151.8/1970.8	3153.9	148.31	-4.4012	22255	1113600	2.8481	0.00079896	0.9992	0.0015979	0.001949	FALSE
HGLibB_55703	ZNF300	2116.4/2256.2/2406.4/2317.2	1.9559/1.5299/747.74/0.98198	2271.6	7.116	-8.1293	14868	632150	2.8481	6.1191e-05	0.99994	0.00012238	0.00018453	FALSE
HGLibB_26811	LOC100505549	3167.4/2870.3/3510.8/3102	31.946/2063.8/202.4/36.333	3154.4	148.53	-4.3994	70216	1114000	2.848	0.00080009	0.9992	0.0016002	0.0019516	FALSE
HGLibB_00878	ADAT2	2193.1/2238.3/2344.4/2316	1.3039/2.2948/815.2/0.98198	2272.2	7.2797	-8.1009	4847.6	632430	2.848	6.2584e-05	0.99994	0.00012517	0.00018813	FALSE
HGLibB_33598	OR1A2	2190/2217.8/2243.7/2227.4	0/0/0/0	2219.6	0	-11.117	505.98	607410	2.848	5.831e-07	1	1.1662e-06	4.0002e-05	FALSE
HGLibB_45520	SMAD3	2216.6/2073/2396.8/2202.2	0.65197/0/0/0	2219.2	0.065596	-11.025	17734	607200	2.8478	5.8334e-07	1	1.1667e-06	4.0002e-05	FALSE
HGLibB_33847	OR2T8	2270.9/2255.3/2385.1/2149.5	2.6079/96.383/5.6221/0.98198	2263.7	6.2418	-8.2887	9302.5	628350	2.8478	5.3963e-05	0.99995	0.00010793	0.00016607	FALSE
HGLibB_46480	SPATC1	2357.9/2127.5/2310.5/2088.4	0/0/0/0	2218.1	0	-11.116	17704	606680	2.8477	5.8391e-07	1	1.1678e-06	4.0002e-05	FALSE
HGLibB_01679	ALOX15	2199.2/2111.4/2297/2264.5	0/0/0/0	2216.9	0	-11.115	6706.2	606120	2.8475	5.8453e-07	1	1.1691e-06	4.0002e-05	FALSE
HGLibB_17214	FCRL5	2514.4/2821.2/2506.2/2471.8	12.387/12.239/67.465/729.61	2574.7	52.4	-5.592	26552	784640	2.8475	0.00037734	0.99962	0.00075467	0.00096193	FALSE
HGLibB_47544	STRN4	2328.2/2208/2140/2211.8	0.65197/0.76495/0/4.9099	2221	0.65553	-10.39	6100.6	608040	2.8474	5.8266e-06	0.99999	1.1653e-05	4.4396e-05	FALSE
HGLibB_36921	PLB1	2201.3/2312.5/2331.8/2038.1	0/11.474/0/0	2217.8	0.228	-10.819	18185	606540	2.8474	2.0307e-06	1	4.0614e-06	4.0002e-05	FALSE
HGLibB_37511	POLR1E	2345.6/2362.6/2104.2/2068	0/0/0/0	2216	0	-11.114	24228	605700	2.8474	5.85e-07	1	1.17e-06	4.0002e-05	FALSE
HGLibB_39552	PUS3	2066.2/2220.5/2269.8/2314.8	0/0/0/0	2215.8	0	-11.114	11710	605610	2.8473	5.851e-07	1	1.1702e-06	4.0002e-05	FALSE
HGLibB_41795	RPH3AL	2141.9/2325.1/2159.4/2240.6	0/0/0/0	2215.6	0	-11.114	7062.9	605490	2.8473	5.8523e-07	1	1.1705e-06	4.0002e-05	FALSE
HGLibB_35188	PARP3	2276/2180.2/2274.7/2138.7	0/6.8845/0/0	2216.6	0.18909	-10.865	4763.2	605980	2.8472	1.6858e-06	1	3.3717e-06	4.0002e-05	FALSE
HGLibB_51837	TSPAN13	2234/2182/2228.2/2215.4	0/0/0/0	2214.8	0	-11.114	541.18	605140	2.8472	5.8562e-07	1	1.1712e-06	4.0002e-05	FALSE
HGLibB_22355	HTR3C	2073.4/2326.8/2266.9/2198.6	0/0/0/0	2214.4	0	-11.113	11847	604950	2.8471	5.8583e-07	1	1.1717e-06	4.0002e-05	FALSE
HGLibB_48553	TBL1XR1	2257.6/2081.9/2324.1/2195	0/0/0/0	2212.8	0	-11.112	10613	604210	2.8468	5.8666e-07	1	1.1733e-06	4.0002e-05	FALSE
HGLibB_31834	NGFRAP1	2308.7/2261.6/2134.2/2148.3	0/0/0/0	2212	0	-11.112	7309.1	603800	2.8467	5.8711e-07	1	1.1742e-06	4.0002e-05	FALSE
HGLibB_19671	GP1BA	2445.9/2166.8/2176.8/2271.7	1.9559/0.76495/702.76/1.964	2262.6	7.0267	-8.1396	16734	627840	2.8466	6.0892e-05	0.99994	0.00012178	0.00018378	FALSE
HGLibB_21043	HEATR3	2635.2/2499.4/2845.3/2622.8	11.083/13.769/6746.5/16.694	2647.8	64.646	-5.3345	20607	823470	2.8466	0.00044792	0.99955	0.00089584	0.0011303	FALSE
HGLibB_42766	SC5D	3035.3/2964.2/2660.3/2752.2	1090.1/28.303/118.06/24.55	2848.9	97.352	-4.8568	30999	934360	2.8466	0.00060773	0.99939	0.0012155	0.0015062	FALSE
HGLibB_29313	MKRN3	2470.4/2555.7/2729/2485	13.039/14.534/50.599/680.51	2558	50.653	-5.6306	14086	775890	2.8465	0.00036866	0.99963	0.00073732	0.00094145	FALSE
HGLibB_52272	TULP3	2159.3/2127.5/2359/2205.8	0/0/0/0	2211.2	0	-11.111	10520	603420	2.8465	5.8754e-07	1	1.1751e-06	4.0002e-05	FALSE
HGLibB_40299	RASGRP3	2326.1/2250/2151.7/2121.9	0/0/0/0	2211	0	-11.111	8743.6	603320	2.8465	5.8765e-07	1	1.1753e-06	4.0002e-05	FALSE
HGLibB_17056	FBXO34	2457.1/2235.7/2351.2/2367.6	1.9559/6.1196/106.82/116.86	2351.6	19.897	-6.8148	8278.2	671040	2.8464	0.00016328	0.99984	0.00032655	0.00044133	FALSE
HGLibB_02053	ANKRD28	2547.2/2215.1/1631.4/2592.8	0/0/0/0	2210.3	0	-11.111	198320	603010	2.8464	5.88e-07	1	1.176e-06	4.0002e-05	FALSE
HGLibB_07840	CCDC7	2126.6/2216/2393.8/2114.8	0/0/0/0	2210.1	0	-11.111	16621	602890	2.8463	5.8812e-07	1	1.1762e-06	4.0002e-05	FALSE
HGLibB_57275	NonTargetingControlGuideForHuman_0247	2439.7/2126.6/2236.9/2054.8	0/0/0/0	2209.9	0	-11.11	28179	602800	2.8463	5.8822e-07	1	1.1764e-06	4.0002e-05	FALSE
HGLibB_26623	LMAN1L	2202.3/2165/2369.6/2108.8	0/0/0/0	2209.3	0	-11.11	12606	602560	2.8462	5.8849e-07	1	1.177e-06	4.0002e-05	FALSE
HGLibB_18647	GATA3	2674.1/2628.1/2650.6/2477.8	7.8236/8.4144/562.21/312.27	2606.5	58.572	-5.4519	7847.2	801430	2.8461	0.00041532	0.99958	0.00083063	0.0010525	FALSE
HGLibB_41095	RHCE	2174.7/2174/2193.3/2295.7	0/0/0/0	2208.8	0	-11.11	3387.8	602330	2.8461	5.8875e-07	1	1.1775e-06	4.0002e-05	FALSE
HGLibB_25427	KRT26	2394.7/2134.7/2168.1/2251.3	1.9559/1.5299/624.05/0	2235	3.7029	-8.8932	13439	614680	2.846	3.2685e-05	0.99997	6.537e-05	0.00011135	FALSE
HGLibB_01693	ALOXE3	3249.2/3194.8/3298.7/3340.5	20.863/1152.8/67.465/534.2	3270.4	171.76	-4.243	3956.5	1185500	2.8458	0.00088189	0.99912	0.0017638	0.0021373	FALSE
HGLibB_11703	CTSL	2249.4/2246.4/2255.3/2082.4	0/0/0/0	2207.1	0	-11.109	7068.4	601530	2.8458	5.8966e-07	1	1.1793e-06	4.0002e-05	FALSE
HGLibB_03358	ASPM	2243.3/2351/2194.3/2058.4	0.65197/0/11.244/0	2209.2	0.44043	-10.583	14737	602500	2.8456	3.9545e-06	1	7.909e-06	4.1005e-05	FALSE
HGLibB_06831	CAB39L	2154.2/2148.1/2341.5/2184.2	0/0/0/0	2205.6	0	-11.108	8294.5	600820	2.8455	5.9045e-07	1	1.1809e-06	4.0002e-05	FALSE
HGLibB_34392	OR6P1	2257.6/2140/2074.1/2361.6	0/0/0/0	2205.6	0	-11.108	16204	600800	2.8455	5.9047e-07	1	1.1809e-06	4.0002e-05	FALSE
HGLibB_06074	C22orf42	2116.4/2244.6/2244.7/2214.2	0/0/0/0	2204.3	0	-11.107	3695.2	600200	2.8453	5.9115e-07	1	1.1823e-06	4.0002e-05	FALSE
HGLibB_08642	CDH17	2539/2595/2747.4/2276.5	14.995/7.6495/84.331/545	2533.7	48.07	-5.6908	38542	763190	2.8452	0.00035535	0.99964	0.0007107	0.00090947	FALSE
HGLibB_47983	SYS1	2129.7/2459.1/2254.3/1997.3	0/0/0/0	2203.6	0	-11.106	38629	599880	2.8452	5.9151e-07	1	1.183e-06	4.0002e-05	FALSE
HGLibB_55700	ZNF30	2409/2095.3/2359.9/2166.3	0.65197/0.76495/16.866/230.77	2253.9	7.0045	-8.138	22713	623660	2.8451	6.1168e-05	0.99994	0.00012234	0.00018447	FALSE
HGLibB_11625	CTNNA1	2073.4/2253.5/2308.6/2215.4	0.65197/0.76495/0/36.333	2211	1.1407	-10.013	10099	603330	2.845	1.0239e-05	0.99999	2.0478e-05	5.4368e-05	FALSE
HGLibB_09672	CIB1	2710.9/2815.8/2775.5/2798.9	1344.4/19.889/106.82/19.64	2775	86.682	-4.9846	2113.8	892930	2.8449	0.00056314	0.99944	0.0011263	0.0014024	FALSE
HGLibB_54885	ZC3H12A	2302.6/2072.1/2343.5/2104	0/0/0/0	2202.3	0	-11.105	18872	599260	2.8449	5.9221e-07	1	1.1844e-06	4.0002e-05	FALSE
HGLibB_46068	SOCS1	2404.9/2497.6/2538.2/2509	11.083/8.4144/50.599/601.95	2486.9	41.19	-5.8819	3315.9	739050	2.8449	0.00031281	0.99969	0.00062562	0.00080707	FALSE
HGLibB_44320	SLC12A6	2165.5/2174/2314.4/2162.7	7.1716/0/0/0	2203.2	0.19202	-10.853	5428.3	599690	2.8449	1.7325e-06	1	3.4651e-06	4.0002e-05	FALSE
HGLibB_47065	SSBP4	2509.3/2196.3/1945.3/2191.4	0/0/0/0	2201.6	0	-11.105	53505	598930	2.8448	5.9258e-07	1	1.1852e-06	4.0002e-05	FALSE
HGLibB_57213	NonTargetingControlGuideForHuman_0185	2159.3/2309.9/2297.9/2047.7	0/0/0/0	2201	0	-11.105	15499	598650	2.8447	5.929e-07	1	1.1858e-06	4.0002e-05	FALSE
HGLibB_45695	SMIM21	2210.5/2128.4/2246.6/2216.6	0/0/0/0	2200.1	0	-11.104	2561.1	598210	2.8445	5.934e-07	1	1.1868e-06	4.0002e-05	FALSE
HGLibB_05298	C12orf77	2170.6/2201.7/2249.5/2175.9	0/0/0/0	2199.2	0	-11.103	1299.7	597790	2.8444	5.9388e-07	1	1.1878e-06	4.0002e-05	FALSE
HGLibB_47376	STEAP4	2780.5/2925.8/2820.1/2730.6	22.167/27.538/101.2/1234.4	2813.3	93.561	-4.8954	6868.5	914320	2.8444	0.00059659	0.9994	0.0011932	0.0014805	FALSE
HGLibB_12444	DCAF8	2391.6/2457.4/2260.2/2300.5	5.2157/5.3546/1506.7/4.9099	2351.1	21.53	-6.706	7922.6	670830	2.8443	0.00017725	0.99982	0.00035451	0.00047604	FALSE
HGLibB_47214	ST6GALNAC3	2591.2/2519.9/2505.3/2402.3	8.4756/11.474/73.087/533.22	2503.8	44.265	-5.7901	6066.9	747710	2.8443	0.00033324	0.99967	0.00066648	0.00085658	FALSE
HGLibB_37827	PPFIA2	2787.7/2410/1185.8/2931.9	0/0/0/0	2198.4	0	-11.103	651820	597420	2.8442	5.9431e-07	1	1.1886e-06	4.0002e-05	FALSE
HGLibB_47100	SSR2	2116.4/2185.6/2265/2222.6	0/0/0/0	2196.7	0	-11.102	3971.2	596630	2.8439	5.9521e-07	1	1.1904e-06	4.0002e-05	FALSE
HGLibB_32319	NOVA1	2148.1/2202.6/2340.6/2100.4	0/0/0/0	2196.1	0	-11.101	10794	596340	2.8438	5.9554e-07	1	1.1911e-06	4.0002e-05	FALSE
HGLibB_14026	DSTYK	2139.9/2084.6/2305.7/2259.7	0/0/0/0	2195.7	0	-11.101	10552	596140	2.8438	5.9576e-07	1	1.1915e-06	4.0002e-05	FALSE
HGLibB_16218	FAM167A	2084.6/2208.8/2354.1/2141.1	0/0/0/0	2194.9	0	-11.101	13533	595780	2.8436	5.9617e-07	1	1.1923e-06	4.0002e-05	FALSE
HGLibB_20670	GYPA	2035.5/2198.1/2398.7/2161.5	0/0/0/0	2194.6	0	-11.1	22690	595660	2.8436	5.9632e-07	1	1.1926e-06	4.0002e-05	FALSE
HGLibB_16489	FAM21C	2062.1/2247.3/2245.6/2228.6	0/0/0/0	2194.5	0	-11.1	8029.3	595590	2.8435	5.964e-07	1	1.1928e-06	4.0002e-05	FALSE
HGLibB_50234	TMEM243	2296.5/2183.8/2092.6/2204.6	0/0/0/0	2193.2	0	-11.099	7004	594970	2.8433	5.9711e-07	1	1.1942e-06	4.0002e-05	FALSE
HGLibB_17276	FERMT3	2296.5/2196.3/2018.9/2268.1	0/0.76495/0/0	2192.2	0.071493	-10.999	15558	594530	2.8431	6.5135e-07	1	1.3027e-06	4.0002e-05	FALSE
HGLibB_10695	COPG2	2282.1/2067.6/2389/2046.5	0/0/0/0	2191.6	0	-11.098	27868	594230	2.843	5.9796e-07	1	1.1959e-06	4.0002e-05	FALSE
HGLibB_00337	ABTB2	2105.1/2260.7/2184.6/2217.8	0/0/0/0	2191.3	0	-11.098	4331.4	594090	2.843	5.9812e-07	1	1.1962e-06	4.0002e-05	FALSE
HGLibB_17542	FKBP1A	2153.2/2078.3/2189.4/2353.2	0/0/0/0	2191.3	0	-11.098	13475	594080	2.843	5.9813e-07	1	1.1963e-06	4.0002e-05	FALSE
HGLibB_41665	RNMT	2048.8/2280.4/2121.6/2325.6	0/0/0/0	2191.2	0	-11.098	17046	594040	2.843	5.9818e-07	1	1.1964e-06	4.0002e-05	FALSE
HGLibB_10570	COL4A5	2233/1976.4/2400.6/2173.5	0/0/0/0	2190.6	0	-11.098	30691	593770	2.8429	5.9849e-07	1	1.197e-06	4.0002e-05	FALSE
HGLibB_45173	SLC4A7	2177.8/2111.4/2312.5/2165.1	0/0/0/0	2190.4	0	-11.098	7313.4	593700	2.8428	5.9857e-07	1	1.1971e-06	4.0002e-05	FALSE
HGLibB_22889	IKBKB	2968.8/2920.4/2821.1/2403.5	14.995/22.183/140.55/1262.8	2769	87.82	-4.9629	66382	889590	2.8427	0.00057424	0.99943	0.0011485	0.0014286	FALSE
HGLibB_55475	ZNF182	2487.8/2443.9/2524.6/2304.1	11.735/9.9443/22.488/619.63	2438.7	35.817	-6.0502	9317.7	714490	2.8427	0.00028061	0.99972	0.00056121	0.00072923	FALSE
HGLibB_47471	STMND1	2610.6/2295.6/2261.1/2559.3	8.4756/10.709/28.11/520.45	2426.7	34.057	-6.1137	32008	708460	2.8426	0.0002687	0.99973	0.00053741	0.00070043	FALSE
HGLibB_52673	UBQLN3	2332.3/2146.3/2268.9/2033.3	0/0.76495/5.6221/0	2192.1	0.37167	-10.643	17623	594490	2.8426	3.3883e-06	1	6.7765e-06	4.0273e-05	FALSE
HGLibB_26214	LDLRAD4	2465.3/2462.7/2489.8/2282.5	6.5197/12.239/28.11/559.73	2423.6	33.601	-6.1308	9185.7	706900	2.8426	0.00026559	0.99973	0.00053119	0.00069294	FALSE
HGLibB_32027	NLGN2	2253.5/1900.4/2251.4/2380.7	0/0/0/0	2188.9	0	-11.097	42698	592960	2.8425	5.9942e-07	1	1.1988e-06	4.0002e-05	FALSE
HGLibB_13327	DLGAP3	2208.5/2007.7/2401.6/2155.5	0/0/0/0	2188.8	0	-11.097	26522	592940	2.8425	5.9945e-07	1	1.1989e-06	4.0002e-05	FALSE
HGLibB_37026	PLEKHA5	2237.1/2254.4/2261.1/2010.5	0/0/0/0	2188.2	0	-11.096	14556	592650	2.8424	5.9978e-07	1	1.1996e-06	4.0002e-05	FALSE
HGLibB_42927	SCN2A	2288.3/2168.6/2090.6/2220.2	0.65197/7.6495/0/0	2190.7	0.39132	-10.621	6965.1	593830	2.8424	3.5721e-06	1	7.1442e-06	4.0378e-05	FALSE
[truncated: 54,870 more rows]
