# Supplementary material for: Identification of the transcription factor Miz1 as an essential regulator of diphthamide biosynthesis using a CRISPR-mediated genome-wide screen
Source: PLoS Genet. 2020 Oct 15;16(10):e1009068. doi: 10.1371/journal.pgen.1009068 (PMC7591051; doi:10.1371/journal.pgen.1009068)
Supplement: S3 Data — (XLSX) [file pgen.1009068.s006.xlsx]

## Sheet: Figure 2A
Cell viability (% of control)
PA=0-1000 ng/ml (FP59=100 ng/ml)
PA/FP59	HT1080(Cas9)			HT1080 Dph1-KO-a			HT1080 Dph1-KO-b			HT1080 Miz1-KO1-a		HT1080 Miz1-KO1-a			HT1080 Miz1-KO1-c			HT1080 Miz1-KO1-d			HT1080 Miz1-KO1-e
1000	15.0302	14.0523	15.0159	98.92	101.394	106.577	96.8847	100.72	101.195	93.4222	95.1248	96.9001	93.0291	92.6784	96.6728	94.689	101.89	99.9406	103.691	101.898	92.7601	95.9659	94.0132
316.456	12.1777	12.8412	12.0127	89.7819	100.76	106.171	99.7364	103	104.121	98.9926	93.1571	91.5286	88.0532	95.272	96.387	96.87	99.8926	102.316	103.793	105.184	98.5743	102.974	89.3889
100.144	11.4646	11.6686	12.7685	93.1256	93.9176	100.833	97.8672	97.6002	100.268	98.3407	92.0705	96.7345	86.5627	92.7703	97.3464	100.949	109.384	105.049	108.666	113.102	110.292	103.412	88.3154
31.6912	13.5857	13.7832	14.0016	88.432	94.9736	102.905	93.6736	97.0242	99.0978	100.415	87.6065	80.8803	83.1002	88.134	87.9771	93.962	97.3588	99.8812	101.57	101.551	99.4876	102.374	90.8753
10.0289	14.1708	13.6486	13.4845	87.9128	94.4667	98.0856	94.1529	96.9522	99.0246	95.7333	89.8678	90.9371	91.1718	90.2456	92.1208	90.8724	98.0674	96.6937	97.9201	101.939	95.01	101.037	84.9711
3.17369	30.5358	32.3722	35.2227	88.2243	91.9958	96.3513	89.7196	95.3204	93.1724	94.3407	92.4816	92.2858	91.6304	92.1276	95.9788	94.0024	98.046	97.6638	100.265	98.0612	101.76	99.4006	87.2213
1.00433	90.437	90.4075	96.8775	91.7342	97.6346	99.7748	93.6257	98.9201	99.1709	97.2444	97.3275	96.9475	96.9961	99.2426	97.6322	98.5864	98.6042	98.0004	103.671	101.531	98.0619	98.4786	89.4302
0	100	100	100	100	100	100	100	100	100	100	100	100	100	100	100	100	100	100	100	100	100	100	100

## Sheet: Figure 2B
Cell viability (% of control)
PA=0-316 ng/ml (FP59=100 ng/ml)
PA/FP59	RAW(Cas9)			RAW Miz1-KO-a			RAW Miz1-KO-b			RAW Miz1-KO-c			RAW Miz1-KO-d
316	4.74306	9.41672	14.0338	98.6731	99.9788	99.3671	91.2173	86.7489	88.6993	93.2873	98.7434	90.8861	97.1505	99.0553	98.5941
100	12.7361	7.27618	10.5068	95.4296	97.3116	96.076	89.522	87.7271	89.2297	90.8199	97.4867	96.0619	97.4434	101.862	93.456
31.6456	6.65972	11.7358	15.4189	95.6824	100.064	99.6414	96.1855	89.2874	91.9972	92.571	94.778	91.8987	94.1678	93.4413	88.8548
10.0144	7.35417	12.7899	16.3311	97.3462	98.2007	96.9409	94.0664	95.3423	92.297	91.4566	92.8512	113.376	94.5672	93.0634	94.6319
3.16912	14.375	17.0197	8.89189	93.7237	100.423	98.3755	92.583	91.6861	89.6679	91.2178	94.1916	90.3798	96.9108	92.4156	89.9796
1.00289	82.8472	78.6367	78.5135	91.5543	94.3268	94.8101	91.4999	92.408	89.0452	91.775	93.6051	95.3868	96.2716	91.309	90.7464
0.317369	96.2153	94.1672	95.2703	101.537	98.8992	99.2827	97.6454	95.2026	94.0268	95.1977	98.9668	98.9311	96.4581	99.865	97.2393
0	100	100	100	100	100	100	100	100	100	100	100	100	100	100	100

## Sheet: Figure 2C
Cell viability (% of control)
PA=0-1000 ng/ml (FP59=100 ng/ml)
PA (ng/ml)	B16F10(Cas9)			B16F10 LITAF-KO			B16 Miz1-KO-a			B16 Miz1-KO-b			B16 Miz1-KO-c			B16 Miz1-KO-d			B16 Miz1-KO-e
1000	12.8629	10.2947	10.3786	9.53965	12.5449	14.0259	86.1307	87.6342	90.6482	68	72.4624	72.2815	62.5712	65.0037	76.6741	81.0011	71.9065	86.242	98.6383	87.3091	82.3432
316.456	8.26902	6.12641	6.78455	8.68195	9.72721	9.25149	88.8104	84.5864	101.87	68.8831	73.8954	68.1592	55.5289	58.3768	54.8419	65.9285	57.2092	69.468	81.12	69.9959	82.8365
100.144	8.72841	10.1202	6.68845	20.7019	15.2189	11.9273	86.543	86.9956	97.0332	71.5065	72.1519	69.4385	60.2637	60.7347	73.189	76.1444	62.8001	80.6337	79.7583	68.7281	85.5074
31.6912	12.6975	15.5874	10.763	15.2284	12.7602	16.929	97.4382	86.0958	96.2915	73.7922	73.0117	64.8188	68.8942	70.3897	67.9612	70.7481	73.1609	81.447	84.899	69.1439	87.1283
10.0289	13.1386	6.01008	6.09264	5.72379	10.5528	12.6793	84.6879	82.3803	88.2941	87.2987	71.5787	68.8226	65.7477	59.8163	62.833	75.2698	64.2558	78.7869	83.2772	78.9715	90.9584
3.17369	12.4035	5.66111	7.68787	21.8274	23.7976	35.2746	88.192	86.7634	86.5527	70.4675	73.2983	69.5333	74.4082	63.7379	68.2101	75.0279	68.4993	70.959	85.1285	66.3343	89.3658
1.00433	41.7861	45.1144	43.2251	65.5873	70.5671	68.6429	94.4641	88.6502	93.615	80.5974	84.2369	82.8477	69.1339	76.2969	72.1434	73.4648	67.7095	87.0383	88.3415	66.527	86.3354
0	100	100	100	100	100	100	100	100	100	100	100	100	100	100	100	100	100	100	100	100	100

## Sheet: Figure 2D
Cell viability (% of control)
PA=0-316 ng/ml (FP59=100 ng/ml)
PA (ng/ml)	B16-WT			B16 Miz1-KO			Miz1-KO (+Miz1)-a			Miz1-KO (+Miz1)-b			Miz1-KO (+Miz1)-c			Miz1-KO (+Miz1)-d			Miz1-KO (+Miz1)-e
316.456	21.1902	19.1574	15.639	68.6465	57.0598	69.7358	11.2387	14.8459	9.7038	12.933	7.33513	13.2695	14.0564	11.472	12.7931	7.00663	11.7714	7.82947	7.35516	12.152	9.27602
100.144	20.6068	18.8125	15.6972	72.9958	62.3477	64.1119	13.5146	10.8597	10.9195	13.9723	6.4603	10.2714	12.0647	15.2488	13.1188	8.49917	10.9791	12.3181	0.755668	11.8918	10.734
31.6912	18.1855	19.0941	16.9898	67.0237	61.9325	64.7921	13.9778	12.3896	19.3192	13.2135	16.2012	14.7064	18.8937	12.993	15.5419	12.1683	13.0164	10.084	8.21159	9.3937	7.818
10.0289	15	18.209	18.3581	66.6342	55.5648	54.6429	14.0584	10.5796	10.3669	9.89772	6.56124	5.62356	12.1216	10.9693	12.9364	14.3864	11.3752	9.67411	12.3426	7.18189	11.3625
3.17369	15.7001	16.3755	20.1165	72.6712	55.3156	58.2527	11.1581	8.68347	10.2343	10.9205	11.3223	11.6906	16.1279	12.1423	16.5842	8.25042	13.1673	10.207	7.733	1.35311	8.37104
1.00433	21.0385	21.2783	20.9607	79.8442	63.9812	63.9812	22.6183	18.746	16.1804	17.8819	12.6682	13.1985	22.718	17.4143	24.7395	10.9038	18.5625	17.8315	14.5844	3.46084	6.68678
0.32	47.4212	52.1324	45.6769	79.1626	66.3898	79.3618	53.0916	40.9179	52.6967	37.9462	36.2719	30.903	37.2411	32.1475	33.3246	52.2595	40.2	36.5854	50.0504	58.1317	46.5309
0	100	100	100	100	100	100	100	100	100	100	100	100	100	100	100	100	100	100	100	100	100

## Sheet: Figure 2E
Cell viability (% of control)
PA=0-316 ng/ml (FP59=100 ng/ml)
PA/FP59	HT1080			HT1080 Miz1-KO			Miz1KO (+Miz1)-a			Miz1KO (+Miz1)-b			Miz1KO (+Miz1)-c
316	7.74306	9.41672	10.0338	98.6731	99.9788	99.3671	9.49335	13.8623	11.2642	9.65697	6.80822	6.54811	3.78473	6.3811	5.49303
100	11.7361	9.27618	10.5068	95.4296	97.3116	96.076	10.2575	9.51711	10.3019	7.35877	6.91207	6.77188	7.00365	4.0561	6.59164
31.6456	10.6597	11.7358	11.4189	95.6824	100.064	99.6414	15.191	13.0706	14.6226	11.7853	11.0662	11.2472	9.05319	12.3199	9.59271
10.0144	11.3542	12.7899	12.3311	97.3462	98.2007	96.9409	8.56312	6.52652	8.68868	5.7172	5.3658	3.62737	2.91714	3.29795	4.05949
3.16912	14.375	14.0197	11.8919	93.7237	100.423	98.3755	13.5714	9.37637	11.3208	8.77392	9.88922	8.97421	5.20558	7.35406	7.60986
1.00289	82.8472	78.6367	78.5135	91.5543	94.3268	94.8101	17.8073	19.1837	21.7453	17.2874	18.1399	15.1808	9.34239	10.0708	16.037
0.317369	96.2153	94.1672	95.2703	101.537	98.8992	99.2827	34.4186	36.7754	40.6132	39.9298	41.2186	38.7351	34.4901	35.3424	42.8323
0	100	100	100	100	100	100	100	100	100	100	100	100	100	100	100

## Sheet: Figure 3C
Cell viability (% of control)
DT = 0-1000 ng/ml
DT (ng/ml)	HT1080(Cas9)			HT1080 Dph1-KO-a			HT1080 Dph1-KO-b			HT1080 Miz1-KO-a			HT1080 Miz1-KO-b			HT1080 Miz1-KO-c			HT1080 Miz1-KO-d			HT1080 Miz1-KO-e
1000	15.2132	16.39	16.5326	105.462	109.12	107.04	106.82	104.163	103.735	91.486	93.3017	96.0921	100.7	94.3571	96.2668	98.5791	93.5686	95.8191	100.599	93.7188	96.3142	98.816	89.8895	91.0137
316.456	12.9847	13.1648	14.9425	99.0125	102.46	102.505	103.073	96.7995	100.364	90.128	91.3766	98.1824	105.968	96.1548	83.9062	97.8337	97.7445	83.5614	103.415	99.7088	101.571	93.5828	94.8977	93.2183
100.144	15.6694	14.9755	14.5019	95.6268	98.07	102.375	100.419	95.3894	97.586	91.5905	92.7479	96.5162	100	89.8127	84.7257	94.4794	96.1367	81.984	101.951	95.5075	97.6838	100.284	95.0388	88.0422
31.6912	16.266	16.5032	18.0651	95.3648	98.1336	98.4021	97.6257	92.3232	95.3086	92.3479	90.3745	95.0318	99.6346	93.0337	87.2069	112.858	95.958	82.9343	100.754	95.2995	93.998	97.1111	97.7428	90.6782
10.0289	18.1962	20.1056	18.8506	96.7956	98.473	97.5383	100.512	95.949	101.184	89.919	93.2226	101.636	97.4726	91.3109	86.6834	99.2313	97.4766	83.5614	98.9579	97.005	92.145	95.0746	95.7677	92.9308
3.17369	25.5834	24.9151	27.069	90.7295	96.1824	94.472	95.6937	91.8979	98.1098	89.1355	85.3112	93.5171	110.536	95.0062	88.0947	100.815	98.6601	85.7469	105.388	100.541	98.0262	97.9162	98.5657	91.9003
1.00433	37.3574	37.5896	39.4253	94.1959	99.4061	96.07	101.49	92.9499	94.8531	88.6393	91.8249	95.9103	91.8392	98.6017	87.3207	100.349	99.2184	95.648	100.377	96.9634	96.858	96.1639	94.6391	97.7714
0	100	100	100	100	100	100	100	100	100	100	100	100	100	100	100	100	100	100	100	100	100	100	100	100

## Sheet: Figure 4A
Relative expression to WT cells (%)
	B16F10-WT			B16F10 Miz1-KO-a			B16F10 Miz1-KO-b			B16F10 Miz1-KO-c
Dph1-a	90.309	107.155	103.324	2.481	1.94	2.341	6.809	6.715	5.76	4.703	5.311	4.231
Dph1-b	94.64	105.952	99.824	2.003	1.942	2.568	6.385	3.705	5.909	2.689	4.401	4.24
Dph2	99.843	96.931	103.27	131.984	117.618	96.624	108.794	105.087	101.236	105.533	104.266	103.978
Dph3	97.947	100.048	101.943	78.25	87.222	94.707	86.891	78.148	74.202	70.23	78.537	78.264
Dph4	97.137	98.929	104.138	113.424	106.194	109.088	115.87	114.576	105.255	112.439	128.185	121.652
Dph5	96.096	102.033	102.09	147.604	146.506	144.896	104.818	97.243	107.8	108.313	128.191	109.297
Dph6	97.916	97.395	104.939	128.735	125.518	126.924	167.316	170.576	167.766	189.506	180.742	173.932
Dph7	81.235	82.804	148.678	108.909	104.568	87.48	98.941	99.009	101.852	132.26	127.123	118.506
TIF(EIF35S	86.2574	107.797	107.545	98.8666	101.755	99.4019	100.638	102.263	97.1664	102.257	98.8302	98.95

## Sheet: Figure 4B
Cell viability (% of control)
PA=0-316 ng/ml (FP59=100 ng/ml)
	B16-WT			Miz1 KO (+Dph1)-a			Miz1 KO (+Dph1)-b			Miz1 KO (+Dph1)-c			B16 Miz1-KO			Miz1-KO (+Dph3)
316.456	12.383	10.9971	8.7047	6.37067	6.11896	7.54681	4.99339	3.76577	5.00184	0.762373	1.82844	1.09432	62.9053	63.595	63.8372	65.0661	67.4681	66.1496
100.144	13.9361	10.7666	7.41659	7.60896	3.9438	6.36546	3.99471	5.68872	3.32965	1.76452	1.62528	1.61543	62.4176	64.4924	61.9612	58.6525	65.8681	62.2064
31.6912	17.9366	14.9856	13.5131	11.4134	11.482	9.08634	7.19577	5.32817	8.41989	4.58039	5.3386	3.95171	69.4833	65.0147	63.0256	60.9288	63.4637	62.2844
10.0289	17.2572	12.415	11.1689	7.76375	7.89474	7.07553	5.21164	2.44375	5.03131	0.645558	3.307	1.82387	65.41	63.2467	63.0388	56.7749	63.3867	62.5964
3.17369	20.9318	12.0288	9.32075	13.5886	15.0692	11.0029	4.44444	4.33999	8.48619	3.63972	4.84199	5.00261	67.7037	66.5684	63.7174	58.802	62.3513	65.3956
1.00433	27.3452	20.6052	14.4412	29.8656	31.636	22.6844	7.97619	8.82687	16.5157	5.65632	13.3747	8.7893	71.3947	69.85	66.4316	64.767	68.9142	70.1447
0.32	41.212	32.1326	30.4424	46.1589	45.8993	35.252	21.2037	22.1807	31.2486	17.9527	35.9481	26.1595	66.4514	75.5157	70.0506	63.2383	66.8007	64.3903
0	100	100	100	100	100	100	100	100	100	100	100	100	100	100	100	100	100	100

## Sheet: Figure 5B
Relative to input (%)
Antibody	Primers	B16 Miz1-KO			B16-WT			B16 Miz1-KO (+Miz1)
Miz1	F1 + R	0.5973	0.5649	0.6123	13.2068	11.0339	8.942	32.2271	31.9815	28.081
Miz1	F2 + R	0.5973	0.5649	0.6123	20.4501	12.3205	14.0854	32.2271	31.9815	28.081
Miz1	Ex2-F+Ex2-R	0.552	0.5253	0.6456	0.4193	0	0.5009	0.5295	0	0.6884
Control IgG	F1 + R	0.2773	0.2297	1.2145	0.032	0.0153	0.14	0.0453	0.0265	0.0669
Control IgG	F2 + R	0.295	0.2974	0.2109	0	0.1815	0.1029	0.064	0.1491	0.0401
Control IgG	Ex2-F+Ex2-R	0.253	0.2228	0.2134	0	0.0455	0	0.0473	0.1248	0.0978
Bcl6	F1 + R	0.0861	0.0692	0.1275	0.81834	0.91575	1.29479	0.129	0.1085	0.0521
Bcl6	F2 + R	0.1264	0.0945	0.0926	0.48746	1.4319	0.65995	0.1246	0.0992	0.1039
Bcl6	Ex2-F+Ex2-R	0.1199	0.1179	0.1335	0.82225	0.70194	0.83729	0.026	0.0834	0.1153

## Sheet: Figure S2
Relative expression to WT cells (%)
	HT1080(Cas9)		Miz1 cKO1-4		Miz1 cKO1-5		Miz1 cKO1-6
	Mean	SD	Mean	SD	Mean	SD	Mean	SD
Dph1	100.409	10.8598	3.37204	0.12499	2.6756	0.086041	2.80504	0.329653
Dph2	100.735	15.2684	91.0648	2.05247	94.666	6.94327	84.3654	2.42002
Dph3	100.184	6.20167	147.983	19.0243	96.9622	2.72562	112.558	6.63125
Dph4	100.003	0.987207	116.415	3.63356	64.711	2.97301	101.275	3.12521
Dph5	100.191	7.55731	113.859	2.54362	111.788	1.41302	99.0503	7.51006
Dph6	100.154	6.77614	67.6557	3.7401	116.414	6.2189	63.3534	4.83497
Dph7	100.44	11.0276	98.4509	13.4966	108.216	5.51231	110.663	27.4082
TIF	100.52	12.2397	100.057	4.18166	100.045	3.70087	101.069	17.513
